# Supplementary material for: Construction of T-Cell-Related Prognostic Risk Models and Prediction of Tumor Immune Microenvironment Regulation in Pancreatic Adenocarcinoma via Integrated Analysis of Single-Cell RNA-Seq and Bulk RNA-Seq
Source: Int J Mol Sci. 2025 Mar 7;26(6):2384. doi: 10.3390/ijms26062384 (PMC11942068; doi:10.3390/ijms26062384)
Supplement: Supplementary file 1 [file ijms-26-02384-s001.zip]

Archive with 27 entries (15 files):
- Supplementary Figure S1/
- Supplementary Figure S1/ESTIMATE_boxplot.pdf
- Supplementary Figure S2/
- Supplementary Figure S2/TIDE.pdf
- Supplementary Table S1/
- Supplementary Table S1/Tcell.markers.txt
- Supplementary Table S10/
- Supplementary Table S10/Drug_Senstivity_IC50.xls
- Supplementary Table S2/
- Supplementary Table S2/Time_diff_sig.csv
- Supplementary Table S3/
- Supplementary Table S3/1_Enrichment.GO.xls
- Supplementary Table S3/2_Enrichment.GO.xls
- Supplementary Table S3/3_Enrichment.GO.xls
- Supplementary Table S3/4_Enrichment.GO.xls
- Supplementary Table S4/
- Supplementary Table S4/normalized_counts.xls
- Supplementary Table S5/
- Supplementary Table S5/Tcell.geneset.GSVAscore.xls
- Supplementary Table S6/
- Supplementary Table S6/unicox_p.xls
- Supplementary Table S7/
- Supplementary Table S7/lasso_gene.xls
- Supplementary Table S8/
- Supplementary Table S8/TCGA_risk_score.xlsx
- Supplementary Table S9/
- Supplementary Table S9/GSE57495_KM_riskScore.xls
