# Supplementary material for: Construction of T-Cell-Related Prognostic Risk Models and Prediction of Tumor Immune Microenvironment Regulation in Pancreatic Adenocarcinoma via Integrated Analysis of Single-Cell RNA-Seq and Bulk RNA-Seq
Source: Int J Mol Sci. 2025 Mar 7;26(6):2384. doi: 10.3390/ijms26062384 (PMC11942068; doi:10.3390/ijms26062384)
Supplement: Supplementary file 1 [file ijms-26-02384-s001.zip › Supplementary Table S1/Tcell.markers.txt]

IL7R
CCL3L1
C1QA
C1QB
BCL2A1
ALOX5AP
S100A9
SRGN
FCER1G
C1QC
CCL3
TYROBP
TNFAIP3
CXCR4
GLUL
PHACTR1
FTH1
AIF1
MRC1
C5AR1
SAMSN1
PLIN2
LST1
LAPTM5
FCGR2A
FCGR3A
TSC22D3
MNDA
PTPRC
MS4A7
ITGB2
CCL4L2
CD69
SLC11A1
BTG1
FYB1
GPNMB
CREM
CTSS
LCP2
LCP1
RGCC
OLR1
TXNIP
CYBB
ZFP36L2
CD83
PNRC1
PLEK
NFKBIA
CD53
GPR183
LTB
LITAF
ARHGDIB
SLA
YPEL5
GMFG
RGS1
ELL2
CD2
CELF2
SLC2A3
EVI2B
PDE4B
ACP5
CD3D
CD52
CD48
DUSP1
GPR65
LEPROTL1
CYTIP
PPP2R5C
CD37
CD3G
SARAF
PTGER4
SNX10
IKZF1
CD3E
HSP90AA1
CLEC7A
STK4
SPOCK2
CCNH
TRBC2
SPI1
MCL1
SMAP2
MALAT1
CD44
DUSP2
FKBP5
CLEC2B
C1orf162
RILPL2
TAGAP
ZFP36
MAF
JUNB
LY96
VIM
TNFAIP8
WIPF1
LSP1
REL
HCST
ZNF331
JUND
DDX5
MBNL1
MGAT4A
CD84
GPSM3
SAMHD1
GIMAP4
TMSB4X
GLIPR1
RAC2
H3F3B
B2M
HCLS1
TGFB1
DOK2
EVL
RHOH
LDHB
CALM1
CORO1A
GPRIN3
DOCK8
LAIR1
EVI2A
FNBP1
AC058791.1
ZEB2
PIK3IP1
RASGEF1B
CNOT6L
DDX24
PER1
KDM6B
KLF6
ACAP1
CRYBG1
DDX3Y
HLA-DQA1
G0S2
SRSF7
STK17B
GPCPD1
APOC1
SPP1
AC016831.5
APOE
RGS2
SGK1
ZC3HAV1
NR4A2
PDCD4
IFNGR1
RNASE1
ARL4C
DNAJA1
SRSF5
SDCBP
ADGRE5
NINJ1
ARHGAP18
ELF1
ZNF267
NABP1
ZFAND5
RNASET2
ANXA1
HSPH1
KIAA1551
NFKB1
DNAJB6
RORA
CITED2
EML4
ANKRD28
DDX3X
SOD2
MAP3K8
DNAJB1
PPP1R2
GRN
FTL
ANKRD12
IVNS1ABP
MYADM
RNF149
PARP8
EIF4A3
TANK
FYN
CDC42SE2
JMJD1C
SMCHD1
BCAS2
CEBPB
PAG1
EMB
SAT1
CXCL3
CD68
CXCL8
PSAP
ASAH1
TSPYL2
CXCL2
PPIF
IDS
NAMPT
IFITM2
IFI6
MT1X
CTSZ
FBP1
HLA-DPA1
CTSD
NFKBIZ
FABP5
RNF19A
NPC2
CAPG
HLA-DQB1
CTSC
FAM177A1
HLA-DRB1
CD74
TFF1
TFF3
COL1A1
TFF2
KRT19
COL1A2
AGR2
COL3A1
MUC1
KRT8
CLDN4
KRT18
PHGR1
IGFBP7
ELF3
TAGLN
MMP7
CALD1
GPX2
EPCAM
CLDN18
TPM1
LCN2
S100A6
TSPAN8
TM4SF1
ADIRF
CEACAM6
MUCL3
SPARC
LGALS4
S100A14
SLPI
DSTN
CTGF
FXYD3
KRT7
C19orf33
TPM2
GPRC5A
TACSTD2
C11orf96
ANXA4
MAL2
SFTA2
FN1
PHLDA2
S100P
KRT17
CYSTM1
STARD10
CTSE
RRBP1
MDK
S100A16
DSG2
NTS
IFI27
RARRES2
ATP1B1
SMIM22
TSPAN1
CYR61
LMO7
TNFRSF12A
CD24
CAMK2N1
TM4SF4
TIMP1
SFN
AGR3
LAMB3
GSTP1
NQO1
S100A13
SPINT2
LGALS3BP
DEFB1
CLDN7
NDUFA4L2
SLC44A4
MYL9
ITGB4
SPTBN1
NNMT
NBL1
PDZK1IP1
TSPAN3
ZG16B
JUP
LGALS3
PERP
LINC01133
VSIG2
GOLM1
CTTN
PPDPF
MACROD2
JSRP1
RND3
CDH1
SDC1
HSPB1
ANXA2
TM4SF5
CCND1
P4HB
PRSS23
TMEM238
CD151
FHL2
ST14
TMC5
GDF15
SOX9
CD59
SULT1C2
ID1
PALLD
ITGB1
DST
MUC3A
MT-CO2
SERINC2
CLDN3
KLF5
SPINT1
CLU
TMEM54
HMGA1
SELENOM
AKR1B10
MGST3
TMBIM1
C12orf75
RAMP1
IFITM3
QSOX1
MGST1
ATF3
C1R
LLGL2
LAMC2
SDCBP2
CES2
IGFBP4
SDC4
ABHD2
BSG
ASPH
SOX4
ID3
PLPP2
ITGA6
XIST
AKR1C3
PDLIM1
COL6A1
COL4A2
CXCL1
MT-ND4
AL365226.2
RAB25
ABCC3
MISP
RAC1
FBXO2
SERPINH1
RHOB
BACE2
CYP3A5
KRTCAP3
S100A10
CAVIN1
TMPRSS4
RHOC
IMPA2
TMEM141
HMGCS1
TSC22D1
JPT1
FLNB
MPST
CAVIN3
LDLR
PKM
PPIC
URI1
MMP23B
FDPS
APOL1
PLA2G16
CMBL
TRIM54
GALNT3
TESC
GCNT3
KCNK1
SERPING1
CAPN2
HES1
LSR
CLTB
EMP2
LAD1
IFT172
PRDX5
CALU
PDIA4
AKR7A3
MARCKSL1
FAT1
PLEC
SH3YL1
TST
MGLL
ERO1A
CA9
CD9
UCA1
MACC1
CKB
KDELR2
LYZ
LIPH
SLC12A2
NPDC1
LY6E
HDLBP
LTBP1
PDIA6
NR2F2
CAPN8
DSP
PLS1
SRI
MLPH
PRSS22
TFPI
CDC42EP1
ONECUT2
HACD3
ANXA3
TSTD1
EPHA2
CHCHD10
EGLN3
PRSS8
CLDN1
ECM1
TJP1
MYL12B
PTTG1IP
TPM4
ACTG1
DNPH1
MT-CO1
F3
PTPRF
ITGA2
NCKAP1
SPATS2L
NDUFC2
ELOB
CLDN15
MIF
ERRFI1
GUK1
EPS8
DEPP1
MYH14
DEGS2
CANX
ATP5F1D
AGPAT2
CTNNA1
MGST2
MALL
PTMS
MYO6
COMTD1
PKP3
DDR1
PRDX2
AMN
FAM3C
PLS3
ACTN1
NDUFB7
CHPF
ERBB3
LMO4
CNN3
SCNN1A
ANG
TMED3
POP4
MSMO1
LAPTM4B
CYB5A
LPP
TMEM98
LAMA3
LRP10
BLVRB
SQLE
NDUFC1
CTNND1
PTGDS
VIL1
OCLN
AZGP1
MSLN
SEC61G
CAPS
PPIB
BCAS1
CD2AP
BMP2
APLP2
PDLIM5
FIS1
ALDH1A1
GSN
EMP1
BAIAP2L1
SLC6A8
CRIP2
CDHR5
SYNGR2
ARPC1A
RRAS
TMEM45B
APP
GULP1
NECTIN2
MET
CBR1
PLXNB2
MT-CYB
GPRC5C
ECI1
RHPN2
CLIC1
ITGA3
MZT2B
CXADR
RAB13
LAPTM4A
SLC2A1
NENF
SEZ6L2
CAV2
TIMP2
RNF128
SLC39A4
DYNLRB1
MT-ND5
SDR16C5
WASL
PHLDA3
TINAGL1
ADI1
PCBD1
KLK10
PAWR
NAPRT
UACA
NDRG1
MYDGF
MUC17
MBOAT2
H2AFJ
PARD6B
SEMA3B
SELENOW
SLC9A3R2
SLC22A18
CAPN5
RIOK3
COX5B
HIST1H2AC
PDCD5
EI24
SCD
HIST1H1C
SEM1
ASL
TMEM30B
NET1
PNKD
CST3
TSTA3
MT-ATP6
RPL8
CSRP1
TSPO
CSTB
CYB5R3
AK4
PSMB5
H1F0
MRPL14
TAGLN2
TM9SF3
GTF2I
NTHL1
CDC42BPA
COA4
INF2
ITGB5
F12
NR2F6
GPC1
CD63
TXN
ARL14
CAV1
VWA1
MT-ND2
DHCR24
AOC1
YAP1
PDIA3
F11R
GALNT5
CYC1
ZNHIT1
ETFB
MFGE8
ADAM9
MSRB2
KDELR1
GSTM3
HSP90B1
RABAC1
GNG12
EPS8L1
OCIAD2
HSBP1
DDAH1
SSFA2
SLC3A1
GATA6
SLC40A1
ATP5MC1
MMP14
AHNAK2
C19orf70
HCFC1R1
RHOD
CDCP1
NDUFS6
NT5C
TIMM13
SPINK1
TMEM123
SUN1
ANXA11
UQCRQ
SHROOM3
SYT8
MT-CO3
TSPAN13
HES4
COX6C
NORAD
TMPRSS2
PITX1
ANO1
PRDX4
YBX3
PPA1
GAPDH
NDUFB10
MUC13
ITGB8
MVP
GIPC1
ACTN4
TNNT1
ATP1A1
DAP
CDC42EP5
SERF2
PLP2
SMIM31
ASAP2
C9orf3
EFNA1
AP1M2
FAM129B
SYPL1
AC008397.1
ANXA10
SEPT11
MT-ND1
VCL
VDAC1
TMEM106B
SGMS2
FAM3D
FBLIM1
GFPT1
PMEPA1
CARHSP1
PON2
MGAT4B
COX5A
PSORS1C1
PHB
ZNF593
KIAA1217
GAS6
CALM2
TGFB1I1
MAP1LC3A
FKBP2
POF1B
RALBP1
CISD3
PRSS21
TMED10
CRB3
AC005550.2
ARHGAP5
ASS1
MYO1C
MZT2A
TCEAL9
EIF6
PHPT1
TMEM59
F2RL1
ERBB2
S100A11
ARHGEF12
FBXO32
CHP1
GNB2
INAVA
PPP1R16A
CISD1
MT-ND4L
NME1
GEM
ABHD11
FERMT1
PDGFA
IER3
FAM114A1
LIMA1
BCL2L1
BIK
C6orf132
ITGAV
ITPRIPL2
HSPG2
AKR7A2
CHCHD5
AGRN
SPCS2
UQCRC1
CREB3L1
MPZL2
VILL
SLC44A1
SNRPD1
NDUFA4
AURKAIP1
SMIM6
KDELR3
MT-ND3
ECHS1
AP1S1
SH3RF1
ERGIC3
CRYBA2
GADD45GIP1
JAG1
VGLL4
FAM3B
ABHD17C
ZKSCAN1
SLC39A14
MRPL52
LAMB2
CA2
TRIP6
PRDX1
NFIC
RCN1
ARHGAP21
HSD17B2
TRNP1
YWHAG
TRIM31
DGAT1
EPHX1
DAD1
FAM83H
PTPRK
RPN2
ATP5MF
SMIM24
ANPEP
REEP3
HDGF
DDT
CGN
EPB41L1
MYOF
PDLIM4
ATP5IF1
PEBP1
PLA2G10
IRF6
ITPR3
FOXQ1
AAMDC
PGRMC1
SRP9
SELENOS
MAP2K2
TOX3
CLSTN1
METRN
P4HA2
C1orf116
CYP4F3
ARHGAP32
RASEF
ALKBH7
SH3PXD2A
CUTA
HEPH
EBP
FKBP9
SEMA3C
HNMT
WEE1
PFKP
CRIM1
MRPL12
TAX1BP3
HEBP2
ANXA5
NFIB
CLINT1
SLIRP
EID1
MDH2
TBCA
PFKL
VPS28
LMAN2
GPX4
WNT7B
EEF2
DHCR7
ANXA13
CYP2S1
KIAA1522
SPHK1
LGR4
REXO2
RBM47
SPR
UQCR10
RTL8A
MIR4435-2HG
PLEKHJ1
WLS
HPGD
TENT5A
EDN1
FAM162A
PLEK2
PRSS3
TKT
PCDH1
IFI27L2
EHF
PCDH7
CERS6
RAB40B
MYEOV
LTBR
BAD
PPP1R1B
VEGFA
CTDSPL
YIPF3
LGALS1
SERPINA1
MT1G
GNLY
NKG7
GZMB
CCL5
KLRD1
CCL4
GZMA
GZMH
CST7
CD7
HCST
CTSW
PRF1
KLRB1
DUSP2
CD69
CD247
RUNX3
CD52
GZMM
CLEC2B
CORO1A
SYTL3
PTPRC
PTPN22
ZEB2
TRBC1
APOBEC3G
LCP1
CD37
ISG20
IKZF3
RAC2
CXCR4
GNG2
CYTIP
RGS1
CD96
CD48
BTG1
AKNA
ACAP1
ARHGDIB
IKZF1
RPS29
TMSB4X
TRBC2
LSP1
LIMD2
CD3E
CELF2
CD2
HLA-DPB1
PTPN7
SMAP2
TNFRSF1B
REL
STK17B
SERPINB9
CCND2
STK4
CLEC2D
JUND
RBM39
STK17A
TGFB1
IFITM1
EVL
ZNF331
DOK2
FYN
CCL4L2
FNBP1
HLA-DPA1
HSP90AA1
PRDM1
HLA-DQA1
HSPE1
ETS1
DDIT4
CD3G
SOCS1
LDLRAD4
PIP4K2A
GABARAPL1
METRNL
PPP2R5C
NR4A2
ARL4C
RAB8B
CD3D
PARP8
ADGRE5
CD74
HMGB2
HSPA6
TSPYL2
EMP3
PIK3R1
TUBA4A
ID2
CEMIP2
DNAJB1
IRF1
RARRES3
ATP1B3
CACYBP
CMC1
MBP
HSPH1
HSPD1
DUSP4
PAXX
GPR183
HLA-DRA
AREG
HSPA1A
IL32
IGKC
HLA-DQB1
BATF
TNFRSF4
IL2RA
PMAIP1
CTLA4
TIGIT
RGS1
TNFRSF18
LTB
IL32
DUSP4
TNFRSF9
CARD16
ARID5B
UGP2
TRAC
RTKN2
ICOS
LINC01943
PRDM1
FOXP3
CLEC2D
STK17B
CD2
BIRC3
SLAMF1
LAIR2
BTG1
MAGEH1
TBC1D4
LAYN
GBP5
TRBC2
HLF
IKZF2
SPOCK2
ETS1
PIK3IP1
CD3D
TTN
CD7
PIM2
GATA3
IL7R
CRADD
CD28
ITK
IPCEF1
P2RY10
SKAP1
CD27
IKZF4
CD247
B2M
CREM
CD3E
RORA
CYTIP
TRBC1
AC058791.1
SMAP2
PTPRC
JMY
FAM129A
ZC3H12D
DUSP16
THADA
HERC5
FAS
CXCR4
NR3C1
HLA-A
STAM
SELL
IL2RB
GLCCI1
SAMSN1
RHOH
FYB1
TNFAIP3
BCL2
TSC22D3
STK4
TMEM173
SRSF7
MALAT1
ITGA4
CD3G
SARAF
AC016831.5
GLRX
PBXIP1
USP15
MAST4
DDX24
ARHGDIB
SOCS1
TENT5C
PBX4
RASGRP1
CNOT6L
TNFRSF25
MAF
DDX5
SRGN
FOXO1
FYN
STAT3
STAT4
AC025164.1
SERPINB9
GMFG
ITM2A
GNG2
IL10RA
CCND2
ISG20
PHTF2
CACYBP
SYTL3
CD53
JAK1
CRYBG1
CORO1A
CDKN1B
ZC2HC1A
RBPJ
NSD3
SH2D2A
LCK
BTG3
CASP8
SLA
GPBP1
TNFRSF1B
RNF19A
ZEB1
ZBTB38
LINC00513
MBNL1
PDE3B
IL2RG
IFI16
GADD45A
TXNIP
EVI2A
ZNF292
EPSTI1
ARHGAP9
IL6ST
RCAN3
SH2D1A
CFLAR
TRAF3IP3
KAT2B
ZC3H7A
PRDM2
DDHD1
ELF1
NOP58
PELI1
SYNE2
IKZF1
RSBN1
ARID5A
HERPUD1
HLA-F
REL
TP53INP1
LAT
ICAM3
SMCHD1
AC016831.7
HNRNPA1
HLA-E
CD96
DNAJA1
GPR171
SOD1
ANKRD12
S100A4
PHLDA1
MALT1
ZFP36L2
MAP3K1
GK
MDFIC
TRAF3
OXNAD1
AC044849.1
TRIM22
CALM1
NAP1L4
UBE2B
ARID4B
GPRIN3
C21orf91
ODF2L
PNRC1
CORO1B
ZC3HAV1
HSPA8
PDCD4
FNBP1
DOK2
TLK1
GBP2
NABP1
AC016831.1
PTPN1
YWHAB
CLK1
LEPROTL1
CHST11
SUB1
PPP1R2
CDV3
UHRF2
CD4
EMB
IQGAP1
SRSF5
CENPC
BACH1
PAIP2
SNX9
LDHB
UCP2
DOCK10
CDC42SE2
APBB1IP
GBP4
TANK
RGCC
JUNB
PDE4B
RUNX3
PTTG1
RAB9A
EPC1
CELF2
CIRBP
ZFAND5
SEPT6
SAMHD1
ZNRF2
GLS
RAC2
UBE2D3
CYTOR
CASP1
PTPN22
ARL6IP5
TSPYL2
KLF6
ICA1
DUSP10
CCNH
SLC38A1
NCK2
ASXL1
CCDC88C
PRRC2C
G3BP2
RHBDD2
HSPD1
IRF1
HPGD
PHACTR2
PARK7
RYBP
FUS
DDX3Y
DDIT4
MT2A
UBE2D2
EVI2B
FAM107B
KIAA1551
CCDC66
USP12
ISCU
TERF2IP
AAK1
RNF213
GABPB1
MT1X
IDI1
ANAPC16
EVL
PAK2
GABARAPL1
MSI2
UBALD2
RAB11FIP1
SC5D
OTULIN
SFPQ
SLFN5
TSPAN14
ELK3
CREBRF
GSPT1
FXYD5
LYST
GTF2B
AKIRIN2
BCAS2
ARF6
HTATIP2
TTC39C
RSRP1
DDX6
CEMIP2
ZNF331
SAMD9
TULP4
TNIP2
TAB2
SP100
IRS2
RAP1A
PPM1K
KMT2E
DUSP2
NCOA3
IDS
APOL6
JOSD1
GABPB1-AS1
ZBTB1
CHD2
XAF1
HBP1
JMJD1C
AHSA1
MX1
CHORDC1
BCL2L11
BUB3
TMPO
MYLIP
GCC2
CHD1
FOXP1
CCDC6
PHF11
WNK1
TOP1
SLC5A3
NASP
SEC14L1
H2AFZ
NSMCE3
GADD45G
MYCBP2
MRPL1
RABGAP1L
SLC16A1
NKTR
USP47
SMC4
RNF145
MRPL18
TPR
PIM3
CLIP1
DENND4A
PDCL3
YME1L1
STAT1
KLF9
FRMD4B
EIF3J
SLC30A1
MT1E
MGP
FCN3
CLDN5
GNG11
EMP1
SPARCL1
RAMP2
PLPP3
HSPG2
A2M
STC1
CALCRL
PLVAP
SERPINE1
IGFBP4
COL4A1
VWF
CD36
EGFL7
PECAM1
FLT1
IGFBP7
CAV1
ENG
TCF4
ADGRL4
AQP1
SPARC
HYAL2
PDK4
PTPRB
PLPP1
C7
IL6ST
ADAMTS1
C11orf96
TIMP3
APP
CAVIN2
RAMP3
EPAS1
IFITM3
STOM
LDB2
PODXL
COL4A2
FKBP1A
LIFR
CD93
AKAP12
CDH5
MAP1B
IL33
TCIM
CRIP2
CLEC14A
ADGRF5
EMCN
SPRY1
NFIB
MEDAG
RDX
CXCL12
SOX18
CD34
PALMD
WWTR1
APOLD1
MEF2C
STAB1
MMRN2
ARHGAP29
KDR
TSPAN7
EDNRB
FAM167B
CAVIN1
MMP2
NOTCH4
PCDH17
HECW2
LAMA4
FSTL1
ESAM
GJA1
LMO2
MYCT1
PCAT19
ECSCR
DLC1
ELK3
TM4SF18
F8
NID1
ADAMTS4
TIE1
FAM198B
COL6A2
S1PR1
FBLN2
CNN3
BCAM
C2CD4B
MCAM
CLIC4
COX7A1
SOX17
F2R
JAM2
ACKR3
HEG1
FERMT2
CYYR1
NR2F1
FBN1
CLEC3B
HTRA1
COL18A1
SYNPO
SHANK3
THSD7A
LIMS2
SOX7
PXDN
SRPX
PTPRM
LIMCH1
ROBO4
SOCS2
PTPRG
ADAMTS9
FZD4
LHFPL6
FILIP1
SASH1
TMEM255B
TMEM204
PLAC9
TNS2
RBMS3
FOXC1
RHOJ
VEGFC
ADCY4
RASIP1
NUAK1
PREX2
TEK
PKIG
ERG
IL3RA
PLCB1
SEMA3F
ARL15
TMEM47
KANK3
NES
GRB10
LAMB1
TNXB
GIMAP6
SNCG
ACVRL1
SHE
AFAP1L1
PALM
HDGFL3
DPYSL3
SCARF1
ADGRL2
CALD1
LRRC32
CFI
LEPR
PDGFD
JAM3
ROBO1
TTC28
DCHS1
ELN
MT1A
JCAD
ITGA5
CLIC2
PLEKHG1
CFH
FBLN5
TMTC1
TSHZ2
NPDC1
DOCK9
INSR
TCEAL9
COL15A1
BGN
NFIA
ITPRIP
RBPMS
FSCN1
SELENOP
IGFBP5
SLC9A3R2
EFNB2
NNMT
ZEB1
TFPI
CD81
YBX3
TGFBR2
PLXND1
TGFBR3
KIAA0355
FGFR1
LMCD1
THBD
FHL1
MSX1
CPNE2
PPFIBP1
LAMC1
CCDC80
PDLIM1
TGM2
BMPR2
IFITM2
YES1
ANGPTL4
CD59
DOCK6
TM4SF1
MEG3
CAV2
APOD
SERPINE2
VAMP5
FXYD6
PROS1
CYR61
CNKSR3
PXDC1
IGFBP3
RPS6KA2
RAPGEF5
RFLNB
SOX4
ID3
SWAP70
NRP1
SULF2
RNASE1
GAS6
CYP1B1
ABL2
BEX3
CHSY1
SEMA6A
SPTBN1
FGD5
KLF9
IFI27
GSN
TSPAN9
ICAM2
SOCS3
NOTCH1
TIMP1
TFPI2
TACC1
APBB2
PPM1F
ECE1
LPAR6
PLAT
DENND5A
RIPOR1
CRIM1
VCAM1
PHLDB2
SERPING1
MTUS1
PIK3R3
SPRY4
NR2F2
DAB2
HDAC7
SH3BP5
GRASP
NAV1
OAF
SERPINH1
PRSS23
EVA1B
CPE
MAST4
C1orf54
LRRC8C
MARCKS
PLK2
ZNF503
KLF4
TNFRSF10D
KCTD12
THY1
SMTN
SPSB1
PLS3
PRCP
TJP1
PEAK1
QKI
VIM
TUBB6
CDC42EP5
TSC22D1
DUSP6
S100A13
TINAGL1
RGS3
IL1R1
SNTB2
YPEL2
NFATC2
RASGRP3
ETS2
SGK1
CCDC85B
SHC1
SEC14L1
LEPROT
C1R
NCKAP1
ENTPD1
FAM43A
ITM2B
CYBRD1
COL6A1
JAG1
LAMB2
FAM213A
TIMP2
CCL2
ADAM15
OSMR
RCN1
CTGF
GIMAP7
ICAM1
LRRC8A
KLF2
EMP2
HES1
RHOB
ID1
PTMS
PEA15
CCDC50
ITGB1
DPYSL2
MEIS2
THBS1
SAV1
CPNE8
FAM241A
NEDD9
TLNRD1
PLSCR4
ZBTB20
NOSTRIN
TNFAIP1
SELENON
EFNA1
YWHAE
ZFP36L1
S100A16
RBMS1
GIMAP1
UBE2J1
C1orf21
CRYBG3
PMP22
GNG12
GPX3
GIMAP4
RAI14
GINM1
NRP2
SLC2A3
UTRN
PIK3C2A
MGST2
TCN2
PCGF2
CTTNBP2NL
SLC38A2
PNP
MBNL2
GNAS
LUZP1
UGCG
CTNNB1
UACA
TCEAL4
KLF7
CCDC71L
AFDN
TRIOBP
MT1M
VGLL4
RHOC
NECTIN2
IFI16
ASAP1
PXN
EFNB1
SRP14
MYC
RASAL2
CREB5
NFAT5
CD320
EPHB4
MAP4K4
PDLIM4
EID1
WARS
C1S
SNX3
RAPH1
CYB5R3
PTPN14
LMNA
FCGRT
GNAI2
HIPK3
ETS1
MECOM
TSC22D2
PPP2CB
CTSL
SH3GLB1
MEF2A
ARHGEF12
BAG3
RAB13
IGFBP6
NFIC
RASD1
TSPAN4
ABI2
SELENOM
SNRK
NDRG1
PTPN12
MAGI1
TBC1D9
SLC25A37
DCN
LIMA1
BST2
SERPINB6
LAPTM4A
DEPP1
HSPB1
HSP90B1
MIDN
MSN
VWA1
HIF1A
SELENOW
CALU
RAPGEF2
RAB7A
PRMT1
OAZ2
TNFSF10
CSNK1A1
ARGLU1
TP53I11
CDC37
ZFHX3
ARHGEF7
KTN1
PRKAR1A
PLTP
MAN1A1
MARCKSL1
EHD4
SEPT2
NCOA7
YWHAG
CDKN1A
CLU
JMJD1C
TPM4
NUCB1
RTN4
TSPAN14
DNAJB4
HMOX1
CXCL2
FNDC3B
GNAQ
CTNNA1
NUDT4
MYO10
MAFF
SNHG7
SSFA2
HLA-E
MACF1
LUM
REXO2
CAPZA2
ATP13A3
SLC44A2
HBEGF
SOD2
SMAD5
ADM
CHD9
BHLHE40
MAF
CEBPD
ATP1A1
MT2A
ADD3
B4GALT1
LGMN
STMN1
RGCC
NAA38
MIR4435-2HG
PHACTR2
MRPL33
WSB1
LIMS1
NR4A1
CD9
ARL4A
LTBP4
TMEM70
EGR1
EIF1B
XAF1
COL3A1
ITGA6
JUNB
CYTOR
FOSB
UGDH
UAP1
GADD45B
ZFP36
GEM
SLC40A1
CFD
TPSB2
TPSAB1
IGHG4
MS4A2
CPA3
HDC
INS
REG1A
CPB1
TTR
CLPS
CTRB2
PRSS1
GCG
PRSS2
CELA3A
PLA2G1B
REG3A
IGHA1
CTRB1
SST
IGLC3
CTRC
IGLC2
CELA3B
IGKC
REG1B
CPA1
CEL
HPGDS
JCHAIN
PNLIP
SPINK1
IL1RL1
CPA2
CELA2A
IGHG1
IGHA2
PPY
VIM
REG3G
EMP3
RPL34
RPS28
RPS27
RPL38
RPS29
MMP7
RPL36AL
FAU
IGHM
RPL37
RPS21
RPL35A
RPL37A
CALB2
RPL39
RPL11
RPL24
RPL30
MT1G
GP2
RPL36
RPS27A
RPL26
RPL22
SYCN
RPS23
CD44
RPL41
LTC4S
LMNA
RPL32
RPS12
RPS10
RPL35
PFDN5
PTGS2
CD63
RPS24
MT-ND3
NACA
ANXA1
PCSK1N
RPL19
FTH1
RPL21
RPL10
RPL18
LIF
RPL7A
TFPI2
DHRS9
S100A6
RPL5
RPL3
RPS7
RPS3A
DUSP14
SAT1
RPL9
RPL14
RPL7
RPL36A
EIF1
SDS
TMEM273
OLFM4
LAPTM5
PTGS1
RPS14
CLIC1
COX7C
RPS4Y1
ATP5ME
EEF1A1
TMA7
CCL2
RAB27B
SEC61B
NFKBIA
TOMM7
S100A11
UQCRB
UBB
RPS9
RPL27
TXN
RPL15
EEF1B2
NDUFA4
GPX4
SH3BGRL3
PRDX1
TAGLN2
UBL5
SVIP
LGALS3
ZFAS1
TUBB4B
TNFRSF12A
RBM8A
RPL23
SEC11A
SEC61G
SNHG8
SERPINA1
NDUFB1
C4orf48
DYNLL1
CHCHD2
PSAP
CD9
MT-ND4L
RACK1
LAPTM4A
SNHG25
SDCBP
COX17
SLC3A2
RNF145
CLU
RPS27L
TUBA1B
GNG5
ATP5MD
ARL6IP5
SLIRP
DDAH2
NOP53
ATF4
ACSL4
EFHD2
COX7A2
PRNP
CXCL1
SQSTM1
PRDX6
COMMD6
SUB1
RPS17
COPS9
RAC2
PET100
TSC22D1
GSTO1
PEBP1
NDUFA1
