# Supplementary material for: Construction of T-Cell-Related Prognostic Risk Models and Prediction of Tumor Immune Microenvironment Regulation in Pancreatic Adenocarcinoma via Integrated Analysis of Single-Cell RNA-Seq and Bulk RNA-Seq
Source: Int J Mol Sci. 2025 Mar 7;26(6):2384. doi: 10.3390/ijms26062384 (PMC11942068; doi:10.3390/ijms26062384)
Supplement: Supplementary file 1 [file ijms-26-02384-s001.zip › Supplementary Table S10/Drug_Senstivity_IC50.xls]

GSM	levle	A.443654	A.770041	ABT.263	ABT.888	AG.014699	AICAR	AKT.inhibitor.VIII	AMG.706	AP.24534	AS601245	ATRA	AUY922	Axitinib	AZ628	AZD.0530	AZD.2281	AZD6244	AZD6482	AZD7762	AZD8055	BAY.61.3606	Bexarotene	BI.2536	BIBW2992	Bicalutamide	BI.D1870	BIRB.0796	Bleomycin	BMS.509744	BMS.536924	BMS.708163	BMS.754807	Bortezomib	Bosutinib	Bryostatin.1	BX.795	Camptothecin	CCT007093	CCT018159	CEP.701	CGP.082996	CGP.60474	CHIR.99021	CI.1040	Cisplatin	CMK	Cyclopamine	Cytarabine
TCGA-2J-AAB1-01	low	-0.808352394954045	3.5186345806283	2.97615918727	5.36909236448277	4.29208136991318	8.53025049228163	3.39828229562788	4.31923350558341	1.67232913548731	3.16244943160059	5.46771053396419	-2.48451710840309	3.85290032068262	3.01277913261729	4.03581607361134	5.06180607467433	2.16892391452267	4.05476667311182	0.229411089777175	0.460215669316414	2.2938631822493	4.72740427770973	-2.12784314586606	2.05026440475737	4.410638876	2.91142237532553	5.93336488009648	1.14269273247176	3.62306550575256	1.95421959947496	4.96143349283872	1.65009455697479	-5.70779034075805	2.76578145986962	-1.21734423839729	2.9666233948443	-3.69810387020432	5.66509870088173	3.34086682317673	0.236000417485107	4.06938087469982	-1.83438040434353	4.74137949672886	2.14213912478076	3.46659348892943	3.64721870817407	6.33524016247405	0.784832787646848
TCGA-2J-AAB4-01	high	-0.399208118418927	4.09597566756333	2.65075573107477	5.19273856235582	4.26226490171188	8.16838400759437	3.02749787825909	4.28512584233896	1.71944315133438	3.59241869845435	5.49260764567342	-2.31718576903261	3.83954675699384	3.30217839783483	4.30690283233008	4.7848085937389	3.15364844522211	3.43052389450563	0.286373554056992	1.05959189131125	2.71829299195228	5.14798631956347	-1.46574542246215	2.09589178467577	4.53055110843452	2.73252359612334	5.91121998366153	1.9798818191161	4.1627319726727	2.95100054520171	4.9072614164547	2.22147502947182	-4.99285496713144	2.81000620469587	-1.15918330072266	2.73053637595316	-3.72508042781946	5.61161950516466	3.5190206925702	0.876949631405274	4.20405125167717	-1.97851095457833	4.95751494902146	2.49171607811016	3.61726591416878	3.74131164282467	6.75955920317765	0.943290202425954
TCGA-2J-AAB6-01	high	-1.25083884944067	3.70885794512083	3.11544770099946	5.52902069354703	4.19119467289683	7.4342692696921	3.90439641270515	4.05807024339974	1.64150411293112	3.69933242871896	5.64571675922884	-3.3246489896094	3.77086609419334	3.13461265923498	3.95687323438315	4.72114631072436	2.75502511649188	4.366992500932	-0.133218492990181	0.561358642200433	2.86551509687995	4.48463903338123	-2.1227426253474	2.3427411818805	4.44519312078945	2.04174822053036	5.88775921806035	2.10690179149454	3.46902599294415	2.6139666781072	5.02256079349213	2.18672394917168	-5.61843601687325	2.82048173939997	-1.35399819055155	1.81912736723083	-3.9573169924206	5.86956049274441	2.7373078215301	0.282113489804264	3.80402981155717	-2.43541161255672	4.6530379872733	2.11131363845219	2.66766644865985	3.23191090648726	6.66327810190772	0.716333739789111
TCGA-2J-AAB8-01	high	-1.0816508913195	3.14751418885952	3.6682280352262	5.47893815788838	4.13198852094622	8.33094479931614	3.22968928206901	4.33978179207835	1.64688483409513	3.34018974447658	5.06996489226704	-2.54236101777095	3.45587532116068	3.02259535421699	3.58649817076647	4.75477429729543	3.4193039653234	3.46393849143995	0.255773658133515	0.407831346757901	2.47102141317436	4.64604313203168	-2.41879582002442	2.20809000979125	4.39325870377636	2.83849625277255	5.89253593230901	0.640140258532224	3.31447284620111	2.15935287641572	5.01440835473945	1.46768872428208	-6.1792663989221	2.81670080411269	-1.27808801664332	2.4293805953999	-4.02458178647394	5.59297087510829	3.38160061715969	0.245681427610881	3.90409151615305	-2.0676966379748	4.42625119902787	2.67186021276975	3.1709562214198	3.46634147308096	5.8557111760406	0.633719895139319
TCGA-2J-AAB9-01	high	-0.727980132716426	3.339872095927	2.63366291340814	5.38311809892126	4.09625396350667	7.87179933435826	3.4276844110269	4.17245784650161	1.59625178826369	3.14072681764173	5.35877376591215	-2.89977916214518	3.27549043272569	3.11192030547552	3.55034648451696	4.79425996702095	3.15391505266052	3.34682278962914	-0.208846109369535	0.141169267418379	2.32350438607679	4.45345102285398	-1.76965107794672	2.30016065553831	4.52419828898343	2.48590890558474	5.90104084101597	1.04833622401229	3.57302214641364	2.46296871768038	4.91183153122359	1.30464434577637	-5.38998721333189	2.7527913390785	-1.23049298939251	1.69385155945055	-4.36303647077378	5.59942497191876	3.26027777782705	-0.410365938390911	4.06791954663796	-2.00567488779433	4.67151063061761	2.64374068634091	3.07193858979602	3.46452497432214	6.40639752001105	0.587673790380353
TCGA-2J-AABA-01	high	-0.890046713621112	3.31345644832973	2.86715663837603	5.48443625750877	4.15531305414127	9.02703477994624	3.24843359666238	4.25677451647594	1.59337945618919	3.11849658981611	5.50954740040055	-2.421908403458	3.28719268734435	2.99419464465289	3.8252453332818	4.72786457760597	2.68786528512538	3.304279732236	0.268445887018462	0.460164103842549	1.91413525900407	4.59310161264459	-1.97510760859922	2.2459330659232	4.41071793542222	2.88721633107439	5.90118152857763	0.211856401697602	3.5451735797481	2.46181813844558	4.97780842936727	1.48054894748163	-5.78720353768764	2.77351498139534	-1.29838412583887	2.08026336192825	-3.83258535609327	5.57870399342876	3.61493662867734	-0.30406051211189	4.02833844685947	-1.93911489021543	4.74908483314047	2.23415893378929	3.65599087980369	3.46734111784318	6.05857271758949	0.607452375246611
TCGA-2J-AABE-01	low	-0.780741165765144	3.40512132977139	3.25361620591786	5.42825488235556	4.22751993760471	8.58686197931408	3.01351375114606	4.28826006608656	1.62879431013546	2.98312512093164	5.59142471545881	-2.96223977208558	3.58416558183274	2.93746561896862	3.68385743515147	5.23174645796667	2.41912983401022	3.71431454835364	-0.0572191689703914	0.789183098726865	2.46039479085684	4.42950735762738	-1.87802405611073	2.23329651794966	4.38344684377594	3.08929864189377	5.92768133680564	1.03865131574969	3.51351330989812	1.85623839102755	5.07581799680989	0.677402189704141	-5.58775384025466	2.82392951935782	-1.40086011687543	2.74693097144862	-3.35359235521804	5.59693764228064	3.29047756919945	-0.391681440317628	4.02945058943069	-1.97629533380198	4.3634662224428	2.24461325941167	3.65583931969548	3.72133253270394	6.35475774015848	0.723227449993287
TCGA-2J-AABF-01	high	-0.679224527769243	3.78404474958243	1.60623848306381	5.03732409361278	4.17948029330477	8.03420932810419	3.57546201538347	4.25956490870698	1.63714017482924	3.66205602756433	4.81473339843555	-2.14848945086559	3.37809939636735	3.23043512314053	4.15643953163948	4.70993705732356	3.00863294485617	3.58393386052062	-0.0234290094083782	0.621128064378981	2.52541476400245	4.94312722356059	-1.67046117449975	2.16963566791746	4.6353320670506	2.67079035074456	5.90806923813855	1.88213549636015	3.90738108095312	2.92844387532691	4.90904890939078	2.74211119751259	-5.03899179501867	2.69467283317837	-0.942753943680059	1.90322747219669	-3.8971725692487	5.6074987257856	3.67854111468674	0.318099101363741	4.12570128836467	-1.70756879883676	5.00954634676557	2.33820924422785	3.21971623780779	3.7292517223037	6.42457255375489	0.72690469743107
TCGA-2J-AABH-01	low	-0.901500728372184	3.92646088050346	3.31700992895347	5.38750039238176	4.31569957011445	8.5005106168304	3.48968968998386	4.47178929953527	1.72993312082751	3.57376823454377	5.69179652928537	-1.91417393000101	3.79004725347593	3.06950987542946	4.02840100264548	5.22258488662887	2.48285699854538	4.49962026374655	0.252776376802295	0.582056326381306	3.07583007445451	4.73725844694559	-1.8392047452056	2.08385744201091	4.48793415654731	3.11213450700353	5.91178136552072	2.1297979460112	3.76611770459471	2.31021450171406	5.03993326097659	1.58314563303407	-5.41996199191403	2.84458915970835	-1.18342483432542	3.17209713774889	-2.76110018895998	5.70684235548094	3.79201081493758	0.877175624851057	4.15008606856692	-1.83881618093888	4.6909683746475	2.30588794489603	4.24659570429534	3.63051662919901	6.74112934578648	0.870508713096241
TCGA-2J-AABI-01	low	-1.25892953262826	3.29914006536438	3.66283459534673	5.24533899594035	4.08460635759537	6.94162186802928	3.84338450489376	4.06369015140195	1.53528394067688	3.21946549646188	5.26820390328953	-3.52953308079815	3.14266735459636	2.97629814664242	3.78933136333883	4.25156126152123	2.68156485120295	3.15588811624879	-0.837894490736341	-0.0559940799039476	1.37597050592676	4.39062067657958	-2.03816286732672	2.05647700740262	4.58025341809696	1.74394426852406	5.81283389541719	-0.292803657678579	3.27967161345669	2.37744126085396	5.09403253648527	1.25331420950855	-5.72062548804133	2.43531449127872	-1.361965817636	1.96259591815873	-5.46055895672328	5.513029195727	2.030237830491	-1.30430637715437	3.60801249981895	-2.48461905362377	4.76426964350508	1.97360950506075	3.00491527799614	2.96032358378555	6.41001758789626	0.267643482385022
TCGA-2J-AABK-01	low	-0.79040290981415	4.56424151865389	2.55475406133142	5.29170982319942	4.22445224421732	8.02033162775421	3.54937433674026	4.32569467953103	1.82770147994929	3.69705370231988	5.06587822471166	-2.29220869678528	3.67139001954153	3.42773078220642	4.66431767594795	4.91154828755669	3.11249111489817	4.23035261336316	1.0735601773526	0.865222035529589	2.69361426156833	5.42865919909955	-1.65443887932392	2.0722683542774	4.58357941576452	2.60983695773588	5.86817627104659	2.29856641210618	4.14388398340522	3.51427377629719	4.88796514311649	2.14221523793181	-4.56465430972084	2.80762694873923	-1.04914487239202	2.98167860160002	-3.95627981387423	5.58807159956854	3.11077727407854	0.573261029218208	4.32036297824037	-1.18992699925847	5.30732799675283	2.65863735640055	3.40706125655469	3.79533645983011	6.52901320013749	0.923063766040299
TCGA-2J-AABO-01	high	-0.861259194185253	3.4004601143116	2.91144169479901	5.54818440926765	4.10907074397119	8.50423170570943	3.84295618572714	4.18385956149355	1.64664698052104	3.69084477458346	5.47499989114003	-2.64967937106591	3.55479260956408	3.13209963046474	3.42712136266747	4.83715025012478	3.21905527790942	3.68347176123276	0.367936049051146	0.446876441387742	2.6933603564681	4.56858844206251	-2.33060544446226	2.2919752148686	4.48513464107082	2.54467344111361	5.91840928510746	2.16846175366741	3.46115156553132	1.9271054536419	4.94583832075174	0.625960226816658	-5.31450386659225	2.87209438622909	-1.26528438063643	2.15963168034961	-3.57938314614156	5.52057829920108	3.15646516250606	-0.196314678337804	4.10548732721923	-1.80623248886522	4.85287214024302	2.73361939360241	3.620828082056	3.42739939292209	6.45210829918205	0.738312071041024
TCGA-2J-AABP-01	low	-0.89080416403992	3.1743520478293	2.77949162210557	5.4675915429171	3.74974622840666	7.54121363466409	3.83368229048653	3.38381829412642	1.26877297935532	3.29988265988862	4.12394757398068	-3.84330296447866	2.28325855961637	2.85586064308607	4.49248247492215	3.28980906752189	4.76461960880079	1.77203883761621	-1.75010441887828	-0.0493550272297272	0.991791484953327	4.01953010375865	-2.03495379303617	3.04840421522762	4.64062750505702	0.591940037125943	5.8393214118881	1.19954410873921	3.04716795108909	2.76587267714982	5.06528036265577	2.85516003195438	-6.65236860873076	2.72194987740512	-1.13496198967001	-0.0407894837141971	-6.73973564594417	5.79442318037264	2.10755373713826	-1.58224300094725	3.37288042386099	-2.91262167317192	5.12900992641178	2.93196041235773	1.52871809153968	2.71540489889419	5.91447778789195	-0.046824637732052
TCGA-2J-AABR-01	high	-0.734865282060346	3.40628241213479	2.15515617183562	5.31317233627801	4.12314457594832	8.1489375930222	3.06103057750638	4.19565752808087	1.57018730880259	3.20261514672046	5.02826920493143	-2.89080060605885	3.20758200202712	3.15842480337797	3.80679839781648	4.60524944664456	3.10973157805709	2.7119514067201	-0.154567956355102	0.280449652594143	2.05527615015656	4.69081891830325	-1.69863078883771	2.26137616342808	4.53738727441567	2.30429436248623	5.91181175602929	0.928343542294941	3.79006058224206	2.74916965152901	4.83512766237244	1.67072549162875	-5.38534035160998	2.67790090145714	-1.20653514238115	1.35128137308243	-4.34430937934871	5.57367012530621	3.30053151513699	-0.456476227201664	4.10983527038065	-2.0109095156947	4.83834562070162	2.4074446601342	3.26616744725842	3.57023831348547	6.3701983258125	0.639664003035638
TCGA-2J-AABT-01	low	0.145938780572825	3.89713643923993	2.31502627758637	5.40778145478233	4.05863588632005	8.76507719846239	3.60463810325024	4.09368267897409	1.51672055180025	3.24542260925951	5.21660064724988	-2.32679517161386	3.35418817104265	2.99399540493008	4.17902143195072	4.77024854999964	3.0550343507031	3.10871424142854	0.523666242909144	0.628181737242355	2.3953007449447	4.59148767896262	-1.24341888939591	2.53146182203994	4.53482045948387	2.75056127232021	5.89438744169824	1.05101968282589	3.66810657389607	2.73367326558122	4.9513495830744	1.35963823192236	-5.47997135472123	2.85328693121447	-1.15257130913694	2.05080841243084	-3.09813168655716	5.5434284973637	4.23186208618945	0.47030885851431	4.19039676606787	-1.70847893276415	4.57827971232393	2.44426922482794	3.69825304556323	3.67302937206999	6.44115316385277	0.595103763688742
TCGA-2J-AABU-01	high	-1.15014843820952	3.17184618743065	3.29247252677867	5.44844913380351	4.1500203617491	7.6062348649644	3.27061651121535	4.02835150719186	1.62555915989373	3.31555220822577	5.16178067786078	-2.88133540090569	3.7892203144633	3.09796793883024	3.26721743882779	4.90696870095665	3.09588937734525	3.3193921901715	0.0749593825740149	0.928911362354279	2.26626209355	4.57628585734226	-2.33373270341923	2.14820203384627	4.4136216743467	2.42774036068752	5.86847072996219	1.52364085920395	3.40169520303012	2.0920826424692	5.08922448662162	1.04137198599317	-5.53185176671321	2.79109807463007	-1.41325166296187	2.58458712588036	-3.94616433834639	5.68721279568361	2.71182517746291	0.228284360350834	3.77223631445304	-2.25768451684205	4.65641299048544	2.47509057791193	2.98950367395379	3.25541942501534	6.65100040386632	0.659325029792194
TCGA-2J-AABV-01	low	-0.918466965492949	3.85158296468158	4.10757354190084	5.41996912590006	4.22320690253127	8.16473605132084	3.73810408771954	3.99250991319667	1.73566746351762	3.27059221382677	5.52419136913712	-2.7029719702774	2.9974378735347	3.02390824045283	4.84470626231036	4.4538092671635	3.4954013350211	4.70324280323359	0.274805774263934	-0.145197234042363	2.95010079439617	4.67933545191017	-1.66585783387104	2.24691022491579	4.49557964668744	2.10884758408684	5.84857975471664	3.46067691410984	3.23897403621734	2.05268923433362	5.02406900900768	2.72705212909155	-5.39177770901449	2.82543296742563	-1.25959537004228	2.23910327238758	-5.34242376195248	5.80409588086678	2.73736161317689	-0.961575512509365	4.03179433455258	-1.64877908264897	5.75835949865979	3.21331971960284	3.19258399659967	3.42039578165186	6.21018778691678	0.58847544731824
TCGA-2L-AAQA-01	high	-1.23525854084842	3.86014149795837	3.38129791664097	5.65925948893569	4.30109237857673	8.20998603075239	3.03319420722432	4.47339093761183	1.76710370747557	3.8758864574613	5.61580781216972	-2.79278726688069	4.15664232079713	3.02678601802644	4.01678669332552	5.38393322750376	2.43859360031395	4.3964097286708	0.39680974215077	0.744174491396103	2.19705301605482	4.79580249109505	-2.22037473695979	1.943988018175	4.35309349836732	2.73277929658713	5.89621404318717	0.769296107625697	3.42723572576896	1.87129030897766	4.98498338667707	0.578497034396733	-5.93869947671483	2.79737931503555	-1.33319587567161	3.32050555328756	-3.6752578999359	5.78750293159273	2.87637571035242	0.571437983185944	4.01959743041822	-1.80490942004697	4.48734712015501	1.86694222011143	3.8144497280447	3.55930453869638	6.3956728596021	0.700320106436994
TCGA-2L-AAQE-01	high	-1.5451866818934	2.95265369295359	3.89766474165182	5.53226923608151	4.24955154027169	7.82323936868798	2.81820762687839	4.28374463969528	1.61805937572118	2.8015856592457	5.54470609672258	-3.28864547134958	3.95845250773247	2.96890547933325	3.47615790321237	4.89030931864342	2.39291346315279	3.46029304987077	-0.205155009894586	0.827510860983564	2.23959608933243	4.51462599435487	-2.92678452390721	2.09260391076777	4.44606558965374	2.92402983632498	5.9103402346014	0.439566341856203	3.24772474625713	1.73173422839611	5.01971191428267	1.22629441672086	-5.99754979854461	2.77947355385175	-1.39062911907901	3.04141711934043	-3.43582109062006	5.66553519277603	3.01208810405007	0.192316271267714	3.72206989553223	-2.36898757344049	4.59204801178829	1.92345553897027	3.55539724676391	3.20161840432677	6.26593634776547	0.727056887811201
TCGA-2L-AAQI-01	high	-0.826230571639845	4.05009221472724	2.45427244104863	5.40602444795472	4.25453489769666	8.29094097560274	3.06641143563347	4.37028559356125	1.75956473921348	3.55130250419927	5.5463533617828	-2.17227668534425	3.72143155058687	3.25252539955342	4.11830311827067	5.02224362524944	2.90116825123564	3.84392149847045	0.160671142426159	0.913383312018516	2.65523325889657	4.94798265323292	-1.63602206023381	2.0419443801175	4.50648415789018	3.31958652065071	5.93437709872354	2.08254262509475	3.77996378140538	2.76832507905044	4.89477630038118	1.90277821187605	-5.04601691269934	2.84257236635126	-1.12169492529248	2.71426338890133	-3.48228881490676	5.60430305330614	3.54325356444905	0.810366101851987	4.26639951828984	-1.44747099107283	5.02527562071287	2.27899424727839	3.41115556875201	3.62872989845267	6.68359705568845	0.905271886308747
TCGA-2L-AAQJ-01	high	-1.11192523485412	3.12684418139581	2.89152986817631	5.5309281154238	4.30821029858864	8.16014132908047	3.10197653322925	4.4374492925235	1.69231077564716	3.33173170358566	5.65912116502147	-2.64533872778359	4.0894983488786	2.93577442239195	3.16682649516315	5.15589956700214	2.62265292101643	3.70788690677727	0.288321026208733	0.131549070229956	2.82791866980489	4.52678848906971	-2.38142686588702	2.01609290184827	4.37012299934967	2.79277906146439	5.93123608153149	1.80671816668072	3.40197891752004	1.5952701710893	4.90794446888176	1.96472976867044	-5.69573295482719	2.79275465745447	-1.33867664164908	2.84563037771864	-3.12998801191057	5.83136037926911	3.38729924697109	0.393683393001672	3.84682662641679	-2.0510857648847	4.57846465283655	2.29385145555254	3.57996533693198	3.61082937476309	6.28373268203831	0.802120539582659
TCGA-2L-AAQL-01	high	-0.638932593896302	3.60221579867997	3.12156910300316	5.52122731735023	4.24499773284968	8.33113898749141	3.99450857133014	4.09674720370923	1.71837686374144	3.47839762225909	5.49896514113752	-2.60017122803521	3.95761294781133	3.00830089458891	3.78053090672731	4.89824482797614	2.65932923916103	4.72332219928695	-0.0299039816468305	0.396009086152753	3.32367602118736	4.68298112441837	-1.7989830009942	2.18358230494845	4.51711323356794	2.5902092909724	5.91294018851476	2.63512476468395	3.39535251792654	1.21155403010381	4.96732932246305	1.3731763885855	-5.72468865798531	2.86383628370473	-1.23432578672161	2.74467452593936	-4.27882253273805	5.59914005720666	3.27930922504822	-0.370736918498086	4.12398979414342	-1.71394678254074	4.94482884406568	2.266177981788	3.38931553278574	3.86865954869216	6.58779536800287	0.805830555661734
TCGA-2L-AAQM-01	low	0.61233645422952	6.56601794925504	2.68721925540766	5.04114848478674	4.05935939512023	10.142962786533	4.51708771225935	3.43396192169764	1.74896057551071	2.7973046752943	5.45548658337812	-1.76491734297872	3.22049965702943	3.68668407465714	6.18720389021677	4.51158666992483	3.90773494887162	5.11047039489422	1.30623958538892	0.412120890874656	2.66259820953733	5.15067336789991	-0.181537011277472	2.84048615132129	4.61913852755877	2.73505533198708	5.75952016104898	4.06548677103482	4.62154815720634	4.41358682580696	5.10355542174728	0.15267944698369	-2.80080853867236	3.07474756593708	-1.03298625634329	3.29070897623944	-3.7680041154322	5.3966098385808	3.39727810945807	1.04455535241937	4.96037535571423	-0.986629329610617	5.57125257478726	3.81193530716708	4.32629377265976	4.35979668433552	7.40818784926757	1.01831880503986
TCGA-3A-A9I5-01	low	-0.948337259726103	4.07499467598896	3.49717581060589	5.36506951532237	4.14200792652415	8.38339627159342	3.8046010173288	4.04114874658263	1.77312974750916	4.02486304854374	5.51761828269759	-1.92306381154711	3.11666622132416	3.17154282662877	4.29123952125525	4.66193705220668	3.1569506171232	4.40462490819447	0.541957847072394	-0.256849762401937	3.16582929346545	4.97806830074777	-1.42982411275566	2.32671977604784	4.58031927319083	2.29032389901144	5.86010171456355	3.71979590446802	3.46064361925123	2.54850598739767	4.97298007505007	1.79502662554946	-5.2771809502548	2.89361996065533	-1.28659902840687	2.53598439710545	-4.98067834329534	5.62657655696108	2.98957978959888	-0.455457028739239	4.08069837456987	-1.85365273585567	5.43441944664918	2.38017358879431	3.63718997267858	3.61084927445906	6.31144639510022	0.740723438890456
TCGA-3A-A9I7-01	high	-0.513660644745617	3.58140806229173	2.47444139324812	5.24672192728947	4.17031870973162	8.24872989906186	4.06589826051842	4.16301520994917	1.59913589242273	3.71499429050577	5.21521216806232	-2.08626383835975	3.38913623695771	3.07010528903305	3.94334983503388	4.57240580088155	2.75699621317905	4.11107851565082	0.265223834692938	0.568628039428893	2.56956534180906	4.73218465472221	-1.76587943467896	2.30873580513509	4.55034322164919	2.6065809874996	5.92885550824292	2.48934218532088	3.62612453048541	2.3464324169072	4.94651150730249	2.18491648630678	-5.62219489483493	2.76385067093468	-1.11879359653137	2.01594439779742	-3.85686637331789	5.61736909444108	3.69461539436654	0.0526860297580711	4.04833280354707	-1.82094178909518	4.92397654619236	2.25827080239442	3.30250625777019	3.56226675510129	6.11365041366111	0.660043164178795
TCGA-3A-A9I9-01	low	-0.529319267456099	4.05234335215347	2.4246930640665	5.19935151791978	4.22579516275463	8.09839883089531	3.52312918842012	4.04393950137631	1.68366163218101	3.15979400552892	5.20494919938183	-2.60413547189009	3.55052946918621	3.19181079963317	4.35416608256437	4.95397234859719	2.20981418302592	3.71700387444392	0.189944899140022	0.621618897517068	2.92048718909804	4.82949707245213	-1.38039434341092	2.21615127166856	4.54154309390613	2.69017376275659	5.90097746200451	2.95295403032948	3.81284476486851	2.44606869245947	4.96277540314716	1.53647129220812	-4.93797465978815	2.80750593192216	-1.24618079631975	2.82168017065486	-3.62125497054627	5.51664908178858	3.39510090777168	0.028813464060474	4.15722058196457	-1.73847355802052	4.98065712888834	2.27501476217664	3.71791096983523	3.69031116928946	6.57478784796926	0.832604377397558
TCGA-3A-A9IB-01	high	-1.11808941957574	2.42760022580053	2.64717793098005	5.49562174721473	4.06887016239276	7.50465058131649	2.84301422011901	4.045315513238	1.53064565954871	3.11597014942392	5.6693978050804	-3.17001369904806	3.46995784005032	2.94973560200454	2.77914734284108	4.74713990511819	2.66478747568166	3.04563101914443	-0.642482440682054	0.187748776735988	2.55116051361872	4.05807505842723	-2.29269174828451	2.36655410792052	4.32256430279706	2.2121793519499	5.93192238975179	1.84647772945769	3.16858930612365	1.5546002251215	4.92929617334202	0.724191833983522	-6.32219388215783	2.79562144165649	-1.49296948024666	1.439099800699	-3.74957337842782	5.77200563842744	3.1058500077809	-0.673796810327581	3.92218309137431	-2.37499217707972	4.63581536892345	2.12503938822562	2.76992898020115	3.04324426499345	6.18992373687427	0.518862819508056
TCGA-3A-A9IC-01	low	-0.926621293931053	2.95570523966223	3.32716112486641	5.65492449082888	4.12597840931651	8.73460099084553	3.29689242341878	4.00013153641279	1.60460658319048	3.54493765871916	5.48989439893255	-2.69366943513704	3.58215975961048	2.97619760879016	3.21608960956917	4.63418831500473	3.82867716640875	3.17201463686168	0.120997395124659	0.333237705790771	3.01888902701876	4.3805183137217	-2.0848554303602	2.42417029370333	4.36955251666852	2.15778409340135	5.93053615532571	2.26596601482714	3.48811354002152	1.61268732774312	5.11839723571627	1.53892077420734	-6.32105129168799	2.97056940606161	-1.52126327499642	1.94943733239779	-4.06269582946412	5.59747837143457	3.38329139155472	-0.323465819768934	3.76808625494122	-2.39607316584077	4.23831155004564	2.91286571779357	3.29481232807284	3.45961019776704	6.30254251375133	0.686624117274341
TCGA-3A-A9IH-01	high	-1.08084498408887	3.69873418876854	3.06767185601742	5.49457141809621	4.27412663242214	8.4254540709168	3.34482752412467	4.22201255094594	1.76529355407901	3.46939104994429	5.67714129466701	-2.75308236111464	3.97880141418843	3.10247648952688	3.79052583265186	4.82052587830064	2.61694490542479	3.61246910324106	0.168807432558598	0.490934952101246	2.90503436145608	4.94385814167853	-2.1328395820257	2.0734905606806	4.41186166219274	2.89637180603196	5.92753184713079	1.42184814198861	3.50926013713884	1.84619209258083	4.88240881881993	1.22939251474399	-5.76540434677307	2.88140133737842	-1.35708240843112	3.01750143875138	-3.45712774610466	5.6339256520549	3.26513412847896	0.00668805313759169	4.03718817359455	-1.99496333502538	4.60788835432265	2.1960491887858	4.02510136857886	3.5264856026669	6.67596900272453	0.89659863374691
TCGA-3A-A9IJ-01	low	1.1934189374255	6.85229450053966	2.42928254714309	5.32298655796696	3.8869399070336	9.06721401423559	5.82799254378885	3.42823153147608	1.83870771344637	4.05289529232286	5.12685169102997	-1.84593938972157	3.10676080549644	3.68177186768331	6.20732811026658	3.8203390970892	4.07532835006829	6.18516895624832	2.00902045071795	-0.126359461852628	3.99730830164677	5.65625153383153	0.394305986943875	3.01825364498595	4.81834283735241	2.05669617395499	5.76721245509592	6.65829009218416	4.7792809101333	6.10319951995799	4.96671976199228	2.35381824595503	-2.25429402277508	3.20228694193731	-0.764697862203514	3.94042274071107	-4.96862435540537	5.2369899495435	3.18720251548503	-0.118356874335192	4.96459922470292	-0.0384222927215037	5.84855151252241	3.70743788434152	3.36796504076075	4.25488738548304	7.56776328098224	1.01812548753746
TCGA-3A-A9IL-01	low	0.957708280382964	6.48667952572206	2.22898384844214	5.23068613093747	3.97626951156079	9.79406275625529	4.79237332719981	3.68773133784123	1.66325240341654	2.9768534097615	5.24107209795514	-2.22132063443199	2.94552673392685	3.48953288871133	5.77476997186109	4.1945861203747	3.45193972232618	5.09000531572212	0.83537218784471	0.15135196291938	2.21499555749691	4.88667763498452	0.145617981555678	2.85503953203108	4.63856432537087	2.74787820145698	5.76573722467909	3.16308643551206	4.51807426820707	4.90266588461291	5.02281509352063	0.562763097710755	-2.74038439301112	2.97075452679499	-0.993388353209269	2.83964881188241	-4.58634347427302	5.28880779624037	3.47711522498893	-0.315703312447025	4.83736264304475	-0.584144295206267	5.51194357860624	3.37261776092635	4.6015745422878	4.29085621034025	7.26476875840529	0.783232089877782
TCGA-3A-A9IN-01	low	0.323094571596969	5.91306898545661	2.23120827777143	5.34160198187599	3.96686237481429	9.7268290963121	4.411943558285	3.54958243419946	1.63441055884897	3.16770836408026	5.33204500348874	-2.22551431330213	2.82914613282482	3.47313585552058	5.47479315117242	4.24473450121152	3.82912574125374	4.66715443117171	0.508835193646824	-0.172368331720381	3.20434127858118	4.72956694512394	-0.477909311146993	2.95219251167855	4.60797759925797	2.56792742106807	5.80012533673463	4.0482980826681	4.37421160217236	4.10741346189635	5.04396531146956	1.07309786655519	-3.32770977809998	3.01565664811003	-1.10806686346839	1.89535298209781	-3.85706540394284	5.21819609272581	3.46222599614974	-0.542119546742204	4.71383685377776	-1.1876190511926	5.52521329768905	3.37793574742181	4.38282979078901	4.08902646621019	7.36320935577247	0.810620703828256
TCGA-3A-A9IO-01	low	1.49889936160566	6.54964785586828	1.89436841515176	5.10844217059289	4.0078120820073	8.58159516681531	4.76263260964681	3.77623174142394	1.82183259727713	3.61924454066352	5.02547323757384	-1.5240059282421	2.87287532886121	3.75416339496836	5.7999770806859	4.69070844271635	4.28551417245116	5.23746321200115	1.73087372338613	-0.295139927326664	3.33796702884221	5.60759204621108	0.576963521953662	2.72251794454759	4.78419774201133	3.07913399336585	5.74416226903256	5.20557025522566	4.73348116689846	5.48451468541809	4.93890636716822	2.52332483955278	-1.1732475075865	3.04101706857596	-0.706007573396468	3.4389861222255	-4.17307612422786	5.29601611056163	3.41912501239711	1.14489363872531	5.12950347763649	0.312722529981547	5.7601037906189	4.0004354234845	3.97127943435754	4.46347584129236	7.78652685123016	1.05178402885441
TCGA-3A-A9IR-01	low	1.21591974193267	6.85539143538519	2.3785714246109	5.12593055937317	4.03760031072328	9.35935518441517	4.78888703619686	3.79793328069221	1.83583959687734	3.27684551959757	5.10910401016192	-2.15548596173975	2.96917430696825	3.78662971371755	5.86960657022284	4.83700948457266	4.17747501952114	5.31122935348323	1.85635763522667	0.617311809234431	3.09567114267897	5.69173100715176	-0.362114975720888	2.77418848731149	4.7794243113664	2.75563637357393	5.74833194602915	4.10469770014981	5.22133694701236	5.91759180411935	4.96730326679077	3.02755876912257	-0.927850433721972	3.08041901603798	-0.697933535204502	6.27275162618485	-3.87649564344012	5.18748701188978	3.16652562982493	0.421669475510011	5.03748063441845	-0.0711807106924995	5.02595297269012	4.13999353448049	4.12127794875409	4.42624717304945	7.62045284726445	1.19397746758377
TCGA-3A-A9IS-01	low	1.36097454467679	7.29672366456382	1.6115616569155	4.98529590051673	4.00387021272996	10.2746644996177	4.85947717092139	3.74664230279506	1.85717193014983	3.44633895448768	5.45923089722372	-0.783263651830298	3.05808686453097	3.97438681027191	6.50160714083595	4.91019809593988	4.83362634175261	5.89866132420176	1.49942532841914	-0.113800029858633	2.84678760505923	5.8927553906905	0.884765704457996	2.88841533852669	4.74184788661883	2.80100196871709	5.70867703425663	4.05021040294264	5.58718301183431	7.51550645384359	5.03063527703643	3.051622686823	-0.60149492948187	3.12623936135707	-0.57880724879614	4.55168236554845	-3.44498927852975	5.37325262116164	3.73955043419595	1.28835512472719	5.26374594935012	0.434519783300258	5.51628314242188	3.95418941543614	4.44170367353234	4.23183110856355	7.8850654709819	1.09977798883524
TCGA-3A-A9IU-01	high	-1.21031111732943	3.33027926730934	3.15541926697913	5.38469401262765	4.26520605018272	8.13452538358698	3.59474093296476	4.31642780043553	1.67451009870956	3.19459401418845	5.54156772461812	-2.87340590376719	3.80403272741848	3.13560024249738	3.62624128418514	5.06991660642648	2.84259644838287	4.10122146796452	0.568103966909625	0.485821522846826	2.65854816727519	4.62850386456991	-2.03000390402817	2.07273910816555	4.36540521306959	2.84684942415564	5.89004710828942	1.02003252833037	3.76186013558203	2.73812269938009	5.07882934140326	1.65404769700527	-5.24115855873593	2.76495969407202	-1.42648915174267	2.54965327217871	-3.52519326629219	5.60295453593612	3.37875753560585	0.565352513367878	3.88166349890742	-1.95723506934669	4.67648681619587	2.51844968091962	3.37564207032168	3.43801340739215	6.39629310078696	0.803769957666327
TCGA-3A-A9IV-01	low	0.937650188200922	6.64243291963138	2.20380639582459	5.43459301270936	4.05432016473257	10.2483044169375	3.75321650822429	3.83122834354397	1.80452500834672	3.30375168578139	5.62429830397287	-0.897018646955493	3.39381463878025	3.8386974925934	6.1817917792187	4.81971283609821	4.84744427179329	4.32447522160725	1.56300880359644	0.510407161608301	2.65925203926147	5.24970253196684	0.593050839586745	2.91142736303362	4.6232985531857	3.25613416505436	5.79162873710671	5.08105448603994	4.87640077500494	5.29872547797564	4.98070908791422	1.40876249967371	-2.19292555019543	3.22089337795235	-0.79327402721108	3.53222473858699	-2.99337030934243	5.30173771150377	3.57612174009315	1.95245898310568	5.02473158789126	-0.831437989240661	5.71786443713514	3.90547827429826	4.72721510968854	4.3326633442896	7.49505975654997	1.22211653203559
TCGA-3A-A9IX-01	low	-0.505864752787709	3.58104723043176	1.85190734407105	5.24800255431658	4.02810133217723	7.97371789650636	3.24427460329511	4.15436081278818	1.52135277348886	3.02696520443524	4.84563720084463	-2.89179767496988	2.96146472305195	3.1796491669857	3.89247945621293	4.21035962161687	3.26523802501267	2.94259093459293	-0.218816177187037	0.129978468843061	1.84119571968931	4.6668177633937	-1.37481134510045	2.36582223470761	4.5850817302105	2.58136222287063	5.89890550020404	0.745567941123666	3.82766001583795	3.15643767896374	4.80875714207384	1.74581175892088	-4.85180754158304	2.65195115219986	-1.07734749181554	1.1866194984112	-4.56130095043891	5.41968612419643	3.62997639931567	-0.494329031179347	4.17653336188976	-1.61269216492767	4.83561096866032	2.56864740719464	2.87899700678106	3.61806354275882	6.370796384601	0.549292424110699
TCGA-3A-A9IZ-01	high	-1.23199350558559	3.45419738914083	3.08915687391315	5.59818199849106	4.271582483217	8.38454973039667	2.88746087206612	4.23993564374092	1.7536003369059	3.41556947007673	5.8626973340189	-2.39385332358409	4.0052939783435	3.19667788485887	3.90114279519963	5.43405942700277	3.8719386931723	3.62270594055272	0.244544761285059	0.698261774645461	2.48906912739109	4.91281152091357	-2.12614720904226	2.08563762523429	4.25457961579966	2.68009705139469	5.89706212915936	1.23353328950093	3.72057522422226	2.73442207712881	5.01784507563583	1.71713117181011	-5.47907333938834	2.90336302273863	-1.36758389655876	3.00210336557892	-3.61335437474928	5.83575926548867	3.30729627871677	0.753062012822077	3.81505418313445	-2.25120625220617	4.98375808570749	2.67446095280881	3.2634529989157	3.32100318812077	6.40303366362226	0.815607419594031
TCGA-3A-A9J0-01	low	-0.983871704203827	3.19283786331998	3.70427884122858	5.51498338186417	4.25852940504254	8.37945673878659	3.32000368529877	4.362292329345	1.65498067345236	3.49652246020773	5.50668848122767	-2.20750392580066	3.49476536654544	3.01228351617418	3.57085595534511	5.40195846324136	3.54114467720561	3.81695583264049	-0.103593129675463	1.10701808342769	2.63608427481464	4.36874330050551	-2.26733620925639	2.11952158773296	4.3832813336341	2.79291574863415	5.91646999372539	1.43638546310496	3.40523001113158	2.02949718900347	5.15552151307437	2.24939746766573	-5.71007817830619	2.82540140258839	-1.39358983049611	2.64020748077031	-4.31765770326575	5.78095371995597	3.10350891728675	0.251113967982776	3.82203616824776	-2.19367804235537	3.85047497793323	2.86068339651677	2.88258235238729	3.41446681418935	6.34725823043596	0.650565389239565
TCGA-3E-AAAY-01	low	-0.432430471389972	3.82934546724409	2.30496451213634	5.12016792803821	4.1220011348553	8.03547668507497	3.59750676483534	4.03768079685427	1.59891085838736	3.38410419934757	4.83855153068581	-2.66068691510098	3.27543358058551	3.08180885113195	4.05335849962224	4.30654063612111	2.58494902547798	3.49840489615621	-0.0860212501208579	0.322392219279842	2.50066065027071	4.84238332973602	-1.65891458556904	2.27717297531984	4.60656969713184	2.53569716565924	5.89207911429727	1.22530936415257	3.64432347896162	2.31648368462035	4.87870818129355	1.96468180038305	-5.43880813217836	2.70400881928964	-1.16406377338204	1.80176097213913	-4.44069276471615	5.54410321788475	3.34128623614975	-0.428096859718179	4.13197177711575	-1.69234226446812	4.85449872622515	2.21493520667479	3.15100116132099	3.75206912132378	6.38156198068797	0.642227351019662
TCGA-3E-AAAZ-01	low	-1.13317588079737	3.40247076071844	2.78143838473512	5.56505559089137	4.10341161399909	8.46149692438761	3.6515744786869	4.14987856100021	1.65022788816042	3.43999422980414	5.4236671201562	-2.35759021036641	3.2214133790981	3.06666151590904	3.63640138976837	5.09573169952104	2.80435412161991	4.34375880945947	0.15471710361826	0.176399179582891	2.23810177397033	4.64056353616743	-2.35308177243018	2.29696909136826	4.4387853927313	2.60466647605795	5.88095409286733	1.42065028076335	3.27939390111821	2.06118484774717	5.01421844956315	0.756405227858949	-5.69078568908182	2.83246492542038	-1.23665156207207	2.2259444759872	-4.19355068376354	5.66948221738139	3.39316254716967	-0.130330318452628	4.03531090548567	-1.63518423553762	4.61630685551963	2.30378849390215	3.11066222866538	3.43577940599853	5.83779656133957	0.528590518869527
TCGA-F2-6879-01	high	-1.32576203741891	3.11449398467263	3.14929275728812	5.58188243657903	4.26339171409881	8.34126448787507	2.62525348196807	4.39440651167781	1.70027075272264	3.15149557121408	5.64787736358731	-2.90156958472742	3.95290237598863	3.04365958812454	3.76376121954127	5.30004818727064	2.5978504895962	3.39660435581764	-0.0420495223683748	0.989172347244192	2.12677862142928	4.67119531026056	-2.34232729759855	2.07587214625019	4.27838401431728	3.17228466734322	5.93629676315951	0.535612919523771	3.31478839692852	1.59245037041627	4.95042785789816	0.64312905562756	-6.07030205369455	2.89011989037715	-1.30004780178375	3.12012709193986	-3.61164408725497	5.60693613590775	3.39979347238248	0.85756422803518	4.01073814070416	-1.87657396903345	4.42586046508387	1.98475141533367	2.74172106640384	3.46387257666133	6.31738003926185	0.791883761654782
TCGA-F2-6880-01	low	0.114925557670761	5.10687447438623	3.33278135868724	5.388972359279	4.16830403153052	8.70805573513471	2.81002083037219	4.13096083735877	1.72234111869794	2.46386143843914	5.62480896771596	-2.18423584300717	2.60706755698863	3.30755837042806	5.32220749742795	4.86063659317142	4.05602902024487	3.63003358174549	0.735136657124661	0.163005153122838	2.18048446633169	4.58561327587082	-0.472816389789766	2.45529367330443	4.50042236058483	3.26799541682214	5.83317471599358	3.36573516382194	4.12630013555177	4.10842827697015	5.02024179977444	2.62930770616695	-3.15264604521157	2.90762935846342	-1.14388784375613	2.31949332115051	-3.90767844460066	5.43836983050839	3.8482240079429	-0.266511074228005	4.51779478197205	-0.902865483497845	5.20004893513039	3.75984216142053	3.5077971996266	3.80567932669161	6.27933380076559	0.791642655503561
TCGA-F2-7273-01	low	0.167732561945192	3.87226193893276	1.86556435118479	5.35030671739228	4.02834417185694	7.87994797955751	3.12050492667684	4.20238206081295	1.48817474585353	3.06811890446953	5.17893041624963	-2.7613319102208	2.84844915670775	3.14698490309086	3.99124838985747	4.36230959807594	3.41832726150672	2.54042864994716	-0.433022660141585	-0.0294175324048433	1.90173000002422	4.60300441697436	-0.542275780767224	2.52184070373292	4.53958021585739	2.61846633518354	5.91113036475299	1.52668918477064	4.12054290034695	3.61362418699518	4.77310837825586	1.7010192086928	-4.44400821898211	2.72866570073	-1.09194794411208	0.784986268602375	-4.17676493310415	5.42660611955379	3.92807077888914	-0.308338329861614	4.36862314999662	-1.44788640574807	4.75432892215713	2.59117505160181	2.87451985784928	3.77008867702902	6.62808634076718	0.611364472670449
TCGA-F2-7276-01	low	-0.234770806954385	3.67110070906194	1.93148874331249	5.36741227399972	4.01076893991239	7.77120064473911	3.35848732929351	4.19619764247104	1.51702792059793	3.18231193145943	5.09507232251143	-2.95228528733649	2.85042975193938	3.20095783624163	3.94595440115922	4.50147385380497	3.56665109663935	2.62275739164525	-0.301334266572864	-0.174591004211418	1.81856977151867	4.70619639768889	-1.02223768540863	2.47439370401396	4.5754187777294	2.23996349177016	5.90142733089794	1.08787742747943	3.98066852742089	3.5893410397905	4.74227658643639	1.7329202822601	-4.59859646823603	2.68940879646665	-1.0473395642878	0.806051519093702	-4.61733517489117	5.49048025797494	3.48961768114839	-0.627372632396339	4.27723429465874	-1.69091063132443	4.79724868020285	2.64046276034721	2.90156011160389	3.66659231002392	6.54158205951643	0.553512144741435
TCGA-F2-A44G-01	high	-0.940115843355137	3.58301148720955	3.05079546141511	5.38951884943675	4.21686905529824	7.85879350942362	3.48308632489245	4.33567464751579	1.63391440370689	3.49453680392048	5.3078257326648	-2.69055155927182	3.47514032111112	3.04000450926594	3.96413968725004	4.73550238551887	2.51085032774846	3.96962789409794	-0.143390232276525	0.511691133677716	2.19926895210901	4.69708121856833	-2.05019617640754	2.11807360379387	4.43001692117643	2.38037326923572	5.87883315944925	0.676820660268005	3.5491285765253	2.45587163055365	4.87041729361798	1.98935688771459	-5.58247194028717	2.69476626364231	-1.30430837140728	2.13878878223116	-4.12563077391097	5.79583979352463	2.98727931144185	-0.321009845509193	3.9999091158456	-1.88024566583362	4.59363896013944	2.03283576288412	2.74735362252432	3.50177343437576	6.34837041414245	0.539574492113121
TCGA-F2-A44H-01	low	-0.526006872083532	3.73286996649093	2.69440616497068	5.39906512130715	4.04603007777161	8.04476986596767	3.37567565744753	4.0592805413402	1.54277699453358	2.9344255542956	5.26171916679138	-2.69139304771954	2.94772871967039	2.9931377133584	3.9821903653046	4.40934150673532	2.93087589160294	3.32093746446235	-0.724642270085692	0.0976476694257826	2.19013444129432	4.42711691011372	-1.30243192877247	2.47708423411065	4.49949135089545	2.49565013656799	5.90890925195725	1.98719660806771	3.53803750895105	2.43047889016606	4.9443936444054	1.32488453750271	-5.04498488878291	2.79918476671266	-1.2698710434021	1.31788085007837	-4.32862296171644	5.53666753824128	3.12569033900993	-1.14278775393298	4.11753277935669	-1.79182043169834	4.8934932856303	2.33056377377554	3.01540837590116	3.71413643861762	6.36648979759341	0.52808157692693
TCGA-F2-A7TX-01	high	-1.41937249500696	3.03859026647822	2.35633433461232	5.14164592081511	4.16760974439991	7.51323040103472	3.28617763929119	4.30029333577279	1.65441689804412	3.288899736162	4.91943709698204	-3.5076320310383	3.55859642165042	3.19817151019605	3.72973444873671	4.75519745726069	3.02003072913185	3.66521592997189	0.0343864664383045	0.379215497810987	1.70454704609805	5.02632705718441	-2.36834348413114	2.02196933034828	4.50407082635393	1.98925400444923	5.88919957369754	0.547591821728725	3.49881359391142	2.50152892798589	4.81367022849919	1.59481585681659	-5.69252723439146	2.6135098554534	-1.03980163962359	1.95619409603478	-4.57647083817353	5.7438670992183	3.16285213246084	-0.2604240016025	3.87549771168218	-1.8560763420987	4.93591759833958	2.32768026250684	2.61634925712004	3.25399348510547	5.99787312413653	0.591701458831976
TCGA-F2-A8YN-01	high	-1.10131307735662	3.29630413643864	3.17890280197808	5.68882003639	4.32530532580464	7.71258191601761	2.19463881733452	4.31631809029925	1.70613576987696	3.01939308418487	5.85423574758533	-3.02426591378972	3.9835261451859	2.98564600187619	3.67951570299833	5.38248048456378	2.98053876980173	3.3945071600795	0.0118327908528517	0.959515320594854	2.97067892605087	4.67331552826812	-2.05595204802675	2.0759775808469	4.31539353017033	2.87454733398217	5.92703161909434	1.55730740127847	3.45793316533023	1.72996368959172	4.9998458866242	1.10179378194607	-5.83797054048901	2.87866977639233	-1.45580597578419	3.1596759425313	-3.14424150768667	5.76974114858882	2.97154132905291	0.611683215370284	3.91282091508643	-2.08579709565221	4.28234593183126	2.10289914281555	3.21139716933968	3.43679091405152	6.46765300676325	0.819832790296871
TCGA-FB-A4P5-01	low	-0.796005430170038	3.62227142538427	1.79422389437861	4.94045419155896	4.05488076744841	7.74582897245169	3.75995603840937	3.90606086257754	1.50110323416352	3.42182586216845	4.52741940821485	-2.98625420479043	3.05816359649482	3.10852398729952	4.04710727439835	4.17491178131932	2.75382103263991	2.94213219245535	-0.617322913771762	-0.0139064494832217	1.89294944442577	4.69283469897163	-1.66851180913817	2.3895883035533	4.6673450567839	2.18126485704515	5.89491537666476	0.986345292621891	3.56620668119031	2.42483182789782	4.88745029218597	1.63041660178377	-5.51698281813827	2.61947425175659	-1.01658484696546	1.33198241997501	-4.81881889235867	5.52647346648476	3.15892944989832	-0.706708028027196	3.92730212429637	-2.15776054525019	5.02851476388887	2.44765914601672	3.0027229796184	3.55456374689679	6.45463615432235	0.529245399213272
TCGA-FB-A4P6-01	low	-0.174679120588126	3.97762953078744	1.82834460308207	5.13182170311023	4.14190843913044	8.08218509659331	2.88599959298734	4.20509483131777	1.56693244885381	2.91517934476543	5.04425879688473	-2.26221144121914	3.08227543369736	3.19833895601396	3.78214800404178	4.76772256124659	2.54518650345935	2.66342717753229	-0.0745215389292522	0.463363216969255	1.86541528662392	4.78289274199787	-1.40732849333925	2.26032196985045	4.56908663653244	2.94934094303457	5.8924456228717	1.18166914496099	4.02971862235633	3.02371625005833	4.90662251884829	1.47254609921814	-4.45718321761627	2.71452056377716	-1.11228125130469	2.2003757655713	-3.66633844853852	5.38896905996344	3.74716360656251	0.0515627090095974	4.25656678773257	-1.61494348472574	4.69863832804818	2.42902465981657	3.68388839765322	3.81222376333756	6.36091207366555	0.709112290650826
TCGA-FB-A545-01	high	-1.35628336455051	3.22221735406485	2.35463187215137	5.30376089270864	4.15256698020571	8.16568380250773	3.52055305992192	4.24431787573433	1.65750160235469	3.24022947272434	5.65975106144769	-2.53563316226747	3.81966508960985	3.22341066417065	3.20602229170209	5.40393193168206	2.75668000760179	3.75301021022811	0.217818884119719	0.930200785404865	2.55951152125816	4.43009749405702	-2.57011061528659	2.18606042053549	4.46733624900451	2.58092302861228	5.88462717183736	1.07167901060933	3.78169208918716	2.69112713808899	5.07097564429229	1.82554233449388	-5.56224527397913	2.82476394167782	-1.41933762646721	2.67812743293997	-3.11074188776207	5.78068701464159	2.90615702342802	0.749334747122859	3.89573522237371	-2.1746469052759	4.27621932756063	2.26503643474948	3.02264304716036	3.16966126513245	6.43825736495482	0.676780081105252
TCGA-FB-A5VM-01	high	-1.63254217152405	3.07174988518591	3.08486386825655	5.51216403170333	4.11530179433499	7.42157474543649	4.53934772300327	3.76509976142241	1.59498180752571	4.2091921895075	5.09498092503852	-3.67706500696742	3.48712355614324	2.96688848817739	3.80130934801294	4.17919559442729	2.93934727165646	4.56513083030888	-0.801957476881105	-0.302825465753634	2.83033774907661	4.2889047980795	-2.6780845568358	2.21365144727915	4.543303124359	0.698229128848769	5.84790772246062	1.90318083109317	3.09463707717201	1.87127601446953	4.92867550347063	2.50424200293309	-6.41654489471795	2.58684224851293	-1.41480903193863	1.10587215464192	-5.75824175953368	5.85164172569673	2.11232399868402	-1.57054278104957	3.4371353458483	-2.48486736133571	5.1806734550523	2.4394060986086	2.53099413369518	2.91371480126334	6.60806777850617	0.468199720287213
TCGA-FB-A78T-01	low	-0.674957126390397	4.36732728879344	2.69946857690989	5.20251043302996	4.2791649482773	8.18394319886423	3.43408876533099	4.46426758165087	1.67697481199716	3.02129253106839	5.08605457345372	-2.5164365523613	3.66768341104197	3.08261795726229	4.41173378849414	4.98254170731842	1.76439264859515	4.17524972204836	-0.00243744112547972	0.877225371440819	2.09568780620311	4.82822061414691	-2.00317127280545	2.04363459148251	4.53108817454265	2.59457394674215	5.86414833755092	0.631246350093637	3.86325561700423	2.65012430106191	4.96844086352649	1.31533107840512	-4.98088893670917	2.69402439721682	-1.17850107157753	3.11096806207943	-3.98066340996126	5.75763451131889	3.23367258796095	0.154396365944817	4.16409986147194	-1.44226709732849	4.73338294863386	2.04353132278698	3.64376780344981	3.75941000562602	6.51223826522463	0.68867361697217
TCGA-FB-A7DR-01	high	-0.740669618766925	2.95899061375268	2.80248314948404	5.58072469442647	4.05159851841243	8.49898516554912	3.54885992345275	4.12075067188534	1.54770053727589	3.26475860776686	5.5359813147998	-2.49828473077694	3.37453719565953	2.99539451872251	3.47726532538876	4.62173953459325	3.36189306982385	2.98518787427909	0.133402898811687	0.215059491029471	2.57679041490763	4.48132719178607	-2.00422193440103	2.51389465649316	4.45237621844096	2.51747124754585	5.93349212169964	1.82361007633594	3.42685616497451	1.84930271007427	4.93213964072424	0.99137736325418	-6.54901982064994	2.90987975481078	-1.30916569349273	1.72488289569827	-3.6259574926708	5.57871336948172	3.8978636580444	0.0174459672216241	4.03945366261323	-2.28378670382773	4.60969615761094	2.46298505674804	3.41015358323861	3.28915765570451	6.19607276818996	0.628893922842388
TCGA-FB-AAPP-01	low	-1.10392000708598	4.80140501770027	4.51828238495777	5.63102007300207	4.54794630657386	10.4940701466873	2.26155674072161	4.7990425650428	2.00969910337108	3.20365714076163	6.50140815168446	-1.42676957264899	4.56059900434012	3.19730733646566	5.27726649014512	6.54732538682147	2.86230344948132	5.40073724895984	1.77487801691248	2.17599381575229	2.19287518347633	5.03669838252812	-2.19097316805618	1.93893448390507	4.21271063583379	3.26634321707621	5.92656989142943	3.71039148829783	3.67350941840788	2.33857969427765	5.13373234504916	1.77514320429041	-5.16860330115879	3.13425741568016	-1.17162507010595	5.35745052269496	-2.4172591706249	5.93730982285395	2.67020045875719	1.77848161323932	4.19072943699363	-1.28057990555756	4.9939126683649	2.81699467254497	4.35280564051661	4.04307892389556	5.94116636566707	1.09426022928757
TCGA-FB-AAPQ-01	high	-0.437916204868641	4.21628071075617	3.51395158705789	5.57824022760192	4.3506708400711	8.36780693710552	2.80931989682484	4.45271398257284	1.77824112299312	3.33356877277979	5.93148977191524	-2.14891100606413	4.0522900275853	3.1026565826896	4.28941357206879	5.46143378712112	3.45348130503053	4.33433414025473	0.945203938313071	0.855462425647342	2.5286829921718	5.00538286299912	-1.33911735158532	2.10156078951596	4.40783783797416	3.04016050488796	5.86930951888305	1.68371280182298	3.95842291943309	2.57597777337737	4.89085541675367	1.528215613172	-5.10788074890661	2.91351479574896	-1.27496839539127	4.41315461978837	-3.04235386103228	5.80973613102711	3.79027132488263	1.36330595652969	4.25622862753047	-1.69098496482166	4.88240516858169	2.5002499531511	3.44629659120482	3.91966934915977	6.70881681524933	0.950956858277816
TCGA-FB-AAPS-01	low	-0.516622974604308	2.96851156465278	2.42059651575705	5.23880824340912	3.89900718651268	8.06037024559782	3.80167753441866	3.69047228143884	1.35580469315794	3.0183225561972	4.81686708712257	-3.06472423732699	2.621542667081	2.91059090735666	3.17207645421492	3.47679797777736	2.99853742612952	2.51718825604746	-0.997968861415268	-0.350199108231595	1.83006894113121	4.17166203318159	-1.69681753358435	2.68445583685408	4.54723232254583	2.03329843688801	5.90307412775912	0.381493261735192	3.3869622985501	2.01970825785024	4.9651402426775	1.20482809341165	-6.00424829811396	2.69150497696384	-1.27973544134637	0.538497602649683	-5.2006246214182	5.45509283541166	3.05660776839169	-1.56840099571928	3.88547425754147	-2.40212158749532	4.45587887241669	2.58123596092334	2.60267157533957	3.35208329372483	6.06414921028767	0.284885340328765
TCGA-FB-AAPU-01	high	-0.912999069023197	4.56987308397478	4.14540467708601	5.62436606491065	4.45191102596427	9.03772185448195	3.27515030533783	4.69460913100276	1.88112981589176	3.6409480271716	5.50703515633686	-1.81527120343733	4.26280674815566	3.11843197652144	4.82367850668759	5.33804017032745	2.30729126354914	5.00427780272919	1.56603225217455	1.23646256725092	2.26743742959274	5.0815618367792	-2.20629343249012	1.8351984800405	4.34693412685697	3.05148886351861	5.9086121679736	2.2171508131292	3.79189249755945	2.6338579997998	5.01011069592167	1.58701927392876	-5.23774998021833	2.86486239887018	-1.20054485423748	3.8895948348883	-3.28045896596977	5.94174632807336	3.57320643391746	1.3671942127465	4.01291306675717	-1.50396564378118	4.65291246648465	1.94709502428111	4.01053931829014	3.85637210069903	6.33627914226671	0.970145301096235
TCGA-FB-AAPY-01	low	-0.496964770229928	3.64562099298265	2.54407206742345	5.06025740448079	4.23858120203155	8.13708765509927	3.87469424405316	4.09315538451477	1.60410023277203	3.52943974657135	5.11063405191001	-2.42419989270696	3.48599630427432	3.04713633020521	3.96011659897084	4.42992229548638	2.45943790585938	3.9873940012112	0.104680027724221	0.401544846889284	2.65193793057338	4.92268321865835	-1.68439390541556	2.18305235224579	4.58034991665124	2.63606867914806	5.89776906066903	1.94347754645915	3.79008664035912	2.23423787880282	4.94793902822116	2.35263495925976	-5.43259724950114	2.68194030585721	-1.14206532236732	2.42422197437757	-4.10270362544573	5.64729168298925	3.28799468778913	-0.189733256671676	4.06630068727864	-1.85747088620578	5.04256377595064	2.27855748956811	3.48001436969213	3.74627074273526	6.66261886183139	0.712834255845141
TCGA-FB-AAPZ-01	high	-0.992677045646778	3.69014661248957	2.74907586925913	5.37794337448914	4.18993767060763	8.2700076389807	3.38616504396006	4.28921290029113	1.60259114359931	3.20965653225307	5.42137678330453	-3.00908322818981	3.48049565064514	3.16293795778478	3.80354661245362	4.91711469824661	2.6974648275743	3.91318700574606	-0.11699371313451	0.590225887506453	2.4541342437633	4.65368256200634	-2.19164365220895	2.1683250236064	4.40047098231845	2.57768788755369	5.86872034971727	0.562355506867569	3.73230937189983	2.54058995928498	4.95401392130605	1.16418096546171	-5.38760556166501	2.68068800423926	-1.33677390962873	2.10722043887553	-3.68128309067106	5.72989215415789	3.22135992360716	0.160707706656034	4.00577044956207	-2.11059988012163	4.75206856382333	2.13597285797667	3.25886609222181	3.38439461048402	6.56581577353185	0.663230373458494
TCGA-FB-AAQ0-01	high	-1.00393643480006	3.74657495087824	3.69669930366288	5.31400774492016	4.30138785095933	8.19046922129364	3.4914562292996	4.34434633597602	1.74040594772024	3.44511750773802	5.64119944171523	-2.14820220336341	3.92441877947122	3.10193037648004	4.19972720737858	5.20386972883172	1.91910228323173	4.59687107316385	0.579857588194761	0.687225091306092	2.16954733732941	4.89886340651703	-2.45898471694339	2.01497152756336	4.37667829920225	2.84668558015407	5.84408982099306	1.36343198210763	3.67137700153316	1.89673453640072	5.0738953095232	1.55131845965303	-5.67828166554743	2.77869045677198	-1.25105508725871	3.59334378947223	-3.9630142337352	5.81799355115853	2.95001790271519	0.552950978517681	4.0421989093507	-2.03618726523178	4.4725636076541	2.02006826715462	3.09808140214811	3.57585790525648	6.22119887404271	0.640176752812579
TCGA-FB-AAQ1-01	high	-0.912556901048408	3.64171961827751	2.42177075784356	5.1609080680504	4.17638317646073	7.71252213382382	3.1526718429329	4.24331444163431	1.67606142443841	3.19492418132412	5.45655469712459	-2.53314417198949	3.51303705232748	3.19365263614511	4.32304510116286	4.92532106451276	2.70396731895683	3.48146755144862	-0.0580761762752857	0.492588641107045	2.49536549596735	4.75472207289886	-1.62078681677931	2.09470351373436	4.52218245683496	2.52150235395192	5.89828212001647	2.3805240333142	3.63837925168616	2.62934380504106	5.01224733437257	2.0154018061928	-5.13108591804058	2.72963128339285	-1.2442028367717	2.35157977818352	-4.22011546889601	5.67303955421604	3.00236972069365	0.134824129829633	3.93534709589341	-2.06196900710353	4.89910868812737	2.17327008758728	3.23121543682472	3.41524541333726	6.12886652517309	0.642448488002515
TCGA-FB-AAQ2-01	high	-1.39685990143937	3.95582805826309	2.87948647156038	5.28705165730945	4.21073278490821	7.27237559355584	3.59152906049485	4.2631603483526	1.78304055191076	3.5676057606064	5.26824978361688	-3.07895836899557	3.74875766935152	3.32507328408781	4.20676323794538	5.33045491555927	2.91314794986075	4.52845679084668	-0.114416104919043	0.83705395814706	2.74525604752623	5.02156159525633	-2.57557980856587	1.99337634370396	4.53422493845492	2.1887290929088	5.84190347015824	1.14742023004256	3.514749644779	3.01649107665475	5.04514729112942	2.02930935037161	-5.04232076492524	2.74151620896656	-1.14352559852308	3.011764516506	-3.02305056334205	5.91238492955954	2.47219625527801	0.754042335422874	3.85291232322166	-1.95719695417678	4.78624947618947	2.29399527471701	3.34448925542659	3.0020950813506	6.39893907267188	0.752566257360519
TCGA-FB-AAQ3-01	high	-1.06025053283056	3.17776044618988	3.59946891634915	5.52841893393903	4.21827853185882	8.26504585175675	3.30106842429618	4.23993094374274	1.74051159780792	3.56995754874591	5.32065619915967	-3.04397984535818	4.1258418317852	3.11206060345595	3.94749313423568	4.57741119878164	2.70371229905319	3.99537359979052	0.621189598366827	0.218462535738695	3.08983675671372	5.25807712062095	-1.82014278656968	2.01272758369827	4.46392493680365	2.68604446712932	5.93341784400672	0.702038798845816	3.32681186687534	1.64259980176613	4.7806973939189	2.04252917368887	-6.52065416456101	2.82577056119358	-1.26449491677826	2.82279793127725	-4.8078668205301	5.70108496039684	2.98107200325266	0.564160013172429	4.08931455611474	-1.68614695629098	5.4639268825464	2.19816470393756	2.76744644640097	3.40442717151555	6.19804892382964	0.74974578642322
TCGA-FB-AAQ6-01	high	-0.954994775282404	4.08508365525229	3.6921505299314	5.37475293523345	4.27908815897808	7.63801181746277	3.39389756461339	4.26552899640527	1.80609277309065	3.17147746495211	5.61354342930634	-2.46673974862997	4.00224284173786	3.01894679250191	4.18284005919309	5.09212469953567	2.28602314363198	4.57748502146636	0.575573172081432	0.708814736123549	1.8964585823625	4.88265730852722	-1.95697064136459	2.07343230028635	4.39452458853503	2.98194755857609	5.86247811671918	2.33098784263885	3.36954688601789	1.9225856280859	5.03905194709431	0.873710119540602	-5.20584668203578	2.87108829904598	-1.2020124426323	3.74039166914983	-3.78042997554685	5.74224082580386	3.1413577799264	0.288844414176409	4.1814875495951	-1.40739064700604	4.80534116230103	2.05306521591764	3.30604657886948	3.85902727500188	6.3038481161753	0.780486708266823
TCGA-H6-8124-01	high	-1.1073027619849	3.48793464738494	3.07171636219245	5.50614082022365	4.07645524214484	8.2422945821798	3.34534763508356	4.13473331113242	1.62263517193536	3.38552688212786	5.46870264433369	-2.64813831189963	3.4243499870698	3.20237086135084	3.69190104220257	5.00522432378099	3.74889803849188	3.92865849529459	-0.103060828979448	0.460436167330785	2.25079625979029	4.62403485513585	-2.33770367912985	2.26245298029438	4.38868025595848	2.69067955442755	5.87796369178689	1.5544165381158	3.52619867755837	2.79923608849169	5.0197012338519	1.16282194305559	-5.13728171467521	2.82393090419432	-1.3861982537523	1.66830215831213	-4.05648782844126	5.61365987854496	2.81054571408025	0.256496305350849	4.07612352839242	-2.03661537862396	4.71722107682389	2.38869145814944	2.64011712936643	3.37740628275788	6.44736259786205	0.544303630824831
TCGA-H6-A45N-01	low	-0.417577013710454	3.93472671533143	2.06869071792128	5.20784710077852	4.12497973103281	8.2776440376984	3.55925429266272	4.13049754245116	1.60089504457779	3.25836951660907	5.04260426299045	-2.49925179695179	3.27193536738471	3.20939284475041	3.8840760227303	4.47894981654943	2.75168643641839	3.41568438990013	-0.128258990825959	0.646935817603405	2.39393921211722	4.8301686916071	-1.51786779366106	2.31035288787308	4.6059345590105	2.76367397865915	5.90415239854878	1.32282766888344	3.91733109107227	2.65627919939766	4.91050070310699	1.35783810185845	-4.86956614660726	2.74988531431289	-1.14195854053607	1.93993161768024	-3.86285352300479	5.45051849441392	3.64882448650387	-0.240728124317929	4.19134050696623	-1.81413581054619	4.98185841730965	2.34755866836972	3.41124951810623	3.79849371328647	6.63902596201392	0.738942758003531
TCGA-H8-A6C1-01	low	-0.816236942072707	3.60303704413813	2.50904036865125	5.02937432468167	4.19584669584306	7.98732993137905	3.31919853225184	4.27754642904696	1.63791725441306	3.45727985623133	4.98597320223943	-2.05929633752163	3.12916113311871	3.12353971064169	3.85711285623781	4.61891711315324	2.50155004047246	3.64806990757412	-0.00465084141872829	0.494402396500622	2.35839583164487	4.97949773130951	-1.92382835903469	2.13431020869921	4.59664135190252	2.56463813811893	5.87345315891907	1.2553306626453	3.77312144110587	2.44904225994086	4.97918998067174	2.42502170640242	-5.2757555394497	2.68606000249399	-1.1069735632035	2.09176082756098	-4.41722196225249	5.67028840304111	3.43065808195488	-0.295332333302752	4.04870998514842	-1.71491317977484	4.81730579441558	2.12396644505144	3.13963451866356	3.74535087503089	6.22875052510749	0.592399130313751
TCGA-HV-A5A3-01	high	-1.42785126733695	3.37362874030749	3.3355462726657	5.33849572390592	4.33712106520948	7.81357607311616	2.78919330778881	4.31788405292446	1.69276524528679	3.48035767809761	5.35626822879821	-2.70887516874514	4.12661616333391	3.04472838656126	3.64289703813061	5.34552606261508	2.22548456144833	3.61318901595463	0.285182983183518	0.829124003126341	3.21006456577214	4.640404202355	-2.66642846154453	1.86476232017803	4.31930864157611	3.11157922456707	5.8576500945749	1.45403966519214	3.75973928481726	2.29335363431187	5.1200198337004	1.53651186691014	-5.7235013132392	2.70606356249882	-1.51238466211135	3.34480872431573	-2.62254972724249	5.63776134158249	2.74156404114979	0.813781228906588	3.83874920220712	-2.01559471422909	4.47181021528488	1.99028769451226	3.56127790790704	3.37301630697044	6.68969525931054	0.846173604236676
TCGA-HV-A5A4-01	high	-0.861168322654163	3.55117216269706	3.03989765367189	5.3097631013395	4.18583886079146	8.3794814376769	3.28886875447732	4.28036157329604	1.64851832678131	3.0092719253208	5.02184302882263	-2.58634324325874	3.40222821887744	3.05691791116407	3.7881099331922	4.53117071207503	2.33922481654624	3.6487754337801	0.0348778023492695	0.658447343801195	2.0901931450556	4.7864346748011	-2.28795121084642	2.148502457143	4.49674491529881	2.68252178597576	5.89640654918874	0.917083462794215	3.69383969912504	2.36529146110628	4.98581694191799	1.44891933007499	-5.58730968873667	2.76992318184368	-1.25886322662678	2.03345852792097	-4.62526581995837	5.57792704842504	3.099439529742	-0.205787304210554	4.07941823147498	-1.80612968580589	4.42475055083882	2.09399678514488	3.24678950430802	3.69182046811357	6.23529553371458	0.660338636311439
TCGA-HV-A5A5-01	low	-0.489621078320235	3.91599360214378	2.44061726093009	5.27903167642979	4.14674334872549	8.28278058120373	3.32653274552614	4.21200579777781	1.64595196324777	3.2931031995417	5.22618024080621	-2.4944973382497	3.45827513288393	3.17104934790906	3.99799407296613	4.74203013290775	3.17747575112945	3.14257501939162	0.00181689038683608	0.455343993564395	2.3047010297193	4.89831261818717	-1.60185933208148	2.30353204870385	4.54702003571259	2.66785216337139	5.91553729445332	1.68295847413064	3.8440150183123	2.66280120703018	4.84408547621187	1.29126790752129	-4.97609113028285	2.8233804476651	-1.17543154696881	2.1762746400083	-3.93834237431382	5.48364989234762	3.6263551012601	0.236546711553587	4.21860718661701	-1.80386340473991	4.95704051515996	2.47804037540606	3.60224284839112	3.73742265289621	6.53655452692718	0.771359196281773
TCGA-HV-A5A6-01	low	-1.33602949030701	3.19316799782075	3.40868263854966	5.33337255191194	4.22077073369749	8.31755371712169	2.86325066491968	4.33143848260534	1.70846532039234	3.13839814928471	5.35686131531276	-2.62001988630234	3.85199838076129	3.11246752601243	3.60197696797673	4.85389368460863	3.07809988043252	3.50856798632149	0.283928541410646	0.774405753810719	2.88378245214232	4.61021347069469	-2.58085349323285	2.14504991734795	4.43987702604644	2.65774353546414	5.88638052819729	-0.0617874131769902	3.52340922561025	2.39671777249669	5.0397677351179	1.93384250302232	-5.9839221971787	2.89083174613182	-1.28867306923583	2.61601828986257	-4.59981130139776	5.74965754802116	3.40248893787623	0.371577319493182	3.81235615420545	-2.1218553900053	4.64441429293437	2.69354198911167	2.95441736025272	3.31144602696381	6.38384583707641	0.732072873386332
TCGA-HV-A7OL-01	high	-1.48543314432371	3.47689353400758	3.71318372714523	5.0029299949141	4.32135882647504	8.01800347131853	4.24000808379924	4.08425213487069	1.68991791825643	4.08154755485706	5.21234712911858	-3.41312760198395	4.08217261201915	2.85570486129137	4.57436414620197	4.17576962612559	1.58036544584654	4.980536972505	0.0825344234163037	0.399099106125246	2.68516552468847	4.91708275168595	-2.47404326281617	2.01682505426228	4.50704036361061	2.04841776074229	5.90254494969088	1.65525188271199	3.14068895614727	1.17426032636727	5.00389495292111	1.90126740802297	-6.64252382388778	2.69073685562595	-1.19120648481542	3.07487195637011	-5.05907829370105	5.89190222887331	2.65293541090299	-0.35354117188089	3.68516060077866	-2.28487182756719	5.25212583029276	1.75406406134898	3.16427031448642	3.41664489150193	6.72729411917373	0.697812399526383
TCGA-HV-A7OP-01	low	-1.18967657493091	4.70612878578361	4.32752888585532	5.62964520714253	4.46252415700096	8.50493889234762	3.41329160656741	4.23406137473457	1.95580396613414	3.99787954945633	5.65036780815395	-0.651478015759098	3.37717119263264	2.96157435399906	5.47626206513535	4.99833047929557	2.96512351426384	6.52200618852774	0.775546832485844	-0.0374598095927343	4.01341733381468	5.34501854877641	-2.27464951067613	2.04451890769395	4.63323888969747	1.9379931532155	5.82502373704441	4.82615058826925	3.27307034123416	2.96179075646636	5.26677448695116	5.17819572513468	-6.22821603384244	2.94035698453125	-1.08097457374589	4.48612047036885	-4.25823307583012	6.16203781544351	2.38672806144338	-0.528499591052614	3.78816331412519	-1.70847876654961	5.34617835387563	1.95907366247573	3.72893004305755	3.2115823449865	5.75411461129955	0.781425248461995
TCGA-HV-AA8V-01	low	-0.613605541185805	3.110725021288	2.68182610004981	5.35790974284695	4.06987897489245	8.37935093366039	3.40311658856886	3.94432470382357	1.51976857802139	3.15395509804216	5.32380386885006	-2.70894263456134	3.00846060553027	3.00508177953083	3.28455382133091	4.37902527239249	2.83979378186039	2.74819415439894	-0.435876415201847	0.116381034577021	2.25034482130196	4.44982221578781	-1.70018818444922	2.40490762623389	4.45141631442143	2.58106847120865	5.92038778887496	1.3731549640312	3.57652051827928	2.13690623344306	4.98779004580624	1.27171554931202	-5.51105886088467	2.81427352536633	-1.43882172978267	1.55169290371427	-4.16894229103885	5.49931051793607	3.29378912260071	-0.666304036525167	3.97698839657776	-2.25416656354997	4.62659936549903	2.4451777423891	3.37904911494908	3.47786472696457	6.36449564451199	0.587773877440867
TCGA-HV-AA8X-01	high	-0.959475977936807	3.74644361266004	3.80149847550763	5.32020787886461	4.33507607508642	8.35637854943604	2.87441558218905	4.48245362557718	1.84080510552184	3.41383058412364	5.60099154595058	-1.79242825888724	4.05268595047546	3.18981798010156	3.87559781872265	5.2894322498232	3.1425826518765	3.68981409357673	0.688710890092754	1.07290781074913	3.28087784870875	4.9837442505802	-2.27557277871235	1.98048424065061	4.4718233829555	3.30826177484189	5.90991668168723	2.29843695906201	3.69689643804993	1.98445124377827	5.10062089864769	1.4258996645002	-5.4155901038464	2.96990878284337	-1.28883118228275	3.7702588049729	-3.29494365344264	5.69002535994226	3.36466588616102	1.01597271121576	4.01081589812992	-1.80158524708318	4.58265601186362	2.44067558725151	3.31873777187755	3.70556447938901	6.41801311310833	1.03249111509613
TCGA-HZ-7289-01	high	-1.22826850876457	4.14922217291152	5.43363486459046	5.77605446283664	4.59426979155929	11.211416243264	2.72006104146065	4.7877775508431	1.9984116603293	4.21618066812935	6.70138875075417	-1.39184248308064	4.70856317837352	3.0927932569942	5.42711270134151	5.94150617962439	3.47525181426896	5.84809433449737	1.25501817052723	1.5708237516045	3.35338388913168	4.55819405837081	-2.37173020917821	2.03117749260247	4.05694170776495	2.83652095125252	5.96718617703086	3.27662700026521	3.7220179073613	2.28076637490988	4.99574117386672	2.65343047603526	-5.45128469549681	3.15445880995516	-1.32461652739291	3.88206423613055	-2.3179981518161	6.133514008228	2.96392786711579	1.63955095851507	4.02029833122073	-1.69740925127298	5.46586867763009	3.16705831194697	4.11604684359605	3.79635617572929	6.41717469666292	1.15866182679917
TCGA-HZ-7918-01	low	-0.449268067412975	3.90175979564214	1.90522080223303	5.31841862417966	4.10258405578351	8.37116893507858	2.9051210118566	4.38733207584072	1.56117610247173	3.45016638255104	5.19936039401381	-2.45129991047361	2.99470078410762	3.21915414718609	4.40229308333684	4.75393542403071	3.81567417628471	2.5950034848183	-0.319342942616405	0.340909996698818	1.62872807034354	4.87726464877373	-0.934544296645345	2.39638129035952	4.59529055416535	2.80574874517502	5.9490009752396	1.66478607213374	4.09647635384932	3.79019192552714	4.7569188701544	2.39267454879383	-4.55255719389398	2.71927986153719	-0.891286395322855	1.104850202178	-4.14161662510407	5.51864585892056	4.03882061470566	-0.0267576427299163	4.2508637753072	-1.58920570755489	5.21736178426142	2.76413770764151	2.8616839404056	3.56592805381895	6.40233783535995	0.711955405521001
TCGA-HZ-7919-01	high	-0.906457806418123	3.66710784785872	2.37105359279847	5.51375781307649	4.20932474952189	8.35497995974498	3.13106848129826	4.40890362271741	1.68474297265369	3.72029965097161	5.28804645009816	-2.69190982672377	3.94664109164209	3.2014996255912	3.7883325222561	5.11482628623415	2.6847968877948	3.52806239219577	0.250952305096009	0.944339614217168	2.21705413529472	5.0612290075213	-2.03233532982605	2.11537633685067	4.41187466067175	2.94298707597569	5.93821861670112	0.968157124271285	3.76920574828899	2.43587434395974	4.77810672459022	0.691185673939575	-5.5674036266738	2.81361528455764	-1.18681720824736	2.3781463413714	-3.43764186764647	5.60860129855442	3.6488153425558	0.723735506566849	4.19788648100769	-1.71136291672174	4.7847256556097	1.99707791004044	3.18986155784807	3.63340080320005	6.52571296793315	0.809170565783927
TCGA-HZ-7920-01	low	0.169300518061408	4.80330547703697	1.32235929039634	5.30790136549678	3.93831396107343	8.2875918115985	4.08156087416714	3.9998023004966	1.56962341143645	3.8199659297575	4.78331644813762	-2.61732957334408	2.84561850667023	3.36697719765363	4.69180797862508	4.11055903954394	3.55842843582985	3.76519081393233	0.137037900026847	0.116565446482293	1.90229130975401	5.14125007962025	-0.518598531041865	2.61212467894752	4.69701848579999	2.33744588415866	5.86709576511987	2.16245671245966	4.15202940060216	4.28330965648111	4.65408069511573	1.82640368913709	-3.90810341445722	2.75173477020292	-0.907511315507934	1.02759211849127	-4.64878592501298	5.43996809508917	3.60677035901404	-0.335484019430276	4.5677610680147	-1.10743045430487	5.20321389155664	2.62023326819974	3.07013871800133	3.90507876453897	7.07302658718092	0.634636739878999
TCGA-HZ-7922-01	high	-0.796352205162179	3.00917905834874	2.09747080415849	5.60234710813337	4.12164085586856	7.92774710528277	3.0465837111454	4.20694683845251	1.58141823488734	3.47688695780301	5.24033362087315	-2.33787022230363	3.48251930300352	3.17521766198362	3.06804436076832	5.06133636527453	3.38713083418325	2.97812988222004	-0.0343255018125106	0.523014264032347	2.0972769865443	4.62210895436768	-1.9636395846935	2.25769876561664	4.45127782949295	3.10999436198956	5.92048506700798	1.49874327506448	3.44921896049011	2.24983468743142	4.84027520655237	1.13144561632419	-5.12081300029047	2.80584818872506	-1.1596268188646	1.4933647689717	-3.62458171822739	5.62141099112323	3.70899232333625	0.355867229743192	4.07313811920629	-1.9105274945575	4.4958483562114	2.5840021632719	2.93933607246435	3.4388126847681	6.59478952444598	0.689784222794522
TCGA-HZ-7923-01	low	0.235305430171639	4.37178614282194	1.12246932787851	5.08206321141261	3.9873205579144	7.75701563361782	3.49396845784961	3.95253486938303	1.46569284677053	3.52514052770244	4.469519638562	-2.4442771093844	2.72508027127609	3.24249028227826	4.19033977657839	3.99958024743425	3.1332266356149	2.71883123733205	-0.303932172196845	0.104978704669279	1.74386216283742	4.83922757678347	-0.752659221642843	2.4732753492612	4.70570892937465	2.55003690261023	5.87235295296126	1.14529526385522	4.02649523720745	3.517477699219	4.75374356511269	1.42855375716402	-4.25918297877221	2.60564951997276	-0.981444523964472	1.0285672680322	-4.43032265356854	5.34315700129396	3.74414002501776	-0.38749323012989	4.31392840038986	-1.50511324180654	4.90581806470085	2.45859246143879	3.07257448766328	3.92604414495261	6.66013972205715	0.566194865410201
TCGA-HZ-7924-01	high	-0.605370230925919	3.96135354572748	1.7859904401048	5.26177840494577	4.25134332939054	8.51784315298321	3.06020228646994	4.44286700924401	1.70143433112641	3.43287509222858	5.00446640346146	-1.73815517866456	3.41433498555355	3.25669144336457	4.34809515372219	5.23051559350436	3.22820248524392	3.79990144207985	1.11450878013632	0.861959577205528	1.9369789407981	5.15960566493994	-1.6927717793931	2.05010102319979	4.56453695120647	3.10480332068302	5.92355104144751	1.87666991751023	3.8304186223478	2.96395458392318	4.86096264300102	2.62062056396086	-5.13248173193181	2.76151809381927	-0.967998462877986	2.71913840403382	-3.00788732714337	5.76820943037643	3.91089042121617	1.33261063471596	4.2358735740666	-1.29467494247894	5.02230694744972	2.51755974422394	3.69438859724623	3.72881428459208	6.09544965875013	0.778130178981055
TCGA-HZ-7925-01	high	-0.455186157792008	2.99151071003343	2.97569824627407	5.53043762720373	4.03634668260395	8.04566400481541	3.35408846124941	4.18856672501089	1.56004230576685	3.29317061028251	5.27225454968645	-2.68826164117378	3.21667726651401	2.97433140889384	3.41477154902104	4.39219905864579	3.46482317004316	2.98319457911289	-0.514901347703281	0.160003271408457	2.3327652290728	4.54285529748752	-1.76476405116126	2.43170543311513	4.36579134719031	2.59973682571538	5.92297918681009	0.931824051867538	3.46392506609065	2.18180466461592	4.90891540780433	1.20871706632808	-6.06532150413924	2.83223491375271	-1.29071003240543	1.28928583519586	-4.04887309747333	5.59233463542243	3.60102583461286	-0.419640282497626	4.05738636153422	-1.93911765523531	4.22803008593906	2.19376843076149	2.64317100689505	3.45332837750164	6.32436123209897	0.552606361686322
TCGA-HZ-7926-01	high	-0.850419521099565	3.52552050046494	2.46170063343201	5.55031067160439	4.2399154962423	8.43210240708044	2.70782165970428	4.56456746493244	1.65644700287648	2.9884081177749	5.68515682869444	-2.84280962505982	3.91200089737688	3.14185810548257	3.80704132690605	5.22436538551906	3.34066751164166	3.24422773102384	0.646644926563132	0.491211362465047	2.12247275640535	4.71669679168733	-1.85014344802452	2.11232373245347	4.43619521980902	2.9146912361981	5.92786817970942	0.250847350414784	3.80020044201235	2.82184102183579	4.7618865259626	1.55569743013839	-5.23679397313381	2.75461719708219	-1.27683025337034	2.25757326645662	-3.15126085384228	5.75492025175138	3.70992101943903	0.951384444730752	4.1872592780095	-1.67730277440695	4.57677128445159	2.45943335806705	3.57002260306803	3.58020533304041	6.33354822426711	0.74212485045921
TCGA-HZ-8001-01	low	-0.743950831383091	3.61636209618091	2.41901446148186	5.41051939805409	3.99724841582244	7.72203501701412	4.08166608337983	3.78578763943544	1.52988950750114	3.75155235589515	4.94081525195994	-3.15143989444319	2.99779252483768	3.07364420863122	4.04479076718915	3.87097677103625	3.23444295110973	3.94849873486475	-0.2302690763106	-0.358621705731644	2.47121963916698	4.67133741045037	-1.44127528002622	2.45930902968149	4.6135483941321	2.04854181311649	5.9051707449355	2.5611132245724	3.4241602476101	2.30320865323794	4.84263997532395	1.62925002576269	-5.60944148743453	2.72761622194521	-1.09943411852804	0.91359688489397	-4.61548146116328	5.55630961073738	3.04160895103564	-0.736480757307667	4.09490154400749	-1.81431040796016	5.29510512715948	2.60903352442545	2.87276492875915	3.55209030214949	6.96324627015213	0.547491330483804
TCGA-HZ-8002-01	low	-0.229397013776158	3.7229889010875	1.39949642090355	5.39852248286689	3.96228349361213	7.96633114137223	3.11970190484912	4.1876626631906	1.51476402315201	3.20182948805469	4.96767463446114	-2.58476454765104	2.74945017502172	3.2510911794085	3.93845764839874	4.55636129182703	3.66336905599979	2.54086236251853	-0.214248704053546	0.223470542045644	1.71328982481392	4.74068015001827	-1.15869129806524	2.45049965315084	4.59539853498245	2.63802444103027	5.90921765954084	0.900678069885261	3.88705985372581	3.50883598909702	4.77049443183753	1.22950211689371	-4.58577485606563	2.71057697509159	-1.0373093371196	0.952477687563356	-4.31705653031179	5.40492085576322	3.84673132963884	-0.166809736943202	4.30656438109523	-1.43654982313432	4.86563701525585	2.68919274807702	2.77658842778107	3.62806618953652	6.3009816695698	0.527122211346649
TCGA-HZ-8003-01	low	-0.0814754052551931	4.42688077678199	1.56544524595186	5.14380173889422	4.06176499069299	7.74711167357282	3.25729144649782	4.21624809468097	1.55115732176741	3.46391083621652	4.75204437566872	-2.33864827853018	2.86335180774673	3.33749523549027	4.55245155876603	4.30750415505422	3.61045025339278	2.68282709519372	-0.283792231012088	0.376787631865014	1.66654354466841	4.86214725967549	-0.894186539099319	2.40347653632641	4.68995976279582	2.60854406779547	5.87870340661559	1.69982557305975	4.06105724611063	3.84330741607036	4.76965340286584	2.26265211399086	-4.16366017834703	2.65005779965261	-0.867479167733117	1.00768454158976	-4.32540989846538	5.4810614692324	3.83899143815667	-0.137875848957677	4.29264985951887	-1.4887855055158	5.12995699838724	2.80756656629176	3.04453930489594	3.73326124898084	6.47479176965633	0.639559625755222
TCGA-HZ-8005-01	high	-0.930257136857641	2.72670412348637	2.82822622530284	5.42621143138009	4.06369989657104	7.40064726103475	3.38440478896385	4.18746603827172	1.4998620071529	2.77597674792153	5.59218701814112	-3.43846898505253	3.44037343110292	2.89624668377314	3.62813541272612	4.81157380286496	2.46255573912065	2.9882125783781	-0.813392262883463	0.124572059690592	1.59006842654186	3.78240433716008	-2.07965429665738	2.38934973275938	4.27761262155432	1.94841286668241	5.8806721450235	0.451002589459147	3.23848245824217	2.13370991601672	5.01764591461396	1.00856002861712	-5.93262118313606	2.68853778796027	-1.34919413177504	1.56318417942215	-4.45540515443725	5.76936441845957	2.94641062638995	-0.353416725987786	3.72058926159585	-2.50373216607876	3.99328808323741	2.21338679829151	2.36040637985898	2.87376072299556	5.95080738526964	0.355941389023867
TCGA-HZ-8315-01	high	-0.63976568754497	3.38031779795222	2.4144765766092	5.36915336933033	4.12230778395778	8.06858003213059	3.08434730771759	4.31369441026716	1.5700913614091	3.08264616706956	5.15499802067587	-2.75119490559211	3.54752887362453	3.17617868731322	3.35969530903233	4.58886873741103	2.8963060275783	2.99804635924839	0.122031398483923	0.526850543920853	2.05001578121811	4.85055222127568	-1.7644726256872	2.16110299662851	4.46791799327209	2.9961294756513	5.9080506850824	-0.0236050366739757	3.76620931965333	2.58072700205189	4.82521467025133	1.20750616928735	-5.22415748374501	2.67747239277397	-1.24329008874922	1.70781719332066	-3.94986518343204	5.4711583084751	3.51004329030429	0.104878701728114	4.16239205683151	-1.77306036797239	4.71845203542613	2.28182881965134	3.12348416882331	3.59090140167331	6.55579447344733	0.662248661705936
TCGA-HZ-8317-01	high	-0.721872042735987	3.53470914494527	2.47213450297174	5.59491804620473	4.10216164114493	8.2075776611144	2.92422720625104	4.20845911037066	1.63752566838507	3.31534393845177	5.35995241764269	-2.29643998339087	3.24279832290337	3.20941315111982	3.73878390003962	4.85989511603567	3.72835861473098	2.83578216637757	0.31673175823788	0.25408154497187	2.20205777967944	4.75051137950852	-1.48000934724467	2.27469572796092	4.46804740004333	2.6032265790754	5.9263307597936	1.49689074307898	3.57145003968466	2.54431493376167	4.78617832873094	1.94100404002503	-5.48350535544203	2.82131718015439	-1.25091264915492	1.5246665664648	-3.76431260642297	5.60515989035539	3.46319872671329	0.201945303033467	4.19139372847284	-1.84793215703595	4.99487700052414	2.68148635666496	3.24137875755972	3.51856688244552	6.16374005610776	0.651529079671064
TCGA-HZ-8519-01	low	0.295139886388808	5.10975431644744	1.52771221679762	5.18850950706062	3.97495024277557	8.16718483818589	3.93371626585931	3.95870735914355	1.62969908732806	3.62590382092724	4.67988255617394	-2.0504260982773	3.01154188351131	3.4110570416818	4.64924064021699	4.09606335797092	3.54554482802433	3.73711186303232	0.303104461459803	0.216163656250315	2.13143852945414	5.27105319064261	-0.512078549506191	2.53697345227953	4.74399418574661	2.68792786480444	5.84857891416915	2.16970473589616	4.20533821301867	4.20595603341856	4.77236937991522	1.55290164962888	-3.77396266150571	2.79827764300913	-0.83739473338644	1.71825547884629	-4.43274557197405	5.31263143542219	4.14752493676246	-0.0375888884388669	4.57170893752369	-0.66587063630379	5.05756572221282	2.5942975561801	3.13246108212563	4.03341235127332	6.93724400153317	0.716583660706588
TCGA-HZ-8636-01	high	-0.685496167044358	3.88339017399869	2.34159433700698	5.4634345524097	4.10460402123501	8.03309984774115	2.92340511934435	4.33735728502679	1.60435180146911	3.15951937142539	5.15073487986656	-2.72543691952247	3.5203674337962	3.23030704525953	3.80469967083772	4.67822829934012	3.61103887871444	3.12760494777656	-0.129044449739101	0.763382079835917	2.08477207730649	4.77282841495569	-1.57875341550309	2.23484778305173	4.48055761787361	2.88594183204703	5.92290394405223	0.838374040421364	3.89554600676676	2.9612840733526	4.92410717692865	0.955704351560893	-4.78107217306092	2.75200949297564	-1.15759147346956	1.69219249572819	-3.84818325462303	5.53538057017185	3.55110718769796	0.316706200806189	4.17131208597622	-1.74593292485607	4.65008369101131	2.65038650398129	2.97367073309951	3.64716249827824	6.61880971598404	0.687562213358972
TCGA-HZ-8637-01	low	-0.274580988857783	4.51537089945502	1.00416769025526	4.67280598421106	4.08878439363405	7.28193026617053	3.55972224308824	4.15087396575595	1.5606918477899	4.01487645032273	3.82744936118048	-2.10084668985663	2.93874563730572	3.35483065191194	4.8604405812942	4.12487297541585	2.9436878965017	3.0425450629722	-0.0570499249571093	0.445537227897472	1.86725907999491	5.31873957767951	-0.995357307091671	2.31510339571262	4.87526377458017	2.54777083207678	5.87180635277779	1.4477484821011	4.10959227600492	3.86832650926921	4.7920490513589	3.63011715262252	-4.29526272142158	2.51285769949642	-0.639920880115304	1.49247361794263	-4.55897997741681	5.56001970369946	3.47087933163582	0.290725713587933	4.14419681311217	-1.63116055899502	5.49118139983553	2.24442918053999	2.92850457340762	3.86044757647197	6.35490593064875	0.644360701763164
TCGA-HZ-8638-01	high	-0.845601026980872	3.84952855935556	2.33354901475515	5.39387834797324	4.21035101327605	8.83664494411562	2.44324025893401	4.41366226772251	1.70589901018372	3.3754280153335	5.05557577010631	-1.93244079013276	3.57098284581834	3.27450831916782	4.22533974563893	5.23277170116185	3.32951970583785	2.83682301529927	1.04545004628742	0.803463722938239	1.9237038802662	5.16725318608906	-1.97107949248068	2.06889490217397	4.52169092945544	2.91258593215578	5.93663619761409	1.02473458404287	3.68605710780866	2.57323635590801	4.83682407528281	2.32938838239862	-5.52202551440259	2.81858995831937	-1.0854971207666	2.75674001696866	-3.59074281525175	5.64615776307031	3.52173072174275	1.14675987834742	4.13415560411779	-1.73024000624643	5.07952781460084	2.53416585690337	3.45498232810486	3.59178277534072	6.08785850257202	0.808986918348867
TCGA-HZ-A49G-01	low	-0.227626321617126	3.95926061435573	2.01322425520867	5.07285691367456	4.13999438208615	7.84416133789097	3.25386672503481	4.11776773852915	1.55463707585555	3.0462709200706	4.77214681988225	-2.59124035045014	3.07003704890725	3.14664612575084	4.00866313735136	4.55383121292012	2.55341365334052	3.00973112530284	-0.199417143743284	0.521593915371546	2.20583508024768	4.74531853199015	-1.21382233034347	2.26152664527093	4.57986797687293	2.83021682900391	5.90179223856033	1.27899743522388	3.93356169970426	2.87141759467927	4.94981577762815	1.87328292085136	-4.79428889587336	2.67616591678295	-1.12409622167141	1.8181356000232	-3.90566705576135	5.51183446723356	3.77217754848856	-0.0593867841581979	4.21422311893385	-1.71001268969069	4.90955398425183	2.35864902689613	3.18187459618373	3.74103203392439	6.48188040560876	0.674664355287522
TCGA-HZ-A49H-01	low	-0.549135036965255	3.92575274609184	2.50292258440761	5.3002619981898	4.05326017320674	8.14753920789515	3.5967847309276	3.95414357718533	1.56977228555278	3.4439600261089	4.81554563078875	-2.89098783799264	3.02985212117912	3.09450639980915	4.30404866307517	4.19519571614088	3.05296085631145	3.24668321401256	-0.107324123702034	0.0508404959655575	2.11603095236417	4.74606040309194	-1.39989597783172	2.39933144425221	4.61472575163974	2.15542157851211	5.88575099232755	0.840869736050099	3.58963701981192	2.39264640689631	4.77068061866473	1.62454689779952	-5.42136548794786	2.70892958225993	-1.06264579910501	1.28644700052859	-5.26096351703911	5.56086110864144	3.29102100246795	-0.759602058170135	4.21781922197522	-1.69571459304382	5.19837956424464	2.56466273984669	2.96233770928439	3.72348890073425	6.53256063087132	0.529708692627847
TCGA-HZ-A49I-01	high	-0.443015095508974	3.65369881301318	3.23964171790729	5.22666160512016	4.21003285629564	8.45536882029095	3.41914723965508	4.21864776786872	1.56709882124099	3.03694903878905	5.25498836541245	-3.01492565011423	3.67338605958149	2.93709817717949	3.96342993714788	4.72672749670953	2.05863617610038	3.62596198472873	-0.183275610453963	0.590569317381401	2.3895354635999	4.50756013520254	-1.96055812223017	2.18764753530178	4.45492453508676	2.68874461540974	5.89721700161129	1.46751744506594	3.65268640958884	2.05436629743224	4.98347256237208	1.9270913681472	-5.53124448815917	2.70281902712277	-1.33836495077871	2.28178092491143	-4.00261549034482	5.60559703341199	2.88438143336138	-0.106130624090274	4.02693974686701	-2.1208565068671	4.83474084120957	2.0889916483339	3.81454097957792	3.70362168148395	6.6551467808417	0.683159243238866
TCGA-HZ-A4BH-01	high	-0.899626398649908	3.48688057181985	1.98094933850941	5.3549259433378	4.12687017757772	8.13714137738368	3.73027606560534	4.20777005712696	1.60226053261596	3.55019214016018	5.22582989981728	-2.67986633250479	3.67267592714678	3.15947753108802	3.66300041523809	4.9323897669259	2.9855459912198	3.70036496072138	0.069265184879276	0.751670525612194	2.20425019066311	4.74435655378405	-2.221822900553	2.28891260332684	4.5746160791486	2.5586098643744	5.91060782200533	1.16826460370465	3.76729575049603	2.72161814559811	4.84539514524216	2.11206164167728	-5.52093818479088	2.73844845697386	-1.00865241578754	1.75488169028923	-3.51505907956133	5.58658188095868	3.37983139988319	0.315899070725823	4.0064795999841	-2.06693875158352	4.47621855692834	2.32150342247682	3.35532596116552	3.66396496101164	6.38764414636669	0.713231856323542
TCGA-HZ-A4BK-01	high	-0.704147819141471	3.58299273911283	2.43095629562335	5.14845559652947	4.19216364350904	7.94344547113458	3.26782971153894	4.16678540813455	1.58999728634326	3.08104848089356	5.14918320796411	-2.86343078824494	3.42543449138101	3.0620833991025	3.59660522493936	4.8661033604636	2.05750978850647	3.3133079069747	-0.0875816888537564	0.67420537483504	2.28553097327357	4.65559055739706	-1.99658038259886	2.16435245620767	4.50426927993911	2.84873895559522	5.89419350720338	1.31779927719469	3.62753625145463	1.9946998313389	4.95786516731429	1.25923068544414	-5.255976550945	2.7270655577879	-1.33254133979857	2.72863981096343	-4.01396058362331	5.57380128157157	3.19823359900281	-0.0536970043553113	4.06929042763687	-1.93233701328793	4.93260964536263	2.08815921861198	3.58962398379518	3.56542164598469	6.53344905672438	0.710891804929882
TCGA-HZ-A77O-01	high	-1.23033360906625	3.29731710549498	2.99660577740518	5.41412862250943	4.16912751491541	8.01777507576958	3.6264273475566	4.25767564698902	1.67446343491853	3.3062687404931	5.42866034782393	-2.73970774842311	3.37765832198939	3.04533358794785	3.86577726290698	4.84214848042636	3.23113341549116	4.01174080660837	-0.184516410767859	0.31162481876829	2.40022498700967	4.40168982138447	-2.12990235125969	2.11783967588468	4.46447459723972	2.40322624473914	5.91882447352652	1.96847271504287	3.33195245657684	2.09605560998459	4.99899587275367	2.14620494064045	-5.68725416312913	2.77075185003063	-1.27190568019824	2.01120810791597	-4.38233595366205	5.73800277112481	2.64640136974088	-0.0826974327115542	3.87080793225104	-2.06035979790059	4.89983404792848	2.68710128392456	2.96868032981403	3.21812199270632	6.24395959931344	0.588668718025475
TCGA-HZ-A77P-01	low	-0.228063378773558	3.71494505330804	2.20024835527853	5.51489398383857	4.01744313514714	8.56281545079504	3.5138916182821	3.93455086389102	1.56039898920561	3.29909053822059	5.1459901712499	-2.58400006921889	3.10676659513389	3.08124247012293	3.92909036299596	4.6860162622175	3.44690669788103	2.92960615943972	0.27290771670501	0.308606501529186	2.44500588075477	4.70977124576253	-1.55164073318314	2.49491376699738	4.54761501835912	2.53402899295729	5.90705805878278	1.56183009447344	3.5157853277482	2.30551337017701	4.87643463031119	0.713536408970078	-5.56253718678549	2.89539615369996	-1.19518205663018	1.757566752696	-3.63484674619218	5.49987147050705	3.73298458550317	-0.235697237453258	4.24885269762973	-1.51302906804867	4.79191052461577	2.59408821369961	3.48957295472798	3.6375360525286	6.37729542798338	0.618860855685668
TCGA-HZ-A77Q-01	high	-0.703865278361522	2.93199955618813	2.94930916794251	5.49443929792965	4.06392096424394	8.21383693382986	3.50581738114021	4.03884314089756	1.44261361052194	3.36234683478552	5.19205496492856	-3.09330051951896	3.36865052485848	2.8102350156557	3.39691561986305	4.33450928848746	3.02182304690285	2.92842922607083	-0.395055180432815	0.0630486293300221	2.11777237875147	4.23913780345897	-1.829269087199	2.47660796762823	4.41991047118085	2.32195401198583	5.92802512500127	0.399483735035252	3.31164956095194	1.86119513872219	4.8334675687126	1.56623009216861	-6.2067418220755	2.72758326758989	-1.36765509384753	1.27098737372725	-4.26242982273388	5.57931451243213	3.27030832600873	-0.616442988968859	3.8804505676194	-2.40888266077006	4.48665237645153	2.32527303853126	3.10710552584689	3.52180205349931	6.52981787812817	0.51063941187104
TCGA-HZ-A8P1-01	high	-1.07959900773978	3.97154102825325	3.44284668156976	5.39623482708175	4.34077288657768	8.48387642718885	3.05913929347808	4.62973066330036	1.83681478500513	3.55211313530858	5.25737259070557	-2.55656247126447	3.67456361182597	3.14182639404048	4.10315757267927	5.38827433161072	2.61274244863046	4.64564772094588	1.02555752835071	0.953082211829191	2.13758532257022	5.09207933891051	-2.25341429755737	1.86588448682267	4.49836512821403	3.25792727219928	5.87439066804272	1.03951385656014	3.45852440510229	1.80820489697888	5.01487263310875	0.877519666332021	-5.25837683923283	2.82273749545308	-1.07721637770355	4.15259947738698	-3.95908976994224	5.76417278230218	3.23172768786122	1.05061765123652	4.18411935172051	-1.34406429036908	4.83261469059751	2.37660098866016	3.60907965530629	3.77845933485563	6.03422686554226	0.764576946873806
TCGA-HZ-A9TJ-06	low	-0.393212004899395	4.79372525148739	2.82915298054908	5.48738491885024	4.25310446665333	8.96305424788964	4.15442893277061	4.4825869981676	1.77278428949126	3.73767140315457	5.57305763157511	-1.92162808094427	3.85895593839185	3.24222102360175	4.73775032615948	5.70959075140359	3.02566736814414	5.37448374497812	0.680753552752963	1.36650077764124	3.28543729299425	4.83628252262232	-1.71768122144653	2.17261518583952	4.5971424303873	3.08789790717622	5.86873468022778	2.40738636935321	4.12769373261168	3.75794621788233	5.048003569251	2.92026877173006	-4.89172509295713	2.86813460355192	-1.0781362386377	3.89883334600501	-3.11511903869103	5.66105706062359	3.17129886764595	1.13193985151508	4.23231651969471	-1.32329928704241	4.35635338076858	2.27174846021045	3.61256000656871	3.60787862292682	6.90879996919228	0.880190770072329
TCGA-HZ-A9TJ-01	low	-0.877202982706353	4.01637785615594	3.51534773181633	5.41887646927667	4.28117951034197	8.40747846546199	3.68366462672966	4.5533315214118	1.71003917453252	3.39381225240075	5.60793067349095	-2.58421437544683	3.63426160788793	3.03918278646648	3.97721751174646	5.56785529521391	3.01976327846302	5.07177428847576	0.140707572222666	0.389900125072645	3.063673984972	4.652724491843	-2.33762148692966	2.09069229759664	4.44563734771354	3.03115753088165	5.8733879555288	1.25048883359096	3.81852959746048	2.79101282700584	5.10647702510177	2.94532721430094	-5.58807778856439	2.80268668866177	-1.16278463037201	2.94045990010242	-3.69488471859095	5.87415140665968	3.52804302495208	0.691299984358169	4.09685647032343	-1.53216375101804	4.33715895148428	2.52321457223103	3.16768091614196	3.56839625716237	6.53970214726566	0.69495844954019
TCGA-IB-7644-01	high	-1.12250471067808	2.97850453819686	2.98914279455949	5.55469216280086	4.25705335787123	8.31832207271866	2.72090896675078	4.44890714385384	1.68589154825936	3.00382333549963	5.43214578071538	-2.69189502083762	3.79394205835932	3.06298805290321	3.76493676240406	5.28976285642077	2.98551812625795	3.49106656523532	0.263669915631064	0.436958572504388	2.21492745973525	4.64771140795526	-2.3501887280313	2.09017440570525	4.34558273233736	2.94052728275359	5.94304474025663	1.02520669464157	3.42102851874425	1.95647081665967	4.99316246541691	0.87549897693656	-6.09385728568206	2.85452001656165	-1.17325591011604	2.32839723510883	-3.52109069144173	5.71988485349867	3.47134840491323	0.486555117828284	4.04252746528964	-1.55912866618023	4.79050212920274	2.32399568500216	2.83533744868786	3.50408336803632	6.10207908632349	0.72137196673832
TCGA-IB-7645-01	high	0.0455456092947051	3.82748326331864	2.04154956236107	5.40863164643903	4.05684514071632	8.01988280382798	3.46750516230307	4.26968971706584	1.49756536772086	3.55795157961284	4.9707661949903	-2.33756013491288	3.15619832791767	3.0346347932327	3.94312461252818	4.51091947945689	3.2211802333668	3.13668308494125	-0.513783659299484	0.24257962361491	2.07367949783154	4.57250120193916	-0.904024329786505	2.44741987301688	4.55632623267899	2.81334821593558	5.91995647755067	1.12342981905698	3.77203281088521	2.94990524623329	4.76576765885643	1.73152281061482	-4.96772236858203	2.68074887833653	-1.06596979866299	0.991451171739015	-3.78174701807706	5.55904793892002	4.03993169794003	-0.0659840559596532	4.25042589779057	-1.58500343158977	4.68733123403894	2.29745722892076	2.91663922235216	3.85572768236778	6.5366342182843	0.547610504055031
TCGA-IB-7646-01	high	-1.24774972611256	3.10861603259101	2.92715357376557	5.66825075754465	4.0817570571049	7.76937942944933	2.89705896995719	4.42337797049225	1.61179367219388	3.4945298127567	5.25573097521859	-2.9801275233679	3.76351664147522	3.1517418933207	3.76599903566178	4.86410446349307	3.62814327240794	3.3893490146164	-0.189090482254155	0.0191765795570564	1.63610599963681	4.55170088011845	-1.99412942290386	2.2383533841291	4.35827478365468	2.09834765584187	5.92409608821087	0.32846681110971	3.34031490898544	2.35608101207569	4.78915373305387	1.1785109622589	-6.26974647755847	2.77822250091417	-1.13380965376451	1.26849852629616	-5.06746722737748	5.65435318905849	3.42928073857398	0.319356076130438	3.89147168256799	-2.24200147119439	5.1000336698662	2.44774104888663	2.28054041633391	3.17243816096674	6.58936413772618	0.631800686388829
TCGA-IB-7649-01	high	-0.372465394556255	3.35637362385698	1.69493678428502	5.48894460746191	4.10037562362567	8.18579709452028	3.21024419316375	4.23571216266573	1.57687155935591	3.33742158662527	5.06726532980434	-2.62854544757288	3.2522888254827	3.17559671799792	3.72146411453966	4.4967200080983	3.12709507794438	3.42446267908289	-0.0996210629306269	0.135711247256221	2.12811606746994	4.81099545250945	-1.20798906034318	2.28212633681088	4.53091270080144	2.99484987337202	5.94659531383563	1.76168484533399	3.75411134757647	2.84273408977054	4.6859509374575	1.67656374162761	-4.94974658049678	2.73789655581804	-1.04663184824758	1.16409138684231	-4.20038380595619	5.5141012470348	4.11883998769902	0.188236778507399	4.33672965758737	-1.46686617318342	5.14759473800706	2.28701111113534	2.70875557099282	3.7307974260283	6.51818688986677	0.71597631574619
TCGA-IB-7651-01	high	-0.575113879473053	3.73528482790761	2.68727493520374	5.31046088718088	4.13792911848088	7.94617301933671	3.62694878546274	4.27075537577102	1.56978988822652	3.46437696564874	5.24434851414944	-2.57896686042964	3.10871746374665	3.06208930574412	4.02772603762411	4.71452682802546	3.03145690127635	3.31478186270464	-0.221015884611285	0.156840599371468	1.88571397559718	4.58527615737589	-1.68317691913773	2.34948977505594	4.49102210151428	2.77479135349285	5.91190293181399	1.02856223040064	3.68981347992367	2.84836418060627	4.81787516141588	2.2765299215372	-5.4098546009581	2.70345808617938	-1.07483201142519	1.64550078280517	-4.37944198332425	5.63475841393239	3.21877148301503	0.242493154445658	4.04429054230343	-1.99830117401164	4.93310167952032	2.29132937900436	2.50093121591949	3.43333350973758	6.38496890262567	0.5924977161591
TCGA-IB-7652-01	high	-0.256912001746176	3.72258844372727	2.25961580464253	5.59144087756893	4.19098037255942	8.15310088290888	2.62532063536185	4.37654748912296	1.61265345270767	2.60304595071257	5.44498384411586	-2.94373941183528	3.52024817019765	3.12730748875582	4.06854534996359	5.04933132760826	3.57303561984991	3.20369183625626	-0.330914517928967	0.615418464683346	2.45956656421801	4.67338051402455	-1.13521279012366	2.24966030861707	4.45422967386575	3.19645213885691	5.94900221680072	1.00414224849112	3.87338473007769	3.00905598441871	4.82637089485212	1.67427121721109	-4.83523724599843	2.80300407836407	-1.2141676369396	1.82062441681189	-3.07190265323053	5.49387874779259	3.83081925170284	0.608900598055455	4.25054187859444	-1.57591545279035	4.58552805389169	2.30069023537277	3.16537314682161	3.79282397016584	6.59468699560042	0.83941839079741
TCGA-IB-7654-01	high	-0.207075497941673	3.34853215177003	2.3322417415634	5.4948462202164	4.15712023965361	8.26509853618028	3.21224060447201	4.3618583578121	1.61941328808829	2.78400488334801	5.62335430177972	-2.63599547571778	3.40360167032591	3.07645961134583	3.6315927890342	5.04439978284946	3.25789952357866	3.67292834015783	-0.295499498525993	0.143610307286913	2.11575619935784	4.38706907040529	-1.54091762911124	2.31585334761482	4.38813808259635	3.10335503118807	5.91500922729391	1.12134552029453	3.81759175917478	2.82340918856898	4.86750235851865	1.20035769371527	-4.79321877351889	2.85412498794896	-1.06735930618243	1.96110674325228	-3.65317761772288	5.52767523312287	4.33621674344326	0.249492235929449	4.21711719887134	-1.48178357052405	4.48334559765724	2.70853857845025	3.08590404056574	3.75546647876485	6.2346953315931	0.71840973963534
TCGA-IB-7885-01	high	-0.74360468594867	3.10382360757932	2.7861078841504	5.44046094960852	4.14781796283229	7.7761714048687	3.38598541313131	4.20697004921464	1.58653176237867	3.30786371463109	5.39283572775178	-2.70107395907429	3.71202778153059	3.00044894696372	3.55638117164199	4.84413319793274	3.18217442417679	3.01860032311342	0.00324700088509822	0.369547444096468	2.40552493728209	4.40397310453566	-1.70340799183995	2.24122315134118	4.41685586434911	2.56678115000304	5.95469864813887	1.61966105289777	3.47896731497505	2.14602935406776	4.93299341131666	1.90590470077914	-5.70706607774177	2.77982564337412	-1.2606646714797	1.70855143047771	-3.99282106498148	5.73499792214784	3.35173989708501	0.0942446179593679	3.83636210111739	-2.26259742421492	4.95470545239744	2.40943281626399	3.06728382514081	3.4235731300762	6.54770601473293	0.675933945275489
TCGA-IB-7886-01	high	-0.666086933413033	3.34610064191581	2.52383077296083	5.56746031434564	4.18233735796694	7.89941458498671	3.07644049607795	4.29582564795558	1.62312402699879	3.22784802973761	5.33203736545358	-2.57486392784149	3.65842138856221	3.08598428327084	3.6794413915679	5.07305875791231	2.87020778662837	3.66561417992368	0.566095757817214	0.600081937715564	2.08590135763656	4.90336924578957	-2.05377286994098	2.14508806013364	4.40338445340478	3.04436505469429	5.91150768791988	1.64519972547733	3.46277068889492	2.18562558184941	4.83718585773542	1.56594372296057	-5.57372575988171	2.7477377376946	-1.20464606554261	2.09678740165137	-3.84003529803086	5.64618571934053	3.46245118767765	0.619955898689153	4.07982803580469	-1.78620094829652	4.63262330151803	2.02604912245494	2.75869098332913	3.47775632524824	6.04754301222098	0.668403456600341
TCGA-IB-7887-01	high	-0.911207675822946	2.7898849438838	3.03876033529777	5.51503279034491	4.18679224751617	8.01323814907614	2.40692566884966	4.25193912649213	1.64078103490121	2.84194203843862	5.16004508559677	-2.50662610487362	3.82564259069794	3.06289327494453	3.43920646589026	5.18789904500892	3.80802114820125	2.73224664341484	0.537135091839291	0.527386745405122	2.34322833002442	4.56673982969364	-1.88595197598596	2.13305403352804	4.36656650554066	2.91374469199927	5.91232411628897	1.03442003609793	3.49553786503096	1.91078359611797	5.01741744241793	1.7347503307542	-5.90782014009193	2.84384657315491	-1.25262289835211	2.56628722990397	-3.49365442609124	5.64665497383632	3.36253759954616	0.802136406649619	3.92194603833448	-2.09038892183593	4.83143999920871	2.92538097976449	3.04800665972506	3.52085676284396	6.23203940556939	0.749211122528059
TCGA-IB-7888-01	low	-0.305787315812232	3.80448981769404	1.88184399209072	5.37245804111499	4.03322652432871	8.01421293463078	3.62950736058995	4.16236584713098	1.55063823182945	3.83106873639025	4.87573632412946	-2.50467472961019	3.00027409993996	3.1221195589686	4.19404356640251	4.32163017307075	3.52808351299512	3.44505318366104	-0.237800290431025	0.00190299033510755	1.96295207077036	4.77495418071229	-0.995127505181037	2.48983757682502	4.56059560204781	2.70041714516522	5.92943522357546	2.03652511938537	3.71554124090989	3.03445019142403	4.77786512398876	1.78179740605242	-5.0829785035411	2.75739888357901	-0.931758807415251	0.93108640064113	-4.43421677450916	5.5291567961689	4.02241227275005	-0.163384049178267	4.23745985877411	-1.60891112761259	4.90782715610933	2.42386209445759	2.83397421980586	3.79724770615496	6.68877200644492	0.621454078787305
TCGA-IB-7889-01	high	-0.790749239974018	3.3413218983803	2.75705392962879	5.48920374721074	4.18627785429116	7.65169514941122	3.5395585976034	4.24662090792711	1.63418774856473	3.1290610721079	5.30420424565052	-3.14159085131192	3.68930458963072	3.01887911304196	4.04671562285202	4.52815223723513	2.71733991462656	3.9996793493773	-0.184744093192286	-0.0417065213682966	2.16859691181454	4.70590513891348	-1.61033500491688	2.1127897150302	4.52522762247139	2.60374076116625	5.91926986957164	1.25028479852098	3.38966936632613	2.25680240146754	4.81894847691437	1.83992276836586	-5.38724260309667	2.66736406706167	-1.16740260813225	1.7945457890595	-4.89130113522119	5.63080190879154	3.16324999410815	-0.378668580754626	4.02328506785209	-1.72205651266338	5.20900396275291	2.21175349146395	2.84407463302407	3.63122667750592	6.30304248996245	0.619710819055937
TCGA-IB-7890-01	high	-0.620561532114829	3.25648424576759	2.27414493851094	5.59236063023939	3.99442167269218	7.8967809388018	3.01986023557023	4.11988849393495	1.5166704324079	3.21876151750067	5.30842660882262	-2.92473395286791	3.15976972435419	3.10080072008484	3.13413401774463	4.63170266542417	3.09634451275059	3.05459094684076	-0.694515084149863	-0.0534958130291736	2.07535634133352	4.31701096565747	-1.70766394352519	2.43973955415401	4.4128754494872	2.82629439926377	5.92041569709371	1.36209873190203	3.51129152698481	2.51069176071963	4.87766775886094	0.666469236303617	-5.27293211888366	2.80596732829968	-1.26987961040155	1.37293424884659	-3.71621934893739	5.47621300115988	3.50690087065203	0.067450426724962	4.09576148461483	-1.93783280425594	4.29704899082345	2.32429807685112	2.59689139101414	3.3518230184816	6.74056934119837	0.582860335716167
TCGA-IB-7891-01	high	-0.435068717790737	3.57272878779071	2.01411859097203	5.45474985177885	4.08466787724264	8.20642299491234	3.14991698172235	4.33796408419197	1.56933505668592	3.37973026766775	5.23097709597552	-2.6352359869581	3.17057403077701	3.17635797848727	3.79369231513218	4.70760438563577	3.58694930887086	2.90057493937928	-0.107563646704708	0.0196573320874132	2.16631219625496	4.76828053170219	-1.21152217055309	2.36696022926495	4.53207418471197	2.81173559483382	5.94451272060679	1.42296113013518	3.87607376643535	3.14676538446092	4.75325042872649	1.86840231278469	-5.02090897829144	2.75459604891923	-1.02677757667537	1.08636849313502	-4.12772220898085	5.51457315347866	4.07198158399399	0.0769654865744798	4.24560547405046	-1.59978132101961	4.89080349940922	2.61650463013419	2.83741596457293	3.66281507744876	6.43142681801451	0.676419811390872
TCGA-IB-7893-01	high	-0.992521816219252	2.62302542416973	2.58444201095257	5.74206689451346	3.93448454424268	8.2634647159504	3.17234574703914	4.28097945747021	1.52163068826822	3.80623970248763	5.53158788697514	-2.66139648595677	3.11008767155209	3.08716812423614	3.08369273291133	4.46223973873989	4.11202490418546	2.87091014714898	-0.464322146148353	-0.0790823992023508	2.01391321879142	4.37196936369175	-1.87108478286635	2.46790949847975	4.381816628552	2.24319122531627	5.9620378963119	0.639968724135844	3.48371592943219	3.16305795185757	4.90147826580288	2.19544251143921	-6.11732462069439	2.84019203735738	-1.24910559308043	0.424916820140386	-4.79500257107588	5.67642767878586	3.38541791707173	-0.10943707041671	3.93540319619694	-1.90284555344608	4.38928193802385	2.52279611320053	1.98183007210806	3.0254262500671	6.41545585569147	0.422355568784652
TCGA-IB-7897-01	low	0.227971631707112	4.67999950105722	0.456740059602856	5.25817916365574	3.89244851453616	7.92204500919722	3.69700019480494	4.05999896609883	1.50018514602349	3.87404265533182	4.4285630873821	-2.30059729828614	2.72325291503634	3.42842742333555	4.33701324364492	4.035392526701	3.76852468447144	2.87782816039328	-0.0835890549540057	0.270191393581904	1.82566634237069	5.0321655943784	-0.763455873596167	2.59057321058153	4.75818851978619	2.47874282707342	5.87468499554104	1.55824796703816	4.24600939050403	4.4371797696864	4.67394637703188	1.77761122363773	-3.77788630798926	2.68448892164057	-0.840301769405663	0.739346964335055	-4.4548896240318	5.34070806045601	4.02586932762816	-0.172381228007843	4.52676263323673	-1.22292160690684	4.9813143551846	2.55915080615907	2.80942500118393	3.79320578932389	6.86721956639062	0.593866639104415
TCGA-IB-8126-01	low	0.0286766458734053	4.34608127105906	2.14202528863988	5.25851153928439	4.03666111721194	8.04072308847303	3.16309197539749	4.05375269952494	1.54106299342246	2.99040132900333	4.72668753887121	-2.35638684186781	2.72733377576798	3.28050456398468	4.47369423597557	4.30885552755751	3.6847758439511	2.85250332990966	-0.0563428431896646	0.186696597137042	1.70662011357815	4.89006351421917	-0.650408511169369	2.42803777394086	4.65227012336479	2.75827160391375	5.87176841398492	1.00881214821425	4.05758264427235	3.75302492996389	4.7718548057828	1.9672096344534	-4.28396521131422	2.64776628274792	-0.990262891245498	1.09282088660991	-4.64415284495652	5.41682798690631	4.00064905307274	-0.443458959464128	4.39316723116499	-1.38405279443821	5.07763182524238	2.72813674699178	2.79909124929267	3.77871282086427	6.31986879392921	0.569641119148878
TCGA-IB-8127-01	high	-0.951060051003746	3.4261670242216	2.55064970336407	5.40860108092339	4.20521356557757	7.78529480433173	2.99771371087247	4.40045426538384	1.60886054618231	3.29070296279809	5.37863352566654	-3.22040681078377	3.96941014560647	3.13006671989468	3.54606808909502	5.02896772714427	2.9154145527937	3.32251146451519	0.259173172992519	0.736812196631205	2.30568471271779	4.68742499393432	-1.96964813322396	2.13511441589996	4.40130546110197	3.06173631351815	5.91620024646909	0.719763972190959	3.77791010848401	2.30903119349495	4.86981402656322	0.635098415518885	-5.46685262779233	2.73049084418709	-1.21094949474012	2.56368364065964	-3.05250645773107	5.53078027500708	3.2879487487182	0.928418563385812	4.08605070210183	-1.87748923298761	4.87882956362608	2.37629375919723	3.21957640184475	3.4870692953144	6.52489865806277	0.75647651300316
TCGA-IB-A5SO-01	high	-0.510661736799027	3.52167798831925	2.60518014260454	5.22279629928703	4.10768914452938	8.10995887659562	3.62280754148961	4.04505412533175	1.53766266156402	2.9733822828745	4.98694879985042	-2.68467081350945	3.29417431710137	3.046485736435	3.59372086724163	4.20587816662879	2.64788242486141	3.41780498174009	-0.627161831653604	0.228578501530007	2.09121677273722	4.53630024085549	-1.90631984174456	2.34654587542463	4.54855560488436	2.65815214617222	5.88603514333106	1.03539627438961	3.5755839347536	2.08573287328587	4.88683488616115	1.18210998852813	-5.58707480788007	2.71321397834188	-1.21443357704377	1.61250052346778	-4.29038439185578	5.51982098061841	3.52777127105476	-0.559816838156389	4.06856222375771	-2.00900912217214	4.47160391533338	2.26036375990559	3.24830012917447	3.64249792925164	6.67149682624988	0.632388700101001
TCGA-IB-A5SP-01	low	-0.981267970195606	4.21962522283527	2.9944627906143	5.31049556588109	4.41339764670704	7.81383084707956	3.36185015543077	4.34604750845678	1.83386308854554	3.89359916415827	5.72698088734872	-2.28307965118129	4.22191745972358	3.1341378710257	4.48183973796905	5.50210030745346	2.12373681663221	4.50643977846192	0.962247709150793	0.869235036963998	3.24106039895066	5.26702285184892	-2.15761474121875	1.99486490086067	4.45969743108169	3.26229763147582	5.90841440203161	3.42295829733527	3.87087465394664	2.06210666261376	4.9722473008935	2.54425955057475	-5.62702204220006	2.92757134209645	-1.05202450149019	4.48696933341904	-3.59819811846142	5.65549765903838	3.1846971005053	1.30854284975875	4.15724413256839	-1.65410709915553	5.13013164657413	1.93646800966202	3.70608085971609	3.73844820831868	6.76374773828094	1.04638044438433
TCGA-IB-A5SQ-01	high	-0.695544410614513	3.78586193052421	2.52844523117003	5.38864220537788	4.02417701165769	8.27705923828131	3.81624049862991	4.00952166966446	1.59719019377221	3.36081623942311	5.26274229245905	-3.22383715757837	3.20913818006174	3.16757640083126	4.03061546730185	4.07115495376299	3.43367984509261	3.47479950098077	-0.268852931148933	0.116716215616281	2.42197547824504	4.76898519887308	-1.50180827657341	2.49577020481825	4.50902828807811	2.260881136239	5.90153079974345	1.43430166508182	3.65751335475225	2.89825835418499	4.89633699692799	1.21950606051614	-4.90886465788114	2.83727982984931	-1.24578785629379	1.36763433221285	-4.43260896969194	5.61176092584959	3.16544124706406	-0.707292965665101	4.13279100865368	-2.00877466867669	5.00681975538277	2.56013594798582	2.95348859210573	3.56143391074672	6.71742278633656	0.667320517311341
TCGA-IB-A5SS-01	high	-1.35122297480471	2.39269613079357	3.07574569509306	5.75278598266462	4.10115798642221	7.94050809043371	3.24744799093853	4.16171501732856	1.54992585757626	3.15994258717354	6.00963158333826	-3.44478435715338	3.63864067946845	2.89059890628709	2.86446798902568	4.69542503194374	3.10951039642415	3.25474429460698	-0.908044808463904	0.0286378968808831	2.19664944120552	4.03165122111795	-2.55502876023938	2.32865608786439	4.26759081111166	2.46372415847442	5.95404058165975	1.09429052559636	3.02585255981683	1.6287062943189	4.9457800299793	0.316781052852202	-6.1978445234336	2.83677609921804	-1.54196743522867	1.50293208674987	-3.89137319921306	5.63903745945682	2.85426458444906	-0.486773503180212	3.73415160445008	-2.38361440792349	4.64263598923088	2.26658537526155	3.17058558494536	2.91633772060055	6.66611641903877	0.569717625897955
TCGA-IB-A5ST-01	low	-0.584569637636229	3.3521802889125	2.40987619001148	5.12514563072921	4.08254104653682	7.9498221113598	3.62620940610708	4.06967023888947	1.47769392099853	3.64380706165397	4.7240632340559	-2.46610618593114	3.05423682750523	2.93122722955198	3.93386713224149	4.13337203352009	3.30436151285667	3.0985273665102	-0.320050999649137	0.0833658921334566	2.22763202878828	4.51600182414753	-1.62466894785891	2.45201246320505	4.6039490650391	2.25320982827462	5.89132045541594	1.29643741507225	3.49519065766866	2.57140965520536	4.94529980337388	2.57656598074719	-5.81642524253308	2.62442515611604	-1.06809273231923	1.28466214249152	-4.11506285879349	5.65059890965738	3.61151026476427	-0.504580950645033	3.78257429935867	-2.15229480985977	4.79069113725095	2.57684900832119	2.96387870823582	3.55778080162426	6.27052250115629	0.472621743567276
TCGA-IB-A6UF-01	high	-1.09290363086875	3.5648319320087	3.5639583484306	5.51272670162135	4.18968435314287	7.43056329971686	2.93654946725385	4.15608097178956	1.65792659077234	2.99027086501284	5.64068371604708	-3.22373007291553	3.85894589765578	3.11012365293426	3.95268700042204	5.1783755714601	2.70616160902996	3.47311416863068	0.201631225567629	0.763147163521905	2.03930967939259	4.70794661718292	-1.87957873209788	2.15212801078968	4.36430576322021	2.50919486784499	5.85283673891661	1.13097733708641	3.42914297986861	1.90191171676878	5.00394162175767	0.366930674334366	-5.04266867857103	2.79268967077127	-1.45818759791744	3.04075486651483	-3.94628697843728	5.62775394863176	2.64997050474256	0.398914947459489	3.92033506731407	-2.07850252271755	4.794937798282	2.56768467206036	3.10192246313297	3.39641495414408	6.51259551051608	0.64403385033935
TCGA-IB-A6UG-01	high	-1.2121653741634	3.63846890461837	2.8919216700726	5.28085149184712	4.1885700348657	8.02031549080886	2.9502061198423	4.18917263902711	1.65292234979913	2.8422394760522	5.36270246685101	-2.84538190593897	3.31299903069404	3.17390904468053	3.76669030175355	4.95110888015405	3.00721818865542	3.66205486338554	0.198520409717622	0.443731916048353	1.66562198737773	4.68411275837006	-2.10229376949439	2.1083858904617	4.5173733253912	2.56039991700898	5.85421718134153	1.10824258729624	3.48102430541259	2.69997952115227	4.993104897846	1.86680785400193	-4.89156584015911	2.67436050429369	-1.23985313590386	2.23138699926463	-3.99604092793405	5.65452526160517	2.91833870406745	-0.0972750943071654	3.90263874032665	-2.04589032145457	4.80415778848107	2.73033411336506	3.64739410473179	3.34571675608132	5.95572820078901	0.611054484070647
TCGA-IB-A7LX-01	high	-1.55937651180169	3.36165176069549	2.78867431674585	5.35333320281017	4.24459737052977	7.32445780020708	3.07426073871822	4.35756418157456	1.6611168672635	2.94035897813387	5.41704056992272	-2.9551364286245	3.5214831634618	3.19773846764706	3.35918265896933	5.28034458797078	2.46220762863437	3.91893576071563	-0.489966059212048	0.953875477110368	1.92264900950202	4.63764354810595	-2.89666344945334	1.93410029145346	4.45481825653327	2.68442889462434	5.84080544384475	-0.115374963580674	3.33701907832923	2.36578625651808	5.14990257136544	0.855211363150009	-5.10299207076678	2.63226509752653	-1.41291530291706	2.83867809584584	-3.45700365886364	5.79033806087969	2.63281042868637	0.326289151780133	3.78181249914263	-2.34957042691798	4.05917879092727	1.9899333631557	3.23435380241818	3.02540901717914	6.11606303130246	0.592815309659978
TCGA-IB-A7M4-01	high	-1.44552376537986	3.12452065486049	3.11923154921124	5.23427099515959	4.23198894828242	7.53006291782672	3.21516222099279	4.23978832628432	1.66944997943916	3.58497506493342	5.14522246066292	-3.10521610191806	3.67731898579687	3.12520907021486	3.81921782055015	4.95306099308336	2.46028589637585	4.54234643215927	-0.238490673712803	0.0918330095347688	2.12044746879915	4.7381287685362	-2.56005735989394	1.92236341899576	4.48716835657608	2.04708281916472	5.82805393720347	0.654979920542882	3.43748570209514	2.70152185331722	4.94410559210805	2.42878483334747	-5.76397478604944	2.58112910046752	-1.02388357396004	2.49480238750526	-4.65763832176667	5.87140295291567	2.59927759254565	0.596187044588808	3.73518840508112	-1.97508441696605	4.98706093815667	2.05853581618481	2.93010587934584	3.00275109428538	6.52225440523794	0.547724786802392
TCGA-IB-AAUM-01	low	-0.157199060966707	4.58563529571768	2.64995047447697	5.21456357418567	4.11178058667122	8.20303688563967	3.1976368527387	4.11517930846698	1.62722331289237	2.8285945281206	4.97419029301529	-2.40906806418133	2.75011758108989	3.25037966900134	4.603198750762	4.42487934365183	3.12567612020618	3.4483865751403	0.184307267831798	0.316446005208205	1.68059856098021	4.89729358370401	-1.19746853483978	2.33932406907668	4.61538599475047	2.6991235412827	5.84327143230654	1.59930842840017	3.99228386039784	3.4698483172179	4.92622712840529	1.63512315654756	-4.08305729481101	2.71389171751529	-1.09073658568621	1.90146754372419	-4.47075165357288	5.47208085146212	3.48966175605992	-0.565962844401933	4.35109641179463	-1.20956281420361	5.01210652503074	2.90223938994223	3.46980356004123	3.85033444949425	6.24629662180816	0.620015847674326
TCGA-IB-AAUN-01	high	-1.10579401069774	3.27437664409729	2.43865232393755	5.45497375708957	4.20380659731847	8.26183577048849	3.27204799555935	4.28400570487734	1.68168088795607	3.28518839353867	5.57319974382828	-2.50674098763164	3.71236013098498	3.16384552333551	3.58593790495883	4.90435538191064	2.7224159930369	3.36781317724381	-0.124127604444679	0.481050866425749	2.4711554803359	4.76253488125213	-1.99801006511697	2.11851728668126	4.4822069161155	2.73281736438587	5.9280962542152	0.989348414232891	3.46740131488421	1.98839944513009	4.88775495053553	1.455725850887	-5.72972574524266	2.77195489124654	-1.29483313530336	2.22863655540939	-3.83274511822966	5.65013750272095	3.49540199531273	-7.08098731800888e-05	3.9481469600571	-2.12136730246845	4.53145026103673	2.35771562867436	3.61244308954769	3.24338837390892	6.20149995797579	0.709960017794876
TCGA-IB-AAUO-01	high	-1.48354322015402	3.50700599864575	3.03204896788261	5.072821206132	4.20466413469629	8.12852962519282	3.6205286937986	4.26968706484593	1.65699282748551	3.23654197297361	5.24693665441318	-2.70513727347449	3.81617892295882	3.11739471206823	3.91588096056014	4.7024380655988	2.14799156266817	3.59879290780833	0.0620414392754611	0.955764861294409	2.08842275023143	4.8790828792003	-2.63783337705748	1.95133954415668	4.4951463675974	2.13952451589123	5.88190994408375	0.47743024726716	3.44394991584981	1.92885037343201	4.99472341268046	1.8454344240829	-5.92533368961048	2.64464627264252	-1.29497348729262	2.76407509966556	-5.0558526150842	5.66890544258316	2.96705113974579	0.11514742118014	3.82667186716799	-2.38174139432064	4.52110987180413	2.20407894972898	3.35791727700738	3.21560619876451	5.84068567976143	0.610216959511488
TCGA-IB-AAUP-01	low	-0.690343207498991	3.57355782411465	1.54493873326891	4.78251796487363	3.99351259325616	7.80267136252822	3.48083999218609	4.0175409899895	1.41150393672051	3.58285120468617	4.19701658064037	-2.91932819923678	2.83816586792082	3.14680233704229	3.85845155887057	3.81048417923809	3.23685549620667	2.61186197333113	-0.761980645907981	0.19277952230261	1.40996070691386	4.73114753031628	-1.84213522866004	2.38842033356587	4.74363718494714	2.16916628382906	5.87256447424529	0.579945875042675	3.64731363837747	2.941632797154	4.9183673531412	2.406251198562	-5.28593795344007	2.46483969376609	-0.887523372760344	1.21566540713763	-4.93926242793578	5.528571841702	3.43243777615624	-0.61233367915239	3.83487290441473	-2.08738749985918	4.86452506191339	2.47062037626462	2.72373249341827	3.45711966129263	6.09510344845086	0.370446244767197
TCGA-IB-AAUQ-01	high	-0.582509544518179	3.6106953269478	2.64612257161294	5.34238167401272	4.09290658469899	8.10920722581814	3.5201033285802	4.09636400341701	1.61704154843301	3.47673660853677	5.4674059858246	-2.59412955043212	3.23518210607225	3.20104890241689	3.78093245737919	4.52278999299779	2.98219453330986	3.38796353832593	-0.134402036775185	0.464190802316845	2.69502143462042	4.60753297500158	-1.82749078581569	2.36765821611384	4.49704533542303	2.37483437734964	5.90978550736815	2.27473814649139	3.75856646484608	2.48687207556519	4.9656462752011	1.32654470115641	-5.70317044822694	2.82449326138559	-1.34682248013204	1.60334670853188	-3.82106730547173	5.53749342173382	3.00458572460373	-0.0747505370981134	4.11069760127883	-2.02045206787156	4.68868427435636	2.68291702211891	3.46563917878696	3.43246761373675	6.5049678813958	0.714404151613467
TCGA-IB-AAUR-01	low	-0.500720631181741	3.71970129674756	1.94865840688343	4.85421574396027	3.96621526363862	7.6762280547232	4.06008785002934	3.87348671304104	1.35263868474902	3.38625710545757	4.00077563227466	-3.40550685051027	2.5787163254195	2.95180272706794	4.15322426260126	3.30671279526949	2.64886625983888	3.11288567604176	-0.915673820440578	-0.384797065923193	1.23145703864434	4.5483757130743	-1.54232500499659	2.50862224915	4.76865759939435	1.71855995768853	5.83640713473761	-0.0515416089136238	3.59249276502205	3.05696087332117	4.86752876039609	2.18961885050973	-5.11874464439002	2.40104732957978	-0.993807310588604	0.847739273345351	-5.47463314741922	5.58084223068877	2.95577391997302	-1.63478152313318	3.827183172213	-2.07629017850703	4.73912760920481	2.1741302655333	2.81260370361938	3.66901184934467	6.20736836013772	0.231700444588936
TCGA-IB-AAUS-01	low	-0.405653116799643	3.3528331510303	2.32095031549327	5.18577001871408	4.0304705215697	7.883793857808	3.81829112770079	3.93539642073697	1.37973153019048	3.16991151112545	4.75679953511725	-3.24783701076101	2.88988618960399	2.78275871446797	3.79824987379649	3.77661917117217	2.42621147988253	2.89251850678639	-1.05901077309407	-0.0959638707289496	1.94539184694909	4.24785962534714	-1.38433251105221	2.5340577336399	4.57856661068147	2.02010548783858	5.91553708580979	0.713628086670752	3.34118561788627	1.84295936061711	4.85467243490668	1.57291007837762	-6.08954717893941	2.61907481275986	-1.27263462963366	0.94480347881172	-4.69988740027614	5.57493287372639	3.02681342640357	-1.15449763131249	3.9181568559237	-2.20673208345961	4.72894158170145	2.10596132960178	2.81487481502228	3.49306061584409	6.48205372669069	0.372524228296918
TCGA-IB-AAUT-01	low	0.127691343436636	3.94996365357562	2.25908337231578	5.11572736954593	4.10013584560227	8.28324490174627	3.33515198543704	4.08933844780126	1.53518574620277	2.95886782425622	5.14731622684505	-2.49091988741436	3.08272929038495	3.14459828879576	4.05196773212662	4.39290580781375	3.0943254375328	3.02370471836613	-0.139687347012638	0.142720660982814	2.0523372347611	4.78086681504077	-0.857453887525692	2.40356918710753	4.57968527289444	2.5687711200224	5.89903084161487	1.56485894739536	4.13179125550369	3.09194890800836	4.89581348186642	1.64215103599346	-4.6446354939188	2.71356216861179	-1.12279503569512	1.54992201275082	-4.34126736479639	5.4448869277577	3.72352629908196	-0.466738192381219	4.25237999685258	-1.6783883121196	4.81292473765043	2.66706049828246	3.14074940241962	3.85123997620666	6.39080451789373	0.634226204057843
TCGA-IB-AAUU-01	high	-0.643044534080698	3.6935998035575	2.94581061431926	5.35635821961134	4.31290145087382	8.36063119082652	3.58826297138865	4.4389499777905	1.70112899029486	3.93287937534667	5.42965473745944	-2.30913734026822	4.0596705164195	3.14533842254081	3.88516180780965	5.00060075463597	2.9128972915573	4.27089190596344	0.558375128167654	1.15237546308038	3.11006037226952	4.85326081193358	-1.95591445777464	2.03928676352417	4.49565974171833	3.00218843093918	5.92632834806442	1.80419595972112	3.85284746073009	2.21129208615998	4.95192977722025	1.51875780938981	-5.20908732806948	2.82101329405678	-1.25865301387739	3.13337374492899	-3.03250156154383	5.71652664059249	3.64822631911633	1.04558632409176	4.19352891685544	-1.67722320958614	4.84454794632719	2.46304705452602	3.82020108961564	3.77059586489441	6.98564722012693	0.902375848336005
TCGA-IB-AAUV-01	low	0.0587032941552694	3.51462868568365	2.41372177190742	5.33706857666716	3.83903173274619	8.1074724868003	3.91843878566106	3.76411525777021	1.32543908278542	3.29236039055507	4.88067760273154	-3.11794031567964	2.26980168405156	2.98407356772728	3.79682047880195	3.60474769388892	3.30575198604254	2.34746020314287	-0.580666323945048	-0.417977139573775	1.73412499139717	4.32058227058038	-0.915841440154118	2.78893789178502	4.61871243147828	1.96355904514622	5.88208927035092	1.0718850955044	3.67234361758282	2.92399385678291	4.83752069422664	1.31338761586214	-5.15669882564027	2.67857951803078	-1.15938867463198	0.338114652390429	-4.92720259500727	5.35732531262471	3.43168283714536	-1.18154854425858	4.15771238700898	-1.84058443830436	4.67583238859206	2.690861857095	2.75184623067099	3.55840546492699	6.48907916600246	0.275456496958284
TCGA-IB-AAUW-01	high	-0.241510690961688	3.99268304242502	2.04186437940161	5.29066023721637	4.10798655812808	8.34111412005896	3.19536742494613	4.17465318484902	1.60450300630802	3.07352214031591	4.96298926684133	-2.44491095391726	3.07905834895488	3.23484585804275	4.03756717622436	4.75864688434035	3.0314543368641	2.98129528414276	0.121834972713224	0.446968359312088	2.11756104669657	4.85195119904891	-1.24960353461274	2.28981800881099	4.58072795849537	2.843795828775	5.89096210745161	1.31503646468653	3.97602208496314	3.04797423665911	4.81884404880619	1.57824896998462	-4.64555010017538	2.72347162685158	-1.09811634477374	1.62840705367983	-4.08534855842739	5.43056364943983	3.64721739013927	-0.00263615008523654	4.32487580958048	-1.42003804509744	4.98868073239105	2.62231369684138	3.44641637363956	3.804179354669	6.4896364657529	0.692742180039682
TCGA-L1-A7W4-01	high	-1.59242282905918	3.4625751872438	3.53852175040531	5.30445997815584	4.15967026938196	6.66962645282987	2.63970984336084	4.21892280865676	1.7067240177534	2.83039969903936	5.33542484226556	-3.50405733661508	3.25398177791644	3.34579739675192	3.70268833714018	5.38588257978156	3.89342481175227	3.12925888851343	-0.42874966998675	0.643859047070996	2.3460965258417	4.81258203939005	-2.42996903032303	2.05470948282939	4.38908925840264	2.05386980940075	5.81975865574276	0.40703131131723	3.66925005374889	3.80591569518908	5.06741134039041	2.25221628199628	-4.72535681379441	2.65713673818582	-1.48940671785197	2.59093330718739	-4.06928380250518	5.71953332635878	2.20937440126703	0.221261653517786	3.58245274552073	-2.45063069606054	4.93357400848743	2.49182979131377	2.80452155600692	2.50595149188075	6.67027214174128	0.597807428246941
TCGA-LB-A7SX-01	high	-1.16633555899403	3.81267853305198	3.05234550092645	5.35957900096151	4.31037176875955	7.76010201830615	2.68211000226897	4.26477270508308	1.79337378773854	3.47143071011682	5.17749780240527	-1.77527963390968	3.86950814361516	3.34001032495835	4.01546556007794	5.47191369400775	3.73145049009969	2.86659290154671	0.519594480584324	1.34125048375075	2.92681887973785	5.00109466363566	-2.2173786228508	1.90006342967272	4.58225767690933	2.96419625798531	5.86812565179083	1.85740320964578	3.68079430493032	2.30474594302004	5.14594806770354	2.69949846520201	-5.29488312827883	2.77222771591165	-1.17798729372824	3.61905455081662	-3.01682484843464	5.63380173587756	3.00773890000213	0.261368636201498	3.76747901476786	-1.82194500388844	4.9342078906443	3.13952882846184	3.64181138994827	3.42178903408015	6.33534295373841	0.897278072844083
TCGA-LB-A8F3-01	low	-1.03530057975204	3.5732614666535	3.92633398595149	5.51351750326939	4.22752874855832	8.45234207522157	3.44194151021118	4.18793163639738	1.75683938724998	3.09234467559438	5.83916779165708	-2.74641539697723	3.36044830048531	2.95582675674345	4.08759125371603	4.83021753155102	3.08833287618972	4.32760811880361	0.359115230558052	-0.220105197854595	2.84834043637372	4.54672718147146	-1.81774028326182	2.34181163558741	4.47932874828625	2.29339938358439	5.89907835204516	3.09661587835615	3.41535990058587	2.201688070147	5.15108550029131	1.33103093133828	-5.98453052056461	2.93689329875435	-1.45283310528143	2.32177423220622	-4.92226444907788	5.68217861894828	2.75968970727115	-1.13727115652341	3.99007913632281	-2.12238755369022	4.89159591770887	2.1827388130308	3.14098910466549	3.72425559666275	5.97470420887212	0.693934162890046
TCGA-LB-A9Q5-01	high	-0.455095538960804	3.95873742599138	2.49337852054559	5.39247258846174	4.17813890191788	8.1558496285219	3.47306160145184	4.11337489244799	1.61809141148882	3.24494438131044	5.16633443526873	-2.64097409610392	3.25608862635823	3.04678332142871	4.20917013607967	4.69279408092456	2.7357836903123	3.88425541111956	0.0865621836170103	0.0969578787359691	2.7176292757139	4.3652257288204	-1.24979853819557	2.28607511238124	4.47806159978348	2.74972755751043	5.90235806216172	2.23141892622156	3.62105963931574	2.47185726971279	4.90836066424956	2.10602558026359	-4.95917380037596	2.7515325816618	-1.24351293792346	1.69676613402363	-3.69900348155404	5.60672128493222	3.40862802864669	-0.279451767528753	4.15078033292681	-1.65741784896586	5.1387563509049	2.52226850689941	3.49378693108943	3.6982236492148	6.52462882865064	0.715280138527616
TCGA-M8-A5N4-01	high	-0.881124763703689	3.26462022735454	3.12349040824047	5.25856043149264	4.22933039337897	8.128963420211	3.31526572388216	4.34571706607799	1.56208198676768	3.23840399696918	5.58715672218844	-2.68880947968522	3.92034166530298	2.87670505864924	3.70192165298212	4.89945119564731	1.93777783598548	3.10341685304034	0.121698798068005	0.552649646497774	2.54025972627732	4.36639830056169	-2.21465509688955	2.15603963713567	4.38656263812814	2.77681456858073	5.92152251742311	0.783842119215917	3.46446212307153	1.7999583173081	5.01859720695804	1.73678168162765	-6.066358395489	2.74191763696712	-1.37389332684756	2.52188143976669	-3.76226234008877	5.78918088409601	3.16326453080318	0.333890816234095	3.80567011970597	-2.54515561868928	4.67844557196754	2.05577869781423	3.48106251970521	3.3586294840044	6.60363031076275	0.656228982430302
TCGA-OE-A75W-01	high	-1.27639143690048	2.84711957432834	3.5173719017937	5.39808709545354	4.30303846383035	8.37620040863863	3.77184219758031	3.89738302240482	1.69242690248576	3.35084459602493	5.50890986577427	-2.92913022363622	3.92887277881251	2.85638880568576	3.59901300400701	5.11423553703463	2.36696589222542	4.6131647176661	0.115351045174325	0.649482714384008	2.88423376573917	4.4859543827571	-2.41177928563596	2.13762558349013	4.39573476381214	2.52999935542248	5.91610976186857	2.13245966509252	3.03719585964886	0.21938782772002	5.13051516914555	0.629982046495909	-6.83250962359398	2.85639578866971	-1.37467637143652	3.48056942111066	-4.25966297080103	5.74829395831035	3.04091972796525	-0.187684172852429	3.81177351421238	-2.24966830219409	4.83693815897545	2.25017388138957	3.58430791790389	3.44182132328181	6.36668712030468	0.72788945876178
TCGA-PZ-A5RE-01	high	-0.842393145600029	3.31644931617683	3.63551879628913	5.38256194749062	4.31017273110807	8.52804921350799	3.92045973599505	4.19479437773189	1.63078211005912	3.66130272245827	5.5191845530114	-3.07728200260592	3.83808693762939	2.90848607075441	3.88016806161759	4.7382850669938	2.04399791781129	4.50056624884046	0.179456766018975	0.583199231219473	3.00422570168258	4.61633775995273	-2.12372188852262	2.11432441671454	4.35977015662395	2.68294574107375	5.91555869580587	1.40267481113088	3.53256236210145	1.45206884688261	5.00047443006251	1.47658195477625	-6.29508639705796	2.80613356402878	-1.43627174989608	2.83169990037379	-3.3656628266269	5.69988291968326	3.39993547460412	0.492872707896825	3.96240759365248	-2.05555901167634	4.98723221584784	1.92761819696688	3.70896212595447	3.58179792266912	6.88145049177906	0.802240820114669
TCGA-Q3-A5QY-01	low	-0.646856248155851	3.41396641290616	1.9939157630419	4.62267038903143	4.00440779831313	7.2827821266595	4.00671557231799	3.88195069471455	1.33084206919806	3.47990978604127	3.79406788591487	-3.51550112486266	2.72832275639657	2.93395544677396	4.13871136109877	3.27274914132242	2.44611015074094	2.97259623656533	-1.0413421394293	-0.509804451168954	1.27465813627237	4.56722971928623	-1.61577914541173	2.39940842441602	4.80752034451898	1.4600201132397	5.83577016599692	-0.384837400363669	3.40480261291224	2.72822433347948	4.89009343132939	3.10411583836408	-5.44597495377176	2.28622949393719	-0.926499038135114	1.00057984378253	-5.99322095396961	5.64952340950186	2.73174694196739	-1.6919427163061	3.59362673412112	-2.21899927145697	5.00042267302355	2.17987146428873	2.53983743578233	3.48464208730487	6.1052806520158	0.190792966115084
TCGA-Q3-AA2A-01	high	-1.17427589120493	3.55621001349146	2.94779166445828	5.2088752196203	4.20665462165638	8.0627666845194	3.59192834839919	4.27201889713345	1.64646378467138	3.52034748862828	5.27031235048413	-2.55434924918889	3.58657142979856	3.01513958485452	4.00741867353535	4.79253249451518	1.58850288964725	4.1719224026701	-0.0109187309495891	0.604068267405496	2.36796393415841	4.76430082922684	-2.34126050727679	2.071985884142	4.44440102268101	2.5626993498248	5.88587063924678	0.401976809443807	3.46252701938783	2.02594689189152	4.96609567666609	2.14685767164449	-5.70796949537869	2.71809933531628	-1.29639834072948	2.73798263166858	-4.6516262715947	5.74690153187745	2.90263951005159	-0.29860091644618	4.0106197713806	-2.01862355741034	4.5984756478224	2.06165961898035	3.25233377394624	3.58466803265995	6.45338587157446	0.580297709694611
TCGA-RB-A7B8-01	high	-0.636089570479658	3.45458009523468	2.95846368903542	5.46771988210898	4.1011661420459	8.76711277685252	3.41596815147277	4.18764897828288	1.58456253555175	3.35226205182394	5.32645589618088	-2.48011875639655	3.37967700808693	2.9307317925531	3.897340328087	4.51096061851354	2.64806644040335	3.28978826089813	-0.140781602267619	0.243688663327001	2.37973210310316	4.51267326792521	-1.88427958029054	2.34624343257896	4.48056745828874	2.38395866936619	5.9444329274567	1.62630593861083	3.51142974300498	2.07869174037425	5.0063482127833	1.76165533596401	-5.81402682688625	2.81496939977727	-1.31155683301629	1.73872768273798	-4.57366225753674	5.62688181199118	3.37820727133186	-0.698003721413568	4.03763034915687	-1.8753149906259	4.45149784056373	2.34077902795623	3.28225100907636	3.69357920602145	6.07171957375272	0.58897671681112
TCGA-RB-AA9M-01	high	-0.892928261026745	3.66240937898876	2.01240044251025	5.42689897140134	4.09225573359398	8.14271137668212	3.30721030876304	4.28058054477493	1.69601960550466	3.38343680825395	5.27421513545076	-2.81011384882959	3.47260737353806	3.34890262937789	3.62371903464603	4.80692439366884	3.4106214033046	3.54683734286175	0.453214148571227	0.346696596516481	2.46300044930155	4.92663560507317	-1.84879810985492	2.22479817363636	4.54791301231922	2.80133893181906	5.91132612688666	1.44296534709271	3.79011963105071	2.86906097189249	4.89651264284562	1.27152669032007	-4.7256363529075	2.8319798594143	-1.18965985746482	2.16213857302981	-4.20816617973947	5.42540507294687	3.51165738808549	0.237643078123471	4.21142332899161	-1.68548844857096	4.80649566298596	2.74223580895973	3.25527993563514	3.65497640610787	6.6628331723931	0.774717321850401
TCGA-RL-AAAS-01	low	-0.574695130909316	3.07615771688756	2.29331546913258	5.29614636475422	4.02186563859291	8.17753174945597	3.61758746328878	3.88158150893435	1.53100871027133	3.12195041988263	5.04416082683339	-3.02942102371019	3.11012002522735	3.02340312865188	3.63259167170601	4.20947830784781	3.34366528899275	3.13638665533792	-0.441749593559148	-0.0595539166761361	2.25239734369541	4.62478427819079	-1.50927595700764	2.41505366519864	4.58292530722521	2.37674367226132	5.91732403724986	1.21710089841052	3.39547462410979	1.95121370427916	4.87952336556366	1.54207592280805	-5.70879527249806	2.73969353951816	-1.17356257469952	1.33376193063771	-5.18639677654712	5.47202338452701	3.36905271951711	-0.808520739719148	4.03906157829069	-1.98390486388272	5.04316698679312	2.57643622688667	2.63192727458416	3.55771437106407	6.27634581697645	0.501906361312449
TCGA-S4-A8RM-01	high	-0.809492297261003	4.40031289663585	3.09873281540905	5.49831938074993	4.37233863753929	8.76115890975751	2.98339953702576	4.69119673096839	1.73950707083109	3.15385317052786	5.56592480024147	-1.9291662749019	4.2378368155539	3.05461204566344	4.42520062413051	5.6523528750741	1.9578003518571	4.03429190124568	0.901248054859556	1.21782966653068	1.86434387874174	4.94322648251162	-1.84987704773267	1.91647208000983	4.46956167122443	3.7766396209372	5.93079428106596	0.788270609503591	3.90228827397598	2.60050457568888	4.96328627519297	1.57265952185727	-4.98264553695317	2.76157925132813	-1.14887574491652	4.22741960060448	-2.69250121316631	5.6063805732166	3.74928860435953	1.31476201857042	4.26154204512912	-1.0624946835057	4.66323003418117	1.76376535382015	4.36825779089132	3.89612511696796	6.33173248488893	0.846381280289452
TCGA-S4-A8RO-01	low	-1.20888929557755	4.12084280518024	2.76703611474644	5.44321799440916	4.20896599860192	7.77999916026132	3.79333131684772	4.32070666431868	1.71414216751757	3.43991726944632	5.1876760080618	-2.96640772011305	3.57298915397958	3.11528964211306	4.38051976449108	4.91029575867337	2.378211583319	4.68506743645465	-0.56077011475084	0.453736442711552	2.01453835013127	4.95205362403842	-2.13397423397203	2.06849645840188	4.50931917821523	2.18732810640482	5.85058445140894	0.624268705151572	3.70562703709388	3.05533175958765	4.94745259716146	1.89653090581283	-4.91466243349326	2.70866280611911	-1.17047804542134	2.36836510975152	-4.16247901933576	5.94288127215082	2.36069595361213	0.329026113878797	4.02743749171577	-1.51084789857163	4.86253787459909	1.97480913107869	3.16356800901216	3.22568427572837	6.69600472927624	0.610684731435808
TCGA-S4-A8RP-01	low	-0.589128485950092	4.01749703636802	2.58764216564194	5.25481541633043	4.16192042670579	8.51147559663621	3.38561907049408	4.26237886555714	1.65899581836124	3.23637756899047	4.98079465068273	-2.41189186239892	3.46031910157333	3.17952228966024	4.02077329728585	4.73685237415252	2.37761665568321	3.3963739870006	0.210888083894341	0.820671299844882	2.14768345143478	4.99137906982047	-1.81856944911644	2.17686279533678	4.52227689251233	2.99991590164007	5.90275680697105	0.966978825621267	3.82930837781794	2.46624535477283	4.92976185418735	0.853698856713346	-4.86175676152071	2.78025382289009	-1.22527583004274	2.54760400164174	-3.9732894083669	5.48579350671509	3.61572993252257	-0.013020730904306	4.18975481662003	-1.76088385167624	4.83942379527261	2.30861431969284	3.77945102013013	3.79818610681731	6.27894031848584	0.747840152380385
TCGA-US-A774-01	high	-0.624392068754651	3.12151891759657	2.65318046601053	5.33815214727974	4.1439007257078	8.2810772735898	3.32092666368724	4.19732988833818	1.56308416861692	3.06860955376081	5.26542409524606	-2.46500829655028	3.14588485206784	3.00937967605407	3.56081994756808	4.61371596893438	3.04105557863597	2.9207534953489	-0.114968041672304	0.371532448249345	2.12907068209034	4.54631372829191	-1.65016928381329	2.29155208869482	4.47262354259396	2.64875436761916	5.92858594572573	1.53519959812371	3.57405095005198	2.25430915938154	4.92830595601223	1.44842183167508	-5.67220463683372	2.74710366857971	-1.22350555149034	1.56751888813216	-4.25105522427218	5.62542553589951	3.69509481175421	-0.206284670871503	4.0018828286114	-2.02969825308057	4.87203541526866	2.48569790406837	3.31017806268904	3.48810419071728	6.20610014826402	0.599933569098737
TCGA-US-A776-01	low	-1.10941801288343	4.62506523667095	4.76514210221758	5.45267725958148	4.45167944448575	10.588606573568	3.15818567249623	4.7110938710975	1.94374132719705	3.70439601089285	6.0044062336179	-1.58136361402439	4.29069989109813	3.37979367266219	5.44967821651797	5.69182353941616	3.47247827013073	5.76908207372615	1.43165595366692	1.3389477834432	2.66580483841504	5.09351151334232	-2.61315577418839	2.02622052245492	4.3339218803576	2.54127471745984	5.87817277220241	2.83386542571557	3.80837988768681	2.738055380698	5.07668881802086	1.69807345632775	-4.82225941919383	2.99416126903147	-1.16293960382405	3.66017104324539	-3.17443323756178	6.01274547622833	2.73809802574006	1.20078133746975	4.10054520209755	-1.51433881516513	5.45378460707969	3.22242095230527	4.50611788147852	3.85877687477676	5.9583739779955	0.974450054680964
TCGA-US-A779-01	high	-0.785511949940766	4.08671178394835	3.32544856064718	5.37760099513949	4.38110890195239	8.64763937057789	3.35183364334293	4.26222571921564	1.82197799349979	3.19720069438036	5.62136064301043	-2.32479726769489	4.12170769699239	3.09137264052121	4.44492212708709	5.62664171418751	1.91683822223249	4.53240876939257	0.485146349391229	1.0402230800963	3.25139793406343	4.85238731279542	-1.99818341479679	1.93616069596473	4.4272143943761	3.31953811644875	5.90249445600222	2.64712670606458	3.78698792596685	2.246681754218	5.04912221996944	2.3621013337643	-5.2216882246042	2.85990411432992	-1.30850173630814	4.35596525388705	-3.39038590943132	5.71072771444692	2.94596812253138	0.374889734200357	4.1099880469095	-1.41325117534006	4.80671005942859	2.11398501679787	3.49137643684324	3.76406217856046	6.54073736432995	0.911684548318229
TCGA-US-A77E-01	high	-0.562016996193195	3.46137401047494	3.0916971344438	5.40340067368126	4.25072341896801	8.58142071622103	3.09347196514887	4.24206842053353	1.65384802523808	3.02729524592135	5.67414041985313	-2.26233413849277	3.83127517871752	3.08750508661586	3.77304587275547	5.13340057383674	2.68468949960668	2.92884046513671	0.143067128499709	0.595621170649584	2.28748293655488	4.68204243404763	-1.76868336812377	2.20800414587323	4.34998684573485	2.93227551053833	5.91930385784324	1.37945613459663	3.8367639174121	2.27677805942968	4.99661750874164	1.66062286043664	-5.53013013278366	2.87759288375581	-1.3574909231693	2.81417737132928	-3.79736006256519	5.59240627781215	3.26864684700012	0.463401382453228	4.06012134833894	-2.06064949074228	4.39527790255451	2.35011676335112	3.4372691991157	3.59138608682697	6.43072039015153	0.78632005553417
TCGA-US-A77G-01	high	-1.03967760076506	4.0298275143412	3.55788184877877	5.38498255801071	4.43309892891086	8.15909708084958	2.9862192429646	4.54475838670349	1.80557434643391	3.19553741492411	5.80253740372669	-2.21970463555327	4.41019181954722	3.16019452900422	4.36880486503689	5.81513619607535	1.93276335385565	3.96766928918495	0.500720502729036	1.3045018803111	2.50235670568301	4.94769352923561	-2.32149090218796	1.8719427573814	4.42219026316225	3.31325502062318	5.88801630953296	1.51995093164167	3.85704708092322	2.21402350106389	5.04457913923976	1.66172066687033	-5.16505883757474	2.81481944273798	-1.23100719849867	4.25379184407732	-3.31648330021581	5.6894211109519	3.23585309107868	0.733830136733893	4.06695729296336	-1.63647207405611	4.72566953380925	2.02447540223076	3.8204304834738	3.74004245204618	6.4630280561597	0.934107028041424
TCGA-US-A77J-01	low	-0.684039947815076	3.43839153893993	2.29084632270439	5.05034757343923	4.01804893913257	8.15033319203276	4.1781847533916	3.79664573500904	1.47305669591104	3.51205648766552	4.58455158978513	-3.09554851742636	2.87876656159318	3.0576126586452	4.10823904238559	3.82062144891175	3.21904679476864	3.25461204782951	-0.536555290428415	-0.280192764385938	1.9839263845248	4.66089255855314	-1.42038564951075	2.46369191453577	4.70431891226044	1.71742655568465	5.88240821639278	1.25372674920542	3.54459089138344	2.60877707552976	4.88184855703647	2.28160943282711	-5.49441844474993	2.57273903243823	-1.05033418216785	1.06495193672089	-5.33022394724843	5.574496455071	2.91196668081834	-1.26364535533656	3.84405469013247	-2.1944316658227	5.14745554349936	2.64833997480793	2.98977646613068	3.63569316110962	6.52765024454704	0.422391751827829
TCGA-XD-AAUG-01	low	0.0421591002694806	3.8850996573739	2.60246382695839	5.52185037282178	3.9335457841875	8.40354030427129	3.96158565878551	3.78668334681063	1.48163559259584	3.280279146655	5.14204477960887	-2.71175326950578	2.5138427945544	3.09153302531101	3.94976780184909	4.15742787821145	3.62959493373862	3.18667484198901	-0.350857652846239	-0.159422660087791	2.14547896545773	4.4527825566799	-1.15580525184599	2.72581496859902	4.49911019705271	2.46950423163723	5.88019882759622	1.62804560337691	3.74432362000523	2.78780759746134	4.89686293455647	0.590671900246389	-4.82000739440915	2.85060881743186	-1.20312507089836	0.749339706396372	-4.55983234186124	5.38975542886859	3.6036430922704	-1.02343081852009	4.37943130018249	-1.59870610915387	4.58212914326092	2.91577546487985	3.10856382634713	3.7497619276303	6.70701825327549	0.504892418539556
TCGA-XD-AAUH-01	low	-0.00832698108884866	4.66846552993559	2.08326074008787	5.22607451991789	4.00104952449203	8.18503290412195	4.30218937256765	3.9225624255673	1.53706124639203	3.6332810864783	4.72458863934089	-2.66755390290326	2.84677725332755	3.21080205280971	4.5170113030042	4.05191923024481	3.46208730551953	3.97661788803881	-0.100106389838484	-0.00354852562652219	2.15637385426046	4.85767985712862	-0.913054626604879	2.57636407814656	4.68065659623144	2.34806161849833	5.84366821833654	1.93711750727692	4.06252998848403	3.75643002354516	4.85068775025734	1.64669557100111	-4.11725822686694	2.69599825738483	-0.983998871349955	1.25525148058809	-4.71438625813901	5.40718083825879	3.48117508786148	-0.584155396313721	4.36130268281087	-1.36319343350022	4.9735669905106	2.71410817061883	3.05022016037408	3.93532737045731	6.93296668148864	0.561708759294723
TCGA-XD-AAUI-01	low	-0.555781737055568	4.05746710837917	2.59428661906607	5.31307589704612	4.16895861218213	8.07840645275939	3.95966574688202	4.15440536492121	1.64992658955786	3.99188760100008	5.27986565233745	-2.50225208363439	3.4853893579744	3.24122941919327	4.20710041265968	4.77024958960395	3.12981370880997	4.19517338134246	0.349747069379454	0.545216585453966	2.81099853289741	4.81394916336631	-1.47593821507858	2.2654861588869	4.56482744602446	2.23609806265911	5.87480672007062	2.03164867031647	3.97920255618882	3.18149621295137	4.89572006462862	2.25440999725848	-4.90710859765026	2.710744833666	-1.12831575262696	2.00663077188741	-3.91026445706404	5.69784392409649	3.22324504446433	0.504861036503491	4.07083859940226	-1.87419628181644	5.04378115386088	2.57159410069198	3.30853650944057	3.56768644661491	6.68372576656082	0.707654377616787
TCGA-XD-AAUL-01	high	-0.710385226884206	2.82522832789893	2.71736904738574	5.4504823554093	4.20842873756763	8.24368004887367	3.2955983779229	4.17181005429845	1.57548519237562	3.34261917969777	5.55334181475285	-2.83585193697273	3.7004185061466	3.0118603924241	3.36041256645683	4.83966570483481	2.38431836616366	3.21297624048039	0.0284490501365653	0.0536042473184777	2.77641640408783	4.3498802575745	-1.9193718220993	2.23595608824623	4.4199802870859	2.55400239685633	5.94334223233084	1.60803329508624	3.58846914748513	1.95294192461999	4.94330690456659	1.43114971831172	-5.56319072889854	2.81857636254883	-1.4583020030034	2.05966271473199	-3.25889555026412	5.65819153643873	3.31426077875793	-0.0968451799334167	3.96169222154388	-2.19747311455082	4.64483593192307	2.26461330845357	3.64966285605467	3.48623752013955	6.5892562952825	0.726341533649691
TCGA-XN-A8T3-01	low	-1.10410819317765	3.38308156598999	2.38568270612533	5.240588955175	4.04499776356805	8.20325734688918	3.25405243307956	4.13552878904396	1.58193956948926	3.11523822742374	5.11118711340598	-3.25764565146073	3.22365198794227	3.25605981366125	3.69682969785525	4.69585352826817	3.38847253379743	2.78377200531177	-0.369666153995404	0.487641957560324	1.98389890201911	4.68922285741389	-2.0015477896563	2.36541538207124	4.53540075912412	2.16913111434494	5.90334587351657	0.613881945745446	3.67451452848019	2.65859990757606	4.99989772638744	0.315654510563186	-5.20731130486191	2.8022241980516	-1.31596479625379	1.57942670835944	-4.63397508019504	5.56580587666171	3.05060438162211	-0.439636875330048	3.96120110673252	-2.17874774670435	4.88883343106014	2.8436498186592	3.01122499507998	3.30996593555698	6.16107134343599	0.579142749324201
TCGA-XN-A8T5-01	low	-0.614648754753675	3.34536681159841	1.98753890688046	5.23517649637413	3.99092975461324	7.91258319592616	3.99399086230852	3.95412048583318	1.47932879426859	3.25908408154394	4.79826808514488	-3.08924827967543	3.17197427601059	3.02573299834	3.42398726600115	4.0515777640449	3.11129426525483	3.06270374136851	-0.267388866591544	-0.0601102679643857	2.19027903640691	4.52735283979515	-1.7584901146907	2.55008914463606	4.61642948307566	2.38784148920302	5.89383801935407	0.827402740815065	3.41441019918763	2.21563512142427	4.84929990040414	1.42206012190575	-5.55288896351022	2.70414463780252	-1.0958048681844	1.2311681133954	-4.34851020797963	5.51182089749956	3.4338345056249	-0.882091354853973	4.01441488143716	-2.06559935503986	4.48491961124169	2.29378134404078	3.21113711500123	3.60083677590383	6.57380385427299	0.48712686415862
TCGA-YB-A89D-01	high	-0.343101204028882	3.69737716507522	2.48824986303416	5.46309246404635	4.14736347597699	8.37404971927002	3.54739637194717	4.0360195033314	1.60794704215456	3.52972383834968	5.45161306387626	-2.73873036108046	3.59501307038653	3.05478333242803	3.74217600630793	4.58037465667988	2.78047502706834	3.74175460686622	-0.145805939259926	0.527001561412754	2.62795648045932	4.66268400338635	-1.39881869909487	2.34819851933968	4.46645571367405	2.8238839176899	5.92887920493201	1.76952051360583	3.67214292996547	1.94294602466854	4.89642776219425	1.1175073342042	-5.54257676559969	2.83876395286719	-1.18758392046779	1.97351931788804	-3.80565949366174	5.5826756653987	3.57969238982344	-0.0673546517122201	4.26234084134613	-1.75100844350816	4.64348422476571	2.29335257601885	3.28574060685647	3.78171504785013	7.04640374569669	0.758104360387828
TCGA-YH-A8SY-01	high	-1.23872229101273	2.40095428045954	3.17078102540337	5.56302605342883	4.10497237635526	7.82691357035388	3.42057818604197	4.01849070658881	1.57079706449986	3.46511930692231	5.39966415743976	-2.89823171781636	3.30408542864125	2.88818828968819	2.96687766986081	4.23974931811038	3.09644280470386	2.95632838593143	-0.920741957220441	-0.0142274081866738	2.53404746399046	4.17637471263162	-2.46782820015997	2.30133381132664	4.36008485053921	2.13301232625897	5.91821342527167	0.831559137967252	3.18357540355605	1.35372759303223	5.09805004041213	1.3924417712754	-6.63094082050142	2.80518657463802	-1.50572187350897	1.17731264463131	-4.41914596980356	5.71839250625773	2.82350865479111	-1.2327924020481	3.70871996385881	-2.34846774433547	4.1296257413716	2.29204794111352	2.4921392799464	3.1576390731575	6.37192009993795	0.519522380714473
TCGA-YY-A8LH-01	low	-1.16189363955581	4.2323542079477	3.57245486887808	5.26057675158157	4.406753150132	8.19857618798573	3.37962618910445	4.52961196943864	1.82626910523168	3.69073750901951	5.66968204236724	-2.4593964569942	4.35380724203623	3.04691893371768	4.55352905841719	5.2523245904026	1.75384793734253	4.85992008212049	1.0578528047259	1.21078242886092	2.41433283786099	5.03847955359999	-2.31445953304251	1.8893549257088	4.34571735501288	3.21522072801679	5.89038227867804	1.64376152289385	3.73393111140388	1.83492047105235	5.0611320924958	1.02342734363648	-5.53220748834103	2.82095952581026	-1.24530778411042	4.53779676528851	-3.10953413929597	5.71007933429076	2.93079996000291	0.985594620859339	4.19827616574721	-1.65034022220543	4.87563053365952	1.94624842401619	3.80965128282889	3.91259605484669	6.68266500423106	0.919455804032929
TCGA-Z5-AAPL-01	low	-0.851667802168787	4.07605952815893	1.48328631554389	4.17679265914982	4.01375299838757	6.95237652462969	4.24449952081739	4.03495331436116	1.37365717751825	3.6185462520016	2.77855218615338	-2.89401172488858	2.88605899093997	3.15771134663484	4.64812295320845	3.19991283071672	2.52860938059683	3.24468961889652	-0.682718555356344	-0.248344670346465	0.716400728608412	5.02433168701289	-1.98744119868182	2.27574118473102	4.95324637438422	1.56030668778589	5.78266319705176	-0.743566148517205	3.651300453253	3.80962211923727	4.86045018969345	4.16024095223277	-4.99738214302128	2.16322762028977	-0.616470387127304	1.36786991004962	-6.09508396681526	5.7486607829958	2.67054338222846	-0.783684539381409	3.57026779818186	-2.20656153178875	5.07247902240354	2.20305884813444	2.3264118338245	3.50154434446423	5.78586209456827	0.177651865336842
[truncated: 90 more columns]
