# Supplementary material for: Construction of T-Cell-Related Prognostic Risk Models and Prediction of Tumor Immune Microenvironment Regulation in Pancreatic Adenocarcinoma via Integrated Analysis of Single-Cell RNA-Seq and Bulk RNA-Seq
Source: Int J Mol Sci. 2025 Mar 7;26(6):2384. doi: 10.3390/ijms26062384 (PMC11942068; doi:10.3390/ijms26062384)
Supplement: Supplementary file 1 [file ijms-26-02384-s001.zip › Supplementary Table S2/Time_diff_sig.csv]

gene_short_name	pval	qval
PRRX1	0	0
COMP	0	0
GREM1	0	0
PCOLCE	0	0
ID4	0	0
IGFBP3	0	0
CCDC80	0	0
MMP2	0	0
MMP11	0	0
COL6A2	0	0
NNMT	0	0
TAGLN	0	0
COL1A1	0	0
COL1A2	0	0
SPARC	0	0
RARRES2	0	0
ACTA2	0	0
COL4A2	0	0
AEBP1	0	0
COL4A1	0	0
PDGFRB	0	0
COL3A1	0	0
C1R	0	0
CTHRC1	0	0
COL6A3	0	0
MGP	0	0
TPM2	0	0
TIMP3	0	0
CALD1	0	0
BGN	0	0
ANTXR1	0	0
MAP1B	0	0
IGFBP5	0	0
SERPINE1	0	0
LUM	0	0
DCN	0	0
IGFBP7	0	0
C11orf96	0	0
APOD	0	0
SPARCL1	0	0
ID3	0	0
MFAP5	0	0
ISLR	0	0
COL12A1	0	0
ASPN	0	0
COL8A1	0	0
CXCL14	0	0
COL10A1	0	0
ITGBL1	0	0
CYR61	0	0
COL6A1	0	0
NTM	0	0
CDH11	0	0
MXRA8	0	0
SULF1	0	0
CTSK	0	0
POSTN	0	0
CCL19	0	0
COL5A2	0	0
THY1	0	0
FBLN1	0	0
SFRP2	0	0
MYL9	0	0
FBN1	0	0
FSTL1	0	0
THBS2	0	0
COL11A1	0	0
COL5A1	0	0
CST1	0	0
C1S	0	0
SERPINF1	0	0
HTRA1	0	0
VCAN	0	0
FN1	0	0
CTGF	0	0
ATP1B1	0	0
LAMB3	0	0
MAL2	0	0
S100P	0	0
PDZK1IP1	0	0
TSPAN8	0	0
TFF1	0	0
TFF2	0	0
PHGR1	0	0
FXYD3	0	0
SFN	0	0
S100A14	0	0
SLPI	0	0
TFF3	0	0
AGR2	0	0
MUC1	0	0
TM4SF4	0	0
LGALS4	0	0
GPRC5A	0	0
AKR1B10	0	0
TM4SF5	0	0
CES2	0	0
MACROD2	0	0
VSIG2	0	0
JSRP1	0	0
MUC3A	0	0
AKR7A3	0	0
NTS	0	0
LINC01133	0	0
MUCL3	0	0
ZG16B	0	0
SULT1C2	0	0
ITGB4	0	0
MISP	0	0
CTSE	0	0
SFTA2	0	0
CLDN18	0	0
TSPAN1	0	0
DSG2	0	0
CEACAM6	0	0
GPX2	0	0
TMC5	0	0
IFI27	0	0
C19orf33	0	0
KRT8	0	0
TACSTD2	0	0
CD24	0	0
LCN2	0	0
KRT7	0	0
CLDN4	0	0
KRT19	0	0
SPINT2	0	0
KRT17	0	0
KRT18	0	0
S100A6	0	0
CSTB	0	0
LYZ	0	0
IGKC	0	0
IGLC2	0	0
HLA-DRB1	0	0
APOE	0	0
C1QB	0	0
C1QA	0	0
HLA-DRA	0	0
SPP1	0	0
APOC1	0	0
