# Supplementary material for: Construction of T-Cell-Related Prognostic Risk Models and Prediction of Tumor Immune Microenvironment Regulation in Pancreatic Adenocarcinoma via Integrated Analysis of Single-Cell RNA-Seq and Bulk RNA-Seq
Source: Int J Mol Sci. 2025 Mar 7;26(6):2384. doi: 10.3390/ijms26062384 (PMC11942068; doi:10.3390/ijms26062384)
Supplement: Supplementary file 1 [file ijms-26-02384-s001.zip › Supplementary Table S3/1_Enrichment.GO.xls]

ONTOLOGY	ID	Description	GeneRatio	BgRatio	pvalue	p.adjust	qvalue	geneID	Count
BP	GO:0006910	phagocytosis, recognition	2/2	103/18903	2.94034914857749e-05	0.000220220424536152	NA	IGKC/IGLC2	2
BP	GO:0006958	complement activation, classical pathway	2/2	106/18903	3.11499010314748e-05	0.000220220424536152	NA	IGKC/IGLC2	2
BP	GO:0002455	humoral immune response mediated by circulating immunoglobulin	2/2	119/18903	3.92998122447412e-05	0.000220220424536152	NA	IGKC/IGLC2	2
BP	GO:0006911	phagocytosis, engulfment	2/2	127/18903	4.47853294075166e-05	0.000220220424536152	NA	IGKC/IGLC2	2
BP	GO:0050853	B cell receptor signaling pathway	2/2	130/18903	4.69347565406858e-05	0.000220220424536152	NA	IGKC/IGLC2	2
BP	GO:0006956	complement activation	2/2	132/18903	4.83956952952617e-05	0.000220220424536152	NA	IGKC/IGLC2	2
BP	GO:0099024	plasma membrane invagination	2/2	136/18903	5.1384742402325e-05	0.000220220424536152	NA	IGKC/IGLC2	2
BP	GO:0010324	membrane invagination	2/2	143/18903	5.6831077299652e-05	0.000220220424536152	NA	IGKC/IGLC2	2
BP	GO:0050871	positive regulation of B cell activation	2/2	155/18903	6.68057625895153e-05	0.00023010873780833	NA	IGKC/IGLC2	2
BP	GO:0050864	regulation of B cell activation	2/2	204/18903	0.000115901141196355	0.000342025260287836	NA	IGKC/IGLC2	2
BP	GO:0016064	immunoglobulin mediated immune response	2/2	215/18903	0.000128769716662907	0.000342025260287836	NA	IGKC/IGLC2	2
BP	GO:0019724	B cell mediated immunity	2/2	218/18903	0.00013239687495013	0.000342025260287836	NA	IGKC/IGLC2	2
BP	GO:0008037	cell recognition	2/2	230/18903	0.000147409280083358	0.000351514437121854	NA	IGKC/IGLC2	2
BP	GO:0050851	antigen receptor-mediated signaling pathway	2/2	252/18903	0.000177025475295853	0.000391984981012246	NA	IGKC/IGLC2	2
BP	GO:0002429	immune response-activating cell surface receptor signaling pathway	2/2	312/18903	0.00027156668435634	0.000492029743516429	NA	IGKC/IGLC2	2
BP	GO:0002757	immune response-activating signal transduction	2/2	312/18903	0.00027156668435634	0.000492029743516429	NA	IGKC/IGLC2	2
BP	GO:0006909	phagocytosis	2/2	314/18903	0.000275065100914233	0.000492029743516429	NA	IGKC/IGLC2	2
BP	GO:0006959	humoral immune response	2/2	320/18903	0.000285694689783733	0.000492029743516429	NA	IGKC/IGLC2	2
BP	GO:0002768	immune response-regulating cell surface receptor signaling pathway	2/2	341/18903	0.000324485132577645	0.000529423111047737	NA	IGKC/IGLC2	2
BP	GO:0042113	B cell activation	2/2	350/18903	0.000341865266037255	0.000529891162357745	NA	IGKC/IGLC2	2
BP	GO:0002449	lymphocyte mediated immunity	2/2	367/18903	0.000375931447111389	0.000549014359051565	NA	IGKC/IGLC2	2
BP	GO:0002460	adaptive immune response based on somatic recombination of immune receptors built from immunoglobulin superfamily domains	2/2	375/18903	0.000392522337795539	0.000549014359051565	NA	IGKC/IGLC2	2
BP	GO:0042742	defense response to bacterium	2/2	382/18903	0.000407333234135032	0.000549014359051565	NA	IGKC/IGLC2	2
BP	GO:0002253	activation of immune response	2/2	397/18903	0.000439994451119516	0.000553880504378525	NA	IGKC/IGLC2	2
BP	GO:0051251	positive regulation of lymphocyte activation	2/2	400/18903	0.000446677826111714	0.000553880504378525	NA	IGKC/IGLC2	2
BP	GO:0002696	positive regulation of leukocyte activation	2/2	450/18903	0.000565484052417744	0.000674230985575002	NA	IGKC/IGLC2	2
BP	GO:0002443	leukocyte mediated immunity	2/2	463/18903	0.000598665833786043	0.000674322990086061	NA	IGKC/IGLC2	2
BP	GO:0050867	positive regulation of cell activation	2/2	467/18903	0.000609065926529345	0.000674322990086061	NA	IGKC/IGLC2	2
CC	GO:0042571	immunoglobulin complex, circulating	2/2	76/19869	1.44392519543375e-05	8.66355117260252e-05	NA	IGKC/IGLC2	2
CC	GO:0072562	blood microparticle	2/2	145/19869	5.28932597906259e-05	0.000138768810887476	NA	IGKC/IGLC2	2
CC	GO:0019814	immunoglobulin complex	2/2	166/19869	6.93844054437378e-05	0.000138768810887476	NA	IGKC/IGLC2	2
CC	GO:0009897	external side of plasma membrane	2/2	462/19869	0.000539526449076969	0.000809289673615453	NA	IGKC/IGLC2	2
MF	GO:0034987	immunoglobulin receptor binding	2/2	79/18432	1.81384567214657e-05	3.62769134429313e-05	NA	IGKC/IGLC2	2
MF	GO:0003823	antigen binding	2/2	171/18432	8.55704214367098e-05	8.55704214367098e-05	NA	IGKC/IGLC2	2
BP	GO:0001895	retina homeostasis	1/2	80/18903	0.00844657693737605	0.00902909948478129	NA	IGKC	1
BP	GO:0001894	tissue homeostasis	1/2	275/18903	0.0288850261518955	0.0298478603569587	NA	IGKC	1
BP	GO:0060249	anatomical structure homeostasis	1/2	333/18903	0.0349230860245576	0.0349230860245576	NA	IGKC	1
CC	GO:0071735	IgG immunoglobulin complex	1/2	10/19869	0.00100636519717501	0.00100636519717501	NA	IGKC	1
CC	GO:0071745	IgA immunoglobulin complex	1/2	10/19869	0.00100636519717501	0.00100636519717501	NA	IGKC	1
