# Supplementary material for: Construction of T-Cell-Related Prognostic Risk Models and Prediction of Tumor Immune Microenvironment Regulation in Pancreatic Adenocarcinoma via Integrated Analysis of Single-Cell RNA-Seq and Bulk RNA-Seq
Source: Int J Mol Sci. 2025 Mar 7;26(6):2384. doi: 10.3390/ijms26062384 (PMC11942068; doi:10.3390/ijms26062384)
Supplement: Supplementary file 1 [file ijms-26-02384-s001.zip › Supplementary Table S3/2_Enrichment.GO.xls]

ONTOLOGY	ID	Description	GeneRatio	BgRatio	pvalue	p.adjust	qvalue	geneID	Count
CC	GO:0062023	collagen-containing extracellular matrix	41/91	433/19869	5.48603732199939e-44	8.77765971519902e-42	7.56495672823073e-42	POSTN/TIMP3/SFRP2/COL1A1/SULF1/ACTA2/COL1A2/COL3A1/COL10A1/CCDC80/SPARC/LUM/CTHRC1/FN1/COL6A3/DCN/THBS2/COL5A2/COL6A1/AEBP1/COL6A2/MMP2/LAMB3/SLPI/LGALS4/ITGB4/COL5A1/COL12A1/COL11A1/FBLN1/SERPINF1/HTRA1/FBN1/ASPN/PCOLCE/COL8A1/COMP/CSTB/MFAP5/GREM1/VCAN	41
MF	GO:0005201	extracellular matrix structural constituent	29/88	173/18432	1.30600875840244e-37	2.06349383827585e-35	1.66344273438626e-35	POSTN/COL1A1/COL1A2/COL3A1/COL10A1/SPARC/LUM/CTHRC1/FN1/COL6A3/DCN/THBS2/COL5A2/COL6A1/AEBP1/COL6A2/LAMB3/MUC3A/COL5A1/COL12A1/COL11A1/FBLN1/FBN1/ASPN/PCOLCE/COL8A1/COMP/MFAP5/VCAN	29
BP	GO:0030198	extracellular matrix organization	22/88	318/18903	5.01737401482684e-20	3.04002123460229e-17	2.55483915375598e-17	POSTN/MMP11/SFRP2/COL1A1/SULF1/COL1A2/COL3A1/COL10A1/CCDC80/LUM/COL5A2/AEBP1/MMP2/LAMB3/COL5A1/COL12A1/COL11A1/FBLN1/COL8A1/COMP/CTSK/GREM1	22
BP	GO:0043062	extracellular structure organization	22/88	319/18903	5.37077459785467e-20	3.04002123460229e-17	2.55483915375598e-17	POSTN/MMP11/SFRP2/COL1A1/SULF1/COL1A2/COL3A1/COL10A1/CCDC80/LUM/COL5A2/AEBP1/MMP2/LAMB3/COL5A1/COL12A1/COL11A1/FBLN1/COL8A1/COMP/CTSK/GREM1	22
BP	GO:0045229	external encapsulating structure organization	22/88	321/18903	6.14973951706465e-20	3.04002123460229e-17	2.55483915375598e-17	POSTN/MMP11/SFRP2/COL1A1/SULF1/COL1A2/COL3A1/COL10A1/CCDC80/LUM/COL5A2/AEBP1/MMP2/LAMB3/COL5A1/COL12A1/COL11A1/FBLN1/COL8A1/COMP/CTSK/GREM1	22
CC	GO:0005788	endoplasmic reticulum lumen	17/91	312/19869	5.59717639103541e-14	1.27935460366524e-12	1.10260166500096e-12	COL1A1/COL1A2/COL3A1/COL10A1/FN1/COL6A3/COL5A2/COL6A1/COL6A2/COL5A1/COL12A1/CES2/COL11A1/FBN1/COL8A1/MXRA8/VCAN	17
BP	GO:0001503	ossification	14/88	429/18903	1.08559268750751e-08	1.60993395557363e-06	1.35299130737778e-06	SFRP2/COL1A1/COL1A2/CTHRC1/COL5A2/COL6A1/MMP2/COL11A1/CDH11/ASPN/COMP/CTSK/GREM1/VCAN	14
CC	GO:0005581	collagen trimer	14/91	86/19869	2.18762417028856e-18	1.75009933623085e-16	1.50830929635685e-16	COL1A1/COL1A2/COL3A1/COL10A1/LUM/CTHRC1/COL6A3/COL5A2/COL6A1/COL6A2/COL5A1/COL12A1/COL11A1/COL8A1	14
BP	GO:0030199	collagen fibril organization	13/88	64/18903	2.07589298069215e-18	7.69637322591614e-16	6.46804549773554e-16	MMP11/SFRP2/COL1A1/COL1A2/COL3A1/LUM/COL5A2/AEBP1/COL5A1/COL12A1/COL11A1/COMP/GREM1	13
BP	GO:0031589	cell-substrate adhesion	13/88	369/18903	1.55150999093277e-08	2.091717560503e-06	1.75788309020517e-06	COL1A1/COL3A1/CCDC80/FN1/LAMB3/CEACAM6/AGR2/ITGB4/THY1/FBLN1/COL8A1/GREM1/ITGBL1	13
CC	GO:0005604	basement membrane	13/91	99/19869	7.19706075838057e-16	2.87882430335223e-14	2.48109199828383e-14	TIMP3/ACTA2/CCDC80/SPARC/FN1/THBS2/LAMB3/ITGB4/COL5A1/FBLN1/SERPINF1/FBN1/COL8A1	13
MF	GO:0030020	extracellular matrix structural constituent conferring tensile strength	12/88	41/18432	4.53983070580227e-19	3.5864662575838e-17	2.89115534422145e-17	COL1A1/COL1A2/COL3A1/COL10A1/COL6A3/COL5A2/COL6A1/COL6A2/COL5A1/COL12A1/COL11A1/COL8A1	12
MF	GO:0005539	glycosaminoglycan binding	12/88	237/18432	1.34051795371725e-09	3.53003061145542e-08	2.84566091929451e-08	POSTN/SULF1/CCDC80/FN1/DCN/THBS2/COL5A1/COL11A1/FBN1/PCOLCE/COMP/VCAN	12
BP	GO:0001704	formation of primary germ layer	11/88	127/18903	1.67570477127046e-11	3.55010025113441e-09	2.98351044990109e-09	SFRP2/FN1/COL5A2/COL6A1/MMP2/LAMB3/ITGB4/COL5A1/COL12A1/COL11A1/COL8A1	11
BP	GO:0007369	gastrulation	11/88	196/18903	1.79484934405499e-09	2.95751286359283e-07	2.48549897469135e-07	SFRP2/FN1/COL5A2/COL6A1/MMP2/LAMB3/ITGB4/COL5A1/COL12A1/COL11A1/COL8A1	11
BP	GO:0061448	connective tissue development	11/88	274/18903	5.79257560885653e-08	7.15865802327853e-06	6.0161487025317e-06	SFRP2/COL1A1/SULF1/ACTA2/COL3A1/COL5A1/COL11A1/COMP/CTSK/GREM1/PRRX1	11
BP	GO:0052547	regulation of peptidase activity	11/88	459/18903	9.13265607666343e-06	0.000677186448084593	0.000569108673408921	TIMP3/SFRP2/FN1/COL6A3/SFN/SLPI/CST1/FBLN1/SERPINF1/PCOLCE/CSTB	11
MF	GO:0005518	collagen binding	11/88	69/18432	2.2418211329466e-14	1.18069246335188e-12	9.51790726619435e-13	SPARC/LUM/FN1/DCN/COL6A1/AEBP1/COL6A2/ASPN/PCOLCE/COMP/CTSK	11
MF	GO:0005178	integrin binding	11/88	156/18432	2.04542536641074e-10	8.07943019732244e-09	6.51306498251842e-09	SFRP2/COL3A1/FN1/TSPAN8/ITGB4/COL5A1/THY1/FBLN1/FBN1/COMP/ITGBL1	11
MF	GO:0061134	peptidase regulator activity	10/88	232/18432	1.57344931768209e-07	3.10756240242212e-06	2.50509693999385e-06	TIMP3/SFRP2/FN1/COL6A3/SLPI/CST1/FBLN1/SERPINF1/PCOLCE/CSTB	10
BP	GO:0035987	endodermal cell differentiation	9/88	49/18903	1.19098307749814e-12	3.53245580785949e-10	2.96868202896379e-10	FN1/COL5A2/COL6A1/MMP2/LAMB3/COL5A1/COL12A1/COL11A1/COL8A1	9
BP	GO:0001706	endoderm formation	9/88	58/18903	5.96719248506162e-12	1.47489107589106e-09	1.2395010354935e-09	FN1/COL5A2/COL6A1/MMP2/LAMB3/COL5A1/COL12A1/COL11A1/COL8A1	9
BP	GO:0007492	endoderm development	9/88	83/18903	1.67610166984918e-10	3.10707347048291e-08	2.6111899698703e-08	FN1/COL5A2/COL6A1/MMP2/LAMB3/COL5A1/COL12A1/COL11A1/COL8A1	9
BP	GO:0051216	cartilage development	9/88	201/18903	4.0196811441449e-07	4.58552856674376e-05	3.85368621430572e-05	SFRP2/COL1A1/SULF1/COL3A1/COL11A1/COMP/CTSK/GREM1/PRRX1	9
BP	GO:0010810	regulation of cell-substrate adhesion	9/88	222/18903	9.24126765519345e-07	9.13653328843459e-05	7.6783585289467e-05	COL1A1/CCDC80/FN1/CEACAM6/AGR2/THY1/FBLN1/COL8A1/GREM1	9
BP	GO:0090596	sensory organ morphogenesis	9/88	272/18903	4.9083278248513e-06	0.000404391675791916	0.000339851470445845	CTHRC1/COL5A2/COL5A1/COL11A1/THY1/FBN1/COL8A1/MFAP5/PRRX1	9
BP	GO:0001894	tissue homeostasis	9/88	275/18903	5.36448426442922e-06	0.000418712113902554	0.000351886391639014	COL3A1/TFF2/TFF1/TFF3/CLDN18/ZG16B/COMP/CTSK/LYZ	9
BP	GO:0060249	anatomical structure homeostasis	9/88	333/18903	2.46888003861977e-05	0.00130762467759754	0.00109893006230294	COL3A1/TFF2/TFF1/TFF3/CLDN18/ZG16B/COMP/CTSK/LYZ	9
BP	GO:0007178	transmembrane receptor protein serine/threonine kinase signaling pathway	9/88	390/18903	8.38633696125045e-05	0.00355341077529555	0.00298629262018663	SFRP2/SULF1/COL1A2/COL3A1/HTRA1/FBN1/ASPN/COMP/GREM1	9
CC	GO:0098644	complex of collagen trimers	9/91	22/19869	2.7980578369653e-16	1.49229751304816e-14	1.2861248303244e-14	COL1A1/COL1A2/COL3A1/COL10A1/LUM/COL5A2/COL5A1/COL11A1/COL8A1	9
MF	GO:0008201	heparin binding	9/88	171/18432	1.2570161580815e-07	2.83726504252682e-06	2.2872023327498e-06	POSTN/CCDC80/FN1/THBS2/COL5A1/COL11A1/FBN1/PCOLCE/COMP	9
MF	GO:1901681	sulfur compound binding	9/88	270/18432	5.65735960356239e-06	6.87586782586813e-05	5.54283815409756e-05	POSTN/CCDC80/FN1/THBS2/COL5A1/COL11A1/FBN1/PCOLCE/COMP	9
BP	GO:0010951	negative regulation of endopeptidase activity	8/88	252/18903	2.28815839572447e-05	0.00125679218550348	0.00105621034718822	TIMP3/SFRP2/COL6A3/SFN/SLPI/CST1/SERPINF1/CSTB	8
BP	GO:0010466	negative regulation of peptidase activity	8/88	263/18903	3.10451058764998e-05	0.00148515780693062	0.00124812921418593	TIMP3/SFRP2/COL6A3/SFN/SLPI/CST1/SERPINF1/CSTB	8
BP	GO:0043588	skin development	8/88	302/18903	8.21685250859788e-05	0.00355341077529555	0.00298629262018663	COL1A1/COL1A2/COL3A1/COL5A2/SFN/ITGB4/COL5A1/COMP	8
BP	GO:0045861	negative regulation of proteolysis	8/88	352/18903	0.000235006207149882	0.00697028410406551	0.00585783893190443	TIMP3/SFRP2/COL6A3/SFN/SLPI/CST1/SERPINF1/CSTB	8
BP	GO:0051346	negative regulation of hydrolase activity	8/88	373/18903	0.000346796681112861	0.0097037637375542	0.00815505998883073	TIMP3/SFRP2/COL6A3/SFN/SLPI/CST1/SERPINF1/CSTB	8
BP	GO:2000146	negative regulation of cell motility	8/88	383/18903	0.00041354690221883	0.0113572232590838	0.00954463025783811	SFRP2/SULF1/COL3A1/DCN/THY1/FBLN1/SERPINF1/GREM1	8
BP	GO:0040013	negative regulation of locomotion	8/88	419/18903	0.000745821570869927	0.0181320227803295	0.0152381836050042	SFRP2/SULF1/COL3A1/DCN/THY1/FBLN1/SERPINF1/GREM1	8
BP	GO:0052548	regulation of endopeptidase activity	8/88	428/18903	0.000855859804100767	0.0198905425465615	0.0167160466871056	TIMP3/SFRP2/COL6A3/SFN/SLPI/CST1/SERPINF1/CSTB	8
BP	GO:0042060	wound healing	8/88	442/18903	0.00105268413806818	0.0226250808225378	0.0190141574290271	COL1A1/ACTA2/COL3A1/FN1/TSPAN8/COL5A1/FBLN1/COMP	8
BP	GO:0001667	ameboidal-type cell migration	8/88	492/18903	0.00206983850900822	0.034881483055218	0.0293144592663365	ACTA2/SPARC/FN1/DCN/S100P/ITGB4/SERPINF1/GREM1	8
CC	GO:0034774	secretory granule lumen	8/91	322/19869	0.000115410745052968	0.00186651999087925	0.00160864551845514	TIMP3/SPARC/FN1/S100P/SLPI/ISLR/CSTB/LYZ	8
CC	GO:0060205	cytoplasmic vesicle lumen	8/91	325/19869	0.000123021978180306	0.00186651999087925	0.00160864551845514	TIMP3/SPARC/FN1/S100P/SLPI/ISLR/CSTB/LYZ	8
CC	GO:0031983	vesicle lumen	8/91	327/19869	0.000128323249372948	0.00186651999087925	0.00160864551845514	TIMP3/SPARC/FN1/S100P/SLPI/ISLR/CSTB/LYZ	8
BP	GO:0032963	collagen metabolic process	7/88	107/18903	6.6529420508016e-07	7.04736647238484e-05	5.92261908883391e-05	MMP11/COL1A1/COL1A2/MMP2/COL5A1/PCOLCE/CTSK	7
BP	GO:0048705	skeletal system morphogenesis	7/88	227/18903	9.13377531532635e-05	0.00376260799795249	0.00316210233138783	COL1A1/COL3A1/MMP2/COL11A1/COMP/GREM1/PRRX1	7
BP	GO:0060348	bone development	7/88	233/18903	0.000107464203341626	0.00419393193567452	0.0035245877217863	COL1A1/SULF1/COL3A1/CLDN18/FBN1/COMP/GREM1	7
BP	GO:0007160	cell-matrix adhesion	7/88	238/18903	0.000122609396068826	0.0046623008812838	0.00391820580149769	COL3A1/FN1/CEACAM6/ITGB4/THY1/GREM1/ITGBL1	7
BP	GO:0071560	cellular response to transforming growth factor beta stimulus	7/88	271/18903	0.000271905960766053	0.00790659881992267	0.00664471945401458	COL1A1/COL1A2/COL3A1/HTRA1/FBN1/ASPN/CTSK	7
BP	GO:0071559	response to transforming growth factor beta	7/88	277/18903	0.000310450702758298	0.00885381523443378	0.00744076178270901	COL1A1/COL1A2/COL3A1/HTRA1/FBN1/ASPN/CTSK	7
BP	GO:0090287	regulation of cellular response to growth factor stimulus	7/88	338/18903	0.0010096047597446	0.0221819201316036	0.0186417244105609	SFRP2/SULF1/DCN/HTRA1/FBN1/ASPN/GREM1	7
BP	GO:0045765	regulation of angiogenesis	7/88	349/18903	0.00121493838814122	0.0246815565700469	0.0207424232380563	SFRP2/SULF1/SPARC/DCN/THBS2/SERPINF1/GREM1	7
BP	GO:1901342	regulation of vasculature development	7/88	355/18903	0.00134000019790248	0.0258080557596023	0.0216891351239444	SFRP2/SULF1/SPARC/DCN/THBS2/SERPINF1/GREM1	7
BP	GO:0030336	negative regulation of cell migration	7/88	368/18903	0.00164555631580454	0.0283762792597457	0.0238474746378528	SFRP2/SULF1/COL3A1/DCN/THY1/SERPINF1/GREM1	7
BP	GO:0001654	eye development	7/88	388/18903	0.00221886472426901	0.0361601800669334	0.0303890784677213	COL5A2/COL5A1/THY1/SERPINF1/FBN1/COL8A1/MFAP5	7
BP	GO:0050878	regulation of body fluid levels	7/88	390/18903	0.00228374699196555	0.0368130085770099	0.0309377166874967	COL3A1/FN1/SFN/AGR2/TSPAN8/FBLN1/COMP	7
BP	GO:0150063	visual system development	7/88	392/18903	0.00235008830374482	0.0370763931324848	0.0311590655278149	COL5A2/COL5A1/THY1/SERPINF1/FBN1/COL8A1/MFAP5	7
BP	GO:0048880	sensory system development	7/88	398/18903	0.00255808643464627	0.0387106345161267	0.0325324848401846	COL5A2/COL5A1/THY1/SERPINF1/FBN1/COL8A1/MFAP5	7
BP	GO:0034329	cell junction assembly	7/88	430/18903	0.00391764590122335	0.050085076478571	0.0420915857263925	FN1/THBS2/CLDN18/ITGB4/THY1/CDH11/GREM1	7
BP	GO:0050673	epithelial cell proliferation	7/88	481/18903	0.00714087097503658	0.0767384902607192	0.0644911612085684	SFRP2/SULF1/SPARC/SFN/SERPINF1/HTRA1/COL8A1	7
BP	GO:0045785	positive regulation of cell adhesion	7/88	484/18903	0.00737797397065485	0.0787160820034614	0.0661531327622517	SFRP2/CCDC80/FN1/CEACAM6/AGR2/THY1/COL8A1	7
CC	GO:0005583	fibrillar collagen trimer	7/91	12/19869	2.59713848535689e-14	6.92570262761838e-13	5.96886213301321e-13	COL1A1/COL1A2/COL3A1/LUM/COL5A2/COL5A1/COL11A1	7
CC	GO:0098643	banded collagen fibril	7/91	12/19869	2.59713848535689e-14	6.92570262761838e-13	5.96886213301321e-13	COL1A1/COL1A2/COL3A1/LUM/COL5A2/COL5A1/COL11A1	7
CC	GO:0016324	apical plasma membrane	7/91	368/19869	0.00150761258882984	0.0156597129474369	0.0134961999744358	FN1/CEACAM6/MAL2/MUC1/ATP1B1/THY1/CTSK	7
CC	GO:0045177	apical part of cell	7/91	435/19869	0.00383549075614084	0.0322988695253966	0.0278365257093878	FN1/CEACAM6/MAL2/MUC1/ATP1B1/THY1/CTSK	7
MF	GO:0019838	growth factor binding	7/88	132/18432	3.22761797796494e-06	4.77218199159843e-05	3.84699547623857e-05	COL1A1/COL1A2/COL3A1/COL6A1/ITGB4/COL5A1/HTRA1	7
MF	GO:0002020	protease binding	7/88	139/18432	4.54853242293636e-06	5.98890102353287e-05	4.82782827346754e-05	TIMP3/COL1A1/COL1A2/COL3A1/FN1/COMP/CSTB	7
MF	GO:0061135	endopeptidase regulator activity	7/88	194/18432	3.96908767619083e-05	0.000418077235225434	0.00033702428689059	TIMP3/SFRP2/COL6A3/SLPI/CST1/SERPINF1/CSTB	7
MF	GO:0004857	enzyme inhibitor activity	7/88	395/18432	0.00281995427947684	0.0212167988646353	0.0171034820960751	TIMP3/COL6A3/SFN/SLPI/CST1/SERPINF1/CSTB	7
BP	GO:0071230	cellular response to amino acid stimulus	6/88	80/18903	1.95285708337642e-06	0.000181005440915452	0.000152117288599848	COL1A1/COL1A2/COL3A1/COL5A2/COL6A1/MMP2	6
BP	GO:0071229	cellular response to acid chemical	6/88	89/18903	3.65221005423832e-06	0.000318601618260907	0.000267753356298339	COL1A1/COL1A2/COL3A1/COL5A2/COL6A1/MMP2	6
BP	GO:0002062	chondrocyte differentiation	6/88	114/18903	1.52751860959664e-05	0.00102968640819628	0.000865350255388717	SFRP2/SULF1/COL3A1/COL11A1/COMP/GREM1	6
BP	GO:0043200	response to amino acid	6/88	118/18903	1.85952406161883e-05	0.00114903090974197	0.000965647582875745	COL1A1/COL1A2/COL3A1/COL5A2/COL6A1/MMP2	6
BP	GO:0090288	negative regulation of cellular response to growth factor stimulus	6/88	120/18903	2.04608178006277e-05	0.00118678237520137	0.000997373980365847	SFRP2/SULF1/DCN/HTRA1/FBN1/GREM1	6
BP	GO:0010811	positive regulation of cell-substrate adhesion	6/88	125/18903	2.57914731717624e-05	0.0013189225763353	0.00110842483612946	CCDC80/FN1/CEACAM6/AGR2/THY1/COL8A1	6
BP	GO:0001101	response to acid chemical	6/88	133/18903	3.65984819854431e-05	0.00169611089951288	0.00142541456153831	COL1A1/COL1A2/COL3A1/COL5A2/COL6A1/MMP2	6
BP	GO:0048592	eye morphogenesis	6/88	159/18903	9.88762383335646e-05	0.0039630665256399	0.00333056802807796	COL5A2/COL5A1/THY1/FBN1/COL8A1/MFAP5	6
BP	GO:0030509	BMP signaling pathway	6/88	167/18903	0.000129462706627526	0.00479982984821553	0.00403378538544713	SFRP2/SULF1/HTRA1/FBN1/COMP/GREM1	6
BP	GO:0048736	appendage development	6/88	178/18903	0.0001832898034215	0.00581667535801705	0.00488834412740334	SFRP2/COL3A1/ITGB4/COMP/GREM1/PRRX1	6
BP	GO:0060173	limb development	6/88	178/18903	0.0001832898034215	0.00581667535801705	0.00488834412740334	SFRP2/COL3A1/ITGB4/COMP/GREM1/PRRX1	6
BP	GO:0071772	response to BMP	6/88	178/18903	0.0001832898034215	0.00581667535801705	0.00488834412740334	SFRP2/SULF1/HTRA1/FBN1/COMP/GREM1	6
BP	GO:0071773	cellular response to BMP stimulus	6/88	178/18903	0.0001832898034215	0.00581667535801705	0.00488834412740334	SFRP2/SULF1/HTRA1/FBN1/COMP/GREM1	6
BP	GO:0001649	osteoblast differentiation	6/88	246/18903	0.00101710759875189	0.0221819201316036	0.0186417244105609	SFRP2/COL1A1/CTHRC1/COL6A1/GREM1/VCAN	6
BP	GO:0090092	regulation of transmembrane receptor protein serine/threonine kinase signaling pathway	6/88	290/18903	0.00234304457585393	0.0370763931324848	0.0311590655278149	SFRP2/SULF1/HTRA1/FBN1/ASPN/GREM1	6
BP	GO:0001933	negative regulation of protein phosphorylation	6/88	338/18903	0.00495988912765758	0.0583771077485412	0.0490602232844325	SFRP2/SFN/GPRC5A/THY1/FBLN1/GREM1	6
BP	GO:0006936	muscle contraction	6/88	351/18903	0.00594036964919252	0.0678771586120876	0.057044082618243	SULF1/ACTA2/ATP1B1/DSG2/JSRP1/COMP	6
BP	GO:0001655	urogenital system development	6/88	360/18903	0.00669757702090024	0.0746805016691358	0.0627616240027375	SULF1/ACTA2/MMP2/SERPINF1/FBN1/GREM1	6
BP	GO:0090130	tissue migration	6/88	374/18903	0.00801180556275623	0.0837294969016324	0.0703664153966233	ACTA2/SPARC/DCN/S100P/SERPINF1/GREM1	6
BP	GO:0042326	negative regulation of phosphorylation	6/88	381/18903	0.00873449907759001	0.0881174294698367	0.0740540415887331	SFRP2/SFN/GPRC5A/THY1/FBLN1/GREM1	6
BP	GO:0050678	regulation of epithelial cell proliferation	6/88	414/18903	0.0127830825892552	0.108214659112083	0.0909437884719499	SFRP2/SULF1/SPARC/SFN/SERPINF1/HTRA1	6
BP	GO:0045936	negative regulation of phosphate metabolic process	6/88	440/18903	0.0167903386822698	0.129687876384407	0.108989917762102	SFRP2/SFN/GPRC5A/THY1/FBLN1/GREM1	6
BP	GO:0010563	negative regulation of phosphorus metabolic process	6/88	441/18903	0.0169599495928756	0.130319198167019	0.109520481690563	SFRP2/SFN/GPRC5A/THY1/FBLN1/GREM1	6
BP	GO:0003012	muscle system process	6/88	455/18903	0.0194604119021153	0.145874149014876	0.122592889543679	SULF1/ACTA2/ATP1B1/DSG2/JSRP1/COMP	6
CC	GO:0005796	Golgi lumen	6/91	106/19869	9.22753432529868e-06	0.000184550686505974	0.000159053552186069	MMP11/LUM/DCN/MUC1/MUC3A/VCAN	6
MF	GO:0004866	endopeptidase inhibitor activity	6/88	180/18432	0.000222868023636694	0.00207136163144692	0.00166978519257213	TIMP3/COL6A3/SLPI/CST1/SERPINF1/CSTB	6
MF	GO:0030414	peptidase inhibitor activity	6/88	187/18432	0.000273720165966166	0.00240265479014745	0.00193685029718749	TIMP3/COL6A3/SLPI/CST1/SERPINF1/CSTB	6
MF	GO:0001664	G protein-coupled receptor binding	6/88	289/18432	0.00260898232122347	0.0206109603376654	0.0166150979404232	CXCL14/NTS/CTHRC1/TFF2/S100A14/ITGB4	6
MF	GO:0048018	receptor ligand activity	6/88	491/18432	0.0300532948713633	0.143891533020467	0.115995173187718	CXCL14/SFRP2/NTS/TFF1/FBN1/GREM1	6
MF	GO:0030546	signaling receptor activator activity	6/88	498/18432	0.0318895543586983	0.146002017813418	0.11769649670502	CXCL14/SFRP2/NTS/TFF1/FBN1/GREM1	6
BP	GO:0033627	cell adhesion mediated by integrin	5/88	88/18903	5.63583642088113e-05	0.00253271073095961	0.00212849452067727	SFRP2/MUC1/ITGB4/FBN1/ITGBL1	5
BP	GO:0030510	regulation of BMP signaling pathway	5/88	111/18903	0.000169552967607058	0.00581667535801705	0.00488834412740334	SFRP2/SULF1/HTRA1/FBN1/GREM1	5
BP	GO:0007229	integrin-mediated signaling pathway	5/88	113/18903	0.000184345072034256	0.00581667535801705	0.00488834412740334	COL3A1/FN1/ITGB4/THY1/ITGBL1	5
BP	GO:0016525	negative regulation of angiogenesis	5/88	149/18903	0.000658911540963174	0.0168476864697998	0.014158825127049	SULF1/SPARC/DCN/THBS2/SERPINF1	5
BP	GO:2000181	negative regulation of blood vessel morphogenesis	5/88	151/18903	0.00069987496904163	0.0175917725269277	0.0147841563487117	SULF1/SPARC/DCN/THBS2/SERPINF1	5
BP	GO:1901343	negative regulation of vasculature development	5/88	152/18903	0.000721057490086019	0.0178221376299594	0.0149777555835412	SULF1/SPARC/DCN/THBS2/SERPINF1	5
BP	GO:0090101	negative regulation of transmembrane receptor protein serine/threonine kinase signaling pathway	5/88	158/18903	0.000858391586635155	0.0198905425465615	0.0167160466871056	SFRP2/HTRA1/FBN1/ASPN/GREM1	5
BP	GO:0031214	biomineral tissue development	5/88	174/18903	0.00131983419679803	0.0257541330769931	0.021643818407325	COL1A1/COL1A2/ASPN/COMP/GREM1	5
BP	GO:0050680	negative regulation of epithelial cell proliferation	5/88	176/18903	0.00138828017529766	0.026061006328689	0.0219017152238832	SFRP2/SULF1/SPARC/SFN/SERPINF1	5
BP	GO:0048771	tissue remodeling	5/88	179/18903	0.00149581761022496	0.0277287189495452	0.023303263822452	CTHRC1/MMP2/CLDN18/CTSK/GREM1	5
BP	GO:0110148	biomineralization	5/88	181/18903	0.00157084127802157	0.0283762792597457	0.0238474746378528	COL1A1/COL1A2/ASPN/COMP/GREM1	5
BP	GO:0007179	transforming growth factor beta receptor signaling pathway	5/88	216/18903	0.00338042302350774	0.0447604227130534	0.037616737404447	COL1A2/COL3A1/HTRA1/FBN1/ASPN	5
BP	GO:0007596	blood coagulation	5/88	225/18903	0.00402083985189858	0.050965004276629	0.0428310785843268	COL3A1/FN1/TSPAN8/FBLN1/COMP	5
BP	GO:0050817	coagulation	5/88	230/18903	0.0044119685005762	0.0545245773862875	0.0458225500410721	COL3A1/FN1/TSPAN8/FBLN1/COMP	5
BP	GO:0007599	hemostasis	5/88	231/18903	0.0044933381846404	0.0546198403919813	0.0459026092373963	COL3A1/FN1/TSPAN8/FBLN1/COMP	5
BP	GO:0043542	endothelial cell migration	5/88	281/18903	0.0100753180387723	0.0939729349150898	0.078975018589251	SPARC/DCN/S100P/SERPINF1/GREM1	5
BP	GO:0048562	embryonic organ morphogenesis	5/88	294/18903	0.0120750399719647	0.105644135100018	0.0887835156038056	CTHRC1/COL11A1/FBN1/MFAP5/PRRX1	5
BP	GO:0001822	kidney development	5/88	309/18903	0.0146999406148999	0.118478325716829	0.099569391808018	SULF1/ACTA2/SERPINF1/FBN1/GREM1	5
BP	GO:0060485	mesenchyme development	5/88	313/18903	0.0154598181545759	0.121951650655511	0.102488380151276	SFRP2/COL1A1/ACTA2/FN1/GREM1	5
BP	GO:0072001	renal system development	5/88	318/18903	0.0164461633437499	0.127694556223985	0.107314728018737	SULF1/ACTA2/SERPINF1/FBN1/GREM1	5
BP	GO:0030111	regulation of Wnt signaling pathway	5/88	336/18903	0.0203427138673572	0.150841223326453	0.126767227468163	SFRP2/COL1A1/SULF1/CTHRC1/GREM1	5
BP	GO:0010631	epithelial cell migration	5/88	366/18903	0.0281000142821635	0.187159544085227	0.157289207649437	SPARC/DCN/S100P/SERPINF1/GREM1	5
BP	GO:0090132	epithelium migration	5/88	369/18903	0.0289661013210363	0.189332487866906	0.159115353397747	SPARC/DCN/S100P/SERPINF1/GREM1	5
BP	GO:0043434	response to peptide hormone	5/88	421/18903	0.0467131061045735	0.232815512295072	0.195658563053104	COL1A1/COL3A1/TFF1/FBN1/CTSK	5
CC	GO:0005775	vacuolar lumen	5/91	176/19869	0.00129596226460178	0.0148109973097346	0.0127647411024686	LUM/DCN/CTSK/LYZ/VCAN	5
MF	GO:0048407	platelet-derived growth factor binding	5/88	11/18432	9.98656468292398e-10	3.15575443980398e-08	2.543945950808e-08	COL1A1/COL1A2/COL3A1/COL6A1/COL5A1	5
MF	GO:0001968	fibronectin binding	5/88	31/18432	3.40692708743933e-07	5.98104977572682e-06	4.82149915298431e-06	SFRP2/CCDC80/MMP2/FBLN1/CTSK	5
BP	GO:0002063	chondrocyte development	4/88	33/18903	1.61835476353041e-05	0.00104348700622418	0.000876948302068655	SFRP2/SULF1/COL11A1/COMP	4
BP	GO:0030514	negative regulation of BMP signaling pathway	4/88	63/18903	0.000211811000087775	0.00654407735687854	0.00549965403736678	SFRP2/HTRA1/FBN1/GREM1	4
BP	GO:0046849	bone remodeling	4/88	89/18903	0.000791990872040543	0.0189439106973569	0.0159204956281155	CTHRC1/CLDN18/CTSK/GREM1	4
BP	GO:0007044	cell-substrate junction assembly	4/88	95/18903	0.00101102140751164	0.0221819201316036	0.0186417244105609	FN1/ITGB4/THY1/GREM1	4
BP	GO:0150115	cell-substrate junction organization	4/88	101/18903	0.00126950864746411	0.0253209261532873	0.0212797505522179	FN1/ITGB4/THY1/GREM1	4
BP	GO:0030282	bone mineralization	4/88	123/18903	0.00261254035180871	0.038937991484825	0.0327235560336677	COL1A2/ASPN/COMP/GREM1	4
BP	GO:0072089	stem cell proliferation	4/88	124/18903	0.00269015530004351	0.0395000030689557	0.0331958715503024	SFRP2/SFN/FBLN1/PRRX1	4
BP	GO:0019730	antimicrobial humoral response	4/88	125/18903	0.00276933880011941	0.0400925041476367	0.033693810491395	CXCL14/SLPI/LGALS4/LYZ	4
BP	GO:0048706	embryonic skeletal system development	4/88	128/18903	0.00301645691316608	0.0419134298536856	0.0352241196342859	COL1A1/SULF1/COL11A1/PRRX1	4
BP	GO:2000027	regulation of animal organ morphogenesis	4/88	129/18903	0.00310207061856457	0.0421063571832736	0.035386256098943	SFRP2/SULF1/CTHRC1/GREM1	4
BP	GO:0048565	digestive tract development	4/88	132/18903	0.00336885051162502	0.0447604227130534	0.037616737404447	SFRP2/COL3A1/CLDN18/AGR2	4
BP	GO:0042476	odontogenesis	4/88	135/18903	0.0036508587490566	0.0479134825208048	0.0402665743724547	COL1A1/COL1A2/HTRA1/ASPN	4
BP	GO:0035107	appendage morphogenesis	4/88	142/18903	0.00437037418520053	0.0544644110643057	0.0457719861590219	SFRP2/COL3A1/GREM1/PRRX1	4
BP	GO:0035108	limb morphogenesis	4/88	142/18903	0.00437037418520053	0.0544644110643057	0.0457719861590219	SFRP2/COL3A1/GREM1/PRRX1	4
BP	GO:0055123	digestive system development	4/88	143/18903	0.00448040641530232	0.0546198403919813	0.0459026092373963	SFRP2/COL3A1/CLDN18/AGR2	4
BP	GO:0035296	regulation of tube diameter	4/88	147/18903	0.00493922390418616	0.0583771077485412	0.0490602232844325	ACTA2/NTS/MMP2/COMP	4
BP	GO:0097746	blood vessel diameter maintenance	4/88	147/18903	0.00493922390418616	0.0583771077485412	0.0490602232844325	ACTA2/NTS/MMP2/COMP	4
BP	GO:0035150	regulation of tube size	4/88	148/18903	0.00505867131216068	0.0590709413853093	0.0496433222842788	ACTA2/NTS/MMP2/COMP	4
BP	GO:0016331	morphogenesis of embryonic epithelium	4/88	153/18903	0.00568506375567752	0.0658667933567951	0.0553545681473864	SFRP2/SULF1/CTHRC1/GREM1	4
BP	GO:0010721	negative regulation of cell development	4/88	188/18903	0.0115537927744146	0.102600447212316	0.0862255949883823	CLDN18/THY1/FBLN1/FBN1	4
BP	GO:0031099	regeneration	4/88	192/18903	0.0124033398456194	0.10571352293709	0.0888418292632391	MMP2/TM4SF4/THY1/PRRX1	4
BP	GO:0010952	positive regulation of peptidase activity	4/88	194/18903	0.0128427376963767	0.108214659112083	0.0909437884719499	SFRP2/FN1/FBLN1/PCOLCE	4
BP	GO:0006469	negative regulation of protein kinase activity	4/88	216/18903	0.0183414344191947	0.138777281855438	0.116628669991013	SFRP2/SFN/GPRC5A/THY1	4
BP	GO:0007601	visual perception	4/88	220/18903	0.0194761169959173	0.145874149014876	0.122592889543679	TIMP3/COL1A1/LUM/COL11A1	4
BP	GO:0050953	sensory perception of light stimulus	4/88	224/18903	0.0206534466474012	0.151629016723248	0.127429290414398	TIMP3/COL1A1/LUM/COL11A1	4
BP	GO:0033673	negative regulation of kinase activity	4/88	240/18903	0.0257966635364507	0.177113203817391	0.148846245746382	SFRP2/SFN/GPRC5A/THY1	4
BP	GO:0048762	mesenchymal cell differentiation	4/88	252/18903	0.0301182939233388	0.194197521253528	0.163203935950724	SFRP2/COL1A1/FN1/GREM1	4
BP	GO:0060828	regulation of canonical Wnt signaling pathway	4/88	260/18903	0.0332240180930681	0.207895438109789	0.174715689194726	SFRP2/COL1A1/CTHRC1/GREM1	4
BP	GO:0045927	positive regulation of growth	4/88	261/18903	0.0336249560198182	0.209520209148699	0.176081149612847	SFRP2/FN1/SFN/AGR2	4
BP	GO:0031668	cellular response to extracellular stimulus	4/88	262/18903	0.0340287284004407	0.210462127283605	0.17687273925811	POSTN/SFRP2/COL1A1/CTSK	4
BP	GO:0050730	regulation of peptidyl-tyrosine phosphorylation	4/88	266/18903	0.0356721988129377	0.214392049112162	0.180175452424885	SFRP2/GPRC5A/THY1/GREM1	4
BP	GO:0003018	vascular process in circulatory system	4/88	270/18903	0.0373611537595369	0.221626364101573	0.18625518337386	ACTA2/NTS/MMP2/COMP	4
BP	GO:0051348	negative regulation of transferase activity	4/88	276/18903	0.0399800362776576	0.232815512295072	0.195658563053104	SFRP2/SFN/GPRC5A/THY1	4
BP	GO:0098742	cell-cell adhesion via plasma-membrane adhesion molecules	4/88	282/18903	0.0427015929498332	0.232815512295072	0.195658563053104	CLDN18/CEACAM6/DSG2/CDH11	4
CC	GO:0031091	platelet alpha granule	4/91	91/19869	0.000811962818916604	0.0108261709188881	0.00933044993667326	SPARC/FN1/THBS2/ISLR	4
CC	GO:0043202	lysosomal lumen	4/91	98/19869	0.00107104778562718	0.0131821265923346	0.0113609117341831	LUM/DCN/CTSK/VCAN	4
CC	GO:0042383	sarcolemma	4/91	136/19869	0.00354370204316004	0.0320249140447453	0.0276004193411949	COL6A3/COL6A1/COL6A2/ATP1B1	4
MF	GO:0030021	extracellular matrix structural constituent conferring compression resistance	4/88	22/18432	3.32240518402422e-06	4.77218199159843e-05	3.84699547623857e-05	LUM/DCN/ASPN/VCAN	4
MF	GO:0043394	proteoglycan binding	4/88	36/18432	2.54236255067429e-05	0.000286923773576099	0.000231297645587661	FN1/COL5A1/COMP/CTSK	4
MF	GO:0016504	peptidase activator activity	4/88	45/18432	6.22349334688062e-05	0.000614569968004462	0.000495422825639839	SFRP2/FN1/FBLN1/PCOLCE	4
MF	GO:0004252	serine-type endopeptidase activity	4/88	174/18432	0.00967399477241778	0.0566107842237781	0.0456356088679357	MMP11/MMP2/HTRA1/CTSK	4
MF	GO:0008236	serine-type peptidase activity	4/88	192/18432	0.0134926240716539	0.0710611534440439	0.0572844741287762	MMP11/MMP2/HTRA1/CTSK	4
MF	GO:0017171	serine hydrolase activity	4/88	196/18432	0.014454294837111	0.0736702769117271	0.0593877648655495	MMP11/MMP2/HTRA1/CTSK	4
MF	GO:0005126	cytokine receptor binding	4/88	273/18432	0.0417620174444711	0.183288854339623	0.147754506163187	CXCL14/TFF2/S100A14/GREM1	4
BP	GO:0060346	bone trabecula formation	3/88	10/18903	1.14259549932286e-05	0.000806890059759907	0.000678111815136977	COL1A1/MMP2/GREM1	3
BP	GO:0043589	skin morphogenesis	3/88	12/18903	2.08067038133754e-05	0.00118678237520137	0.000997373980365847	COL1A1/COL1A2/ITGB4	3
BP	GO:0061430	bone trabecula morphogenesis	3/88	13/18903	2.69576304637939e-05	0.00133260553259355	0.00111992401646077	COL1A1/MMP2/GREM1	3
BP	GO:0030277	maintenance of gastrointestinal epithelium	3/88	22/18903	0.000140820019839934	0.00509356315664932	0.00428063937074407	TFF2/TFF1/TFF3	3
BP	GO:0060343	trabecula formation	3/88	26/18903	0.000234568637570429	0.00697028410406551	0.00585783893190443	COL1A1/MMP2/GREM1	3
BP	GO:0010669	epithelial structure maintenance	3/88	32/18903	0.000438546801899882	0.0118248164948641	0.00993759642965474	TFF2/TFF1/TFF3	3
BP	GO:0018149	peptide cross-linking	3/88	36/18903	0.000622868682267218	0.0162055132596892	0.0136191416399702	COL3A1/FN1/DCN	3
BP	GO:0071711	basement membrane organization	3/88	36/18903	0.000622868682267218	0.0162055132596892	0.0136191416399702	MMP11/COL3A1/LAMB3	3
BP	GO:0071604	transforming growth factor beta production	3/88	42/18903	0.000981509669829626	0.0221819201316036	0.0186417244105609	COL3A1/LUM/FN1	3
BP	GO:0030574	collagen catabolic process	3/88	45/18903	0.00120106383815412	0.0246815565700469	0.0207424232380563	MMP11/MMP2/CTSK	3
BP	GO:0085029	extracellular matrix assembly	3/88	46/18903	0.00128055931321412	0.0253209261532873	0.0212797505522179	COL1A2/COL3A1/LAMB3	3
BP	GO:0061383	trabecula morphogenesis	3/88	47/18903	0.00136329359643186	0.0259200564552364	0.0217832607041203	COL1A1/MMP2/GREM1	3
BP	GO:0032964	collagen biosynthetic process	3/88	50/18903	0.00163141238806331	0.0283762792597457	0.0238474746378528	COL1A1/COL5A1/PCOLCE	3
BP	GO:0030850	prostate gland development	3/88	51/18903	0.00172758069769759	0.0294483008584543	0.0247484034612697	SULF1/MMP2/SERPINF1	3
BP	GO:0050732	negative regulation of peptidyl-tyrosine phosphorylation	3/88	58/18903	0.00250046326124978	0.0382287321281797	0.0321274932319017	SFRP2/GPRC5A/THY1	3
BP	GO:0060350	endochondral bone morphogenesis	3/88	58/18903	0.00250046326124978	0.0382287321281797	0.0321274932319017	COL1A1/COL3A1/COMP	3
BP	GO:0007566	embryo implantation	3/88	59/18903	0.00262562316148516	0.038937991484825	0.0327235560336677	MMP2/ITGB4/FBLN1	3
BP	GO:0034113	heterotypic cell-cell adhesion	3/88	61/18903	0.00288740268745808	0.0411732517836571	0.0346020726918054	CEACAM6/DSG2/THY1	3
BP	GO:0022617	extracellular matrix disassembly	3/88	62/18903	0.0030240977709672	0.0419134298536856	0.0352241196342859	MMP11/MMP2/CTSK	3
BP	GO:0031102	neuron projection regeneration	3/88	62/18903	0.0030240977709672	0.0419134298536856	0.0352241196342859	MMP2/THY1/PRRX1	3
BP	GO:0048844	artery morphogenesis	3/88	79/18903	0.00597460599580797	0.0678771586120876	0.057044082618243	COL3A1/COMP/PRRX1	3
BP	GO:0042310	vasoconstriction	3/88	83/18903	0.00685001739712121	0.0754819087539202	0.0634351279161312	ACTA2/MMP2/COMP	3
BP	GO:0006029	proteoglycan metabolic process	3/88	90/18903	0.00855701921150278	0.0869901576771807	0.0731066804058501	SULF1/DCN/COL11A1	3
BP	GO:2000117	negative regulation of cysteine-type endopeptidase activity	3/88	91/18903	0.00881938900363053	0.0883726614350275	0.0742685389779413	SFRP2/SFN/CST1	3
BP	GO:0072091	regulation of stem cell proliferation	3/88	92/18903	0.00908644261622004	0.0884684919099854	0.074349075076426	SFN/FBLN1/PRRX1	3
BP	GO:0034109	homotypic cell-cell adhesion	3/88	95/18903	0.00991587535325374	0.0930711591700968	0.0782171646785638	FN1/DSG2/COMP	3
BP	GO:0061097	regulation of protein tyrosine kinase activity	3/88	96/18903	0.0102018305069051	0.0945582165108766	0.0794668902643134	GPRC5A/THY1/GREM1	3
BP	GO:0060349	bone morphogenesis	3/88	98/18903	0.0107880480624112	0.0986799768971924	0.0829308248899995	COL1A1/COL3A1/COMP	3
BP	GO:0030512	negative regulation of transforming growth factor beta receptor signaling pathway	3/88	99/18903	0.0110883389223528	0.0996606461930256	0.0837549810785693	HTRA1/FBN1/ASPN	3
BP	GO:0008630	intrinsic apoptotic signaling pathway in response to DNA damage	3/88	102/18903	0.0120180997933769	0.105644135100018	0.0887835156038056	SFRP2/SFN/MUC1	3
BP	GO:0042472	inner ear morphogenesis	3/88	103/18903	0.0123376910040866	0.10571352293709	0.0888418292632391	CTHRC1/COL11A1/PRRX1	3
BP	GO:0070167	regulation of biomineral tissue development	3/88	103/18903	0.0123376910040866	0.10571352293709	0.0888418292632391	ASPN/COMP/GREM1	3
BP	GO:0110149	regulation of biomineralization	3/88	105/18903	0.0129914492927926	0.108849261588765	0.0914771095014361	ASPN/COMP/GREM1	3
BP	GO:0022600	digestive system process	3/88	106/18903	0.0133256378317196	0.111022027553035	0.0933031058116856	TFF2/TFF1/TFF3	3
BP	GO:0010717	regulation of epithelial to mesenchymal transition	3/88	107/18903	0.0136647128118119	0.111960050275785	0.0940914217457711	SFRP2/COL1A1/GREM1	3
BP	GO:0060840	artery development	3/88	107/18903	0.0136647128118119	0.111960050275785	0.0940914217457711	COL3A1/COMP/PRRX1	3
BP	GO:0032526	response to retinoic acid	3/88	108/18903	0.0140086837777308	0.11414768155151	0.0959299108897242	COL1A1/MMP2/SERPINF1	3
BP	GO:0034446	substrate adhesion-dependent cell spreading	3/88	111/18903	0.0150700610956559	0.119512837459132	0.100438797282615	FN1/LAMB3/FBLN1	3
BP	GO:0006939	smooth muscle contraction	3/88	113/18903	0.0158022802093241	0.123993553176866	0.104204398595599	SULF1/ACTA2/COMP	3
BP	GO:0030326	embryonic limb morphogenesis	3/88	118/18903	0.0177194467465544	0.134758664231488	0.113251416722917	SFRP2/GREM1/PRRX1	3
BP	GO:0035113	embryonic appendage morphogenesis	3/88	118/18903	0.0177194467465544	0.134758664231488	0.113251416722917	SFRP2/GREM1/PRRX1	3
BP	GO:0042471	ear morphogenesis	3/88	124/18903	0.0201841193932818	0.150417331960989	0.126410988424468	CTHRC1/COL11A1/PRRX1	3
BP	GO:0001952	regulation of cell-matrix adhesion	3/88	125/18903	0.0206123517029497	0.151629016723248	0.127429290414398	CEACAM6/THY1/GREM1	3
BP	GO:0001838	embryonic epithelial tube formation	3/88	127/18903	0.0214837974331188	0.154662483462695	0.129978621158982	SFRP2/CTHRC1/GREM1	3
BP	GO:0030168	platelet activation	3/88	133/18903	0.0242180495735527	0.16861674890882	0.141705810205517	COL3A1/FN1/COMP	3
BP	GO:0007586	digestion	3/88	139/18903	0.0271321032515526	0.183730178639509	0.154407162940824	TFF2/TFF1/TFF3	3
BP	GO:0072175	epithelial tube formation	3/88	139/18903	0.0271321032515526	0.183730178639509	0.154407162940824	SFRP2/CTHRC1/GREM1	3
BP	GO:0045667	regulation of osteoblast differentiation	3/88	141/18903	0.0281433434463963	0.187159544085227	0.157289207649437	SFRP2/CTHRC1/GREM1	3
BP	GO:0090090	negative regulation of canonical Wnt signaling pathway	3/88	141/18903	0.0281433434463963	0.187159544085227	0.157289207649437	SFRP2/CTHRC1/GREM1	3
BP	GO:0030177	positive regulation of Wnt signaling pathway	3/88	144/18903	0.029697512136848	0.193164081135726	0.162335431071228	SFRP2/COL1A1/SULF1	3
BP	GO:0017015	regulation of transforming growth factor beta receptor signaling pathway	3/88	147/18903	0.03129634842148	0.200053813401098	0.168125574097243	HTRA1/FBN1/ASPN	3
BP	GO:1903844	regulation of cellular response to transforming growth factor beta stimulus	3/88	150/18903	0.0329397149082657	0.206989818682026	0.173954605046327	HTRA1/FBN1/ASPN	3
BP	GO:0072006	nephron development	3/88	152/18903	0.0340599531679469	0.210462127283605	0.17687273925811	SULF1/ACTA2/GREM1	3
BP	GO:0007584	response to nutrient	3/88	154/18903	0.0351998585398719	0.213940123830451	0.179795653629026	POSTN/SFRP2/COL1A1	3
BP	GO:0098754	detoxification	3/88	154/18903	0.0351998585398719	0.213940123830451	0.179795653629026	AKR1B10/GPX2/AKR7A3	3
BP	GO:0035148	tube formation	3/88	155/18903	0.0357771686040706	0.214392049112162	0.180175452424885	SFRP2/CTHRC1/GREM1	3
BP	GO:0030307	positive regulation of cell growth	3/88	167/18903	0.0430842735395612	0.232815512295072	0.195658563053104	SFRP2/FN1/SFN	3
BP	GO:0001837	epithelial to mesenchymal transition	3/88	169/18903	0.0443695723536623	0.232815512295072	0.195658563053104	SFRP2/COL1A1/GREM1	3
BP	GO:0007568	aging	3/88	169/18903	0.0443695723536623	0.232815512295072	0.195658563053104	MMP2/SERPINF1/COMP	3
BP	GO:0007156	homophilic cell adhesion via plasma membrane adhesion molecules	3/88	170/18903	0.0450193721155816	0.232815512295072	0.195658563053104	CEACAM6/DSG2/CDH11	3
BP	GO:0030178	negative regulation of Wnt signaling pathway	3/88	174/18903	0.0476659788722514	0.232815512295072	0.195658563053104	SFRP2/CTHRC1/GREM1	3
CC	GO:0031093	platelet alpha granule lumen	3/91	67/19869	0.00360280283003384	0.0320249140447453	0.0276004193411949	SPARC/FN1/ISLR	3
CC	GO:0031225	anchored component of membrane	3/91	169/19869	0.0426477758959893	0.265345250060448	0.228685708933676	CEACAM6/THY1/NTM	3
MF	GO:0050840	extracellular matrix binding	3/88	56/18432	0.00242820013892852	0.0201924011553003	0.0162776851418477	SPARC/DCN/COL11A1	3
MF	GO:0042379	chemokine receptor binding	3/88	71/18432	0.00475593424536369	0.0326712004681506	0.0263372102374831	CXCL14/TFF2/S100A14	3
MF	GO:0046332	SMAD binding	3/88	78/18432	0.00618075657816204	0.0406899808062334	0.0328013835946319	COL1A2/COL3A1/COL5A2	3
MF	GO:0004867	serine-type endopeptidase inhibitor activity	3/88	98/18432	0.0115429436731788	0.0651351821557944	0.0525073753554372	COL6A3/SLPI/SERPINF1	3
BP	GO:0035581	sequestering of extracellular ligand from receptor	2/88	11/18903	0.00114674813165307	0.0239524997076269	0.0201297225778686	FBN1/GREM1	2
BP	GO:2001204	regulation of osteoclast development	2/88	11/18903	0.00114674813165307	0.0239524997076269	0.0201297225778686	CLDN18/FBN1	2
BP	GO:0090177	establishment of planar polarity involved in neural tube closure	2/88	13/18903	0.00161647801481323	0.0283762792597457	0.0238474746378528	SFRP2/CTHRC1	2
BP	GO:1900115	extracellular regulation of signal transduction	2/88	13/18903	0.00161647801481323	0.0283762792597457	0.0238474746378528	FBN1/GREM1	2
BP	GO:1900116	extracellular negative regulation of signal transduction	2/88	13/18903	0.00161647801481323	0.0283762792597457	0.0238474746378528	FBN1/GREM1	2
BP	GO:0032905	transforming growth factor beta1 production	2/88	15/18903	0.0021628986177135	0.0356397627785458	0.0299517188698572	COL3A1/LUM	2
BP	GO:0034116	positive regulation of heterotypic cell-cell adhesion	2/88	15/18903	0.0021628986177135	0.0356397627785458	0.0299517188698572	CEACAM6/THY1	2
BP	GO:0042249	establishment of planar polarity of embryonic epithelium	2/88	16/18903	0.00246441943141035	0.0382287321281797	0.0321274932319017	SFRP2/CTHRC1	2
BP	GO:0072378	blood coagulation, fibrin clot formation	2/88	17/18903	0.00278457715927618	0.0400925041476367	0.033693810491395	FN1/FBLN1	2
BP	GO:0036035	osteoclast development	2/88	18/18903	0.00312319574521921	0.0421063571832736	0.035386256098943	CLDN18/FBN1	2
BP	GO:0046851	negative regulation of bone remodeling	2/88	18/18903	0.00312319574521921	0.0421063571832736	0.035386256098943	CLDN18/GREM1	2
BP	GO:0055093	response to hyperoxia	2/88	20/18903	0.0038551172740763	0.0497142514561317	0.0417799437300351	COL1A1/MMP2	2
BP	GO:0072376	protein activation cascade	2/88	20/18903	0.0038551172740763	0.0497142514561317	0.0417799437300351	FN1/FBLN1	2
BP	GO:0034104	negative regulation of tissue remodeling	2/88	22/18903	0.00465879949748252	0.0561707289005413	0.0472059786480043	CLDN18/GREM1	2
BP	GO:0034114	regulation of heterotypic cell-cell adhesion	2/88	25/18903	0.0059958919610138	0.0678771586120876	0.057044082618243	CEACAM6/THY1	2
BP	GO:0060740	prostate gland epithelium morphogenesis	2/88	26/18903	0.00647600223796742	0.0727569039311036	0.0611450291048917	SULF1/MMP2	2
BP	GO:0014829	vascular associated smooth muscle contraction	2/88	27/18903	0.00697304214382135	0.0754819087539202	0.0634351279161312	ACTA2/COMP	2
BP	GO:0036296	response to increased oxygen levels	2/88	27/18903	0.00697304214382135	0.0754819087539202	0.0634351279161312	COL1A1/MMP2	2
BP	GO:2000647	negative regulation of stem cell proliferation	2/88	27/18903	0.00697304214382135	0.0754819087539202	0.0634351279161312	SFN/FBLN1	2
BP	GO:0060512	prostate gland morphogenesis	2/88	28/18903	0.00748684733282179	0.0793071042469623	0.0666498288876767	SULF1/MMP2	2
BP	GO:0090025	regulation of monocyte chemotaxis	2/88	29/18903	0.0080172545920646	0.0837294969016324	0.0703664153966233	S100A14/GREM1	2
BP	GO:0060325	face morphogenesis	2/88	30/18903	0.00856410183470559	0.0869901576771807	0.0731066804058501	COL1A1/MMP2	2
BP	GO:0070168	negative regulation of biomineral tissue development	2/88	30/18903	0.00856410183470559	0.0869901576771807	0.0731066804058501	ASPN/GREM1	2
BP	GO:1902230	negative regulation of intrinsic apoptotic signaling pathway in response to DNA damage	2/88	30/18903	0.00856410183470559	0.0869901576771807	0.0731066804058501	SFRP2/MUC1	2
BP	GO:0033688	regulation of osteoblast proliferation	2/88	31/18903	0.0091272280932082	0.0884684919099854	0.074349075076426	CTHRC1/GREM1	2
BP	GO:0034505	tooth mineralization	2/88	31/18903	0.0091272280932082	0.0884684919099854	0.074349075076426	COL1A1/ASPN	2
BP	GO:0071295	cellular response to vitamin	2/88	31/18903	0.0091272280932082	0.0884684919099854	0.074349075076426	POSTN/COL1A1	2
BP	GO:0110150	negative regulation of biomineralization	2/88	31/18903	0.0091272280932082	0.0884684919099854	0.074349075076426	ASPN/GREM1	2
BP	GO:0045671	negative regulation of osteoclast differentiation	2/88	32/18903	0.00970647351262877	0.0916859886575062	0.0770530649611295	CLDN18/FBN1	2
BP	GO:0046825	regulation of protein export from nucleus	2/88	32/18903	0.00970647351262877	0.0916859886575062	0.0770530649611295	SFN/IFI27	2
BP	GO:0061037	negative regulation of cartilage development	2/88	32/18903	0.00970647351262877	0.0916859886575062	0.0770530649611295	CTSK/GREM1	2
BP	GO:0061099	negative regulation of protein tyrosine kinase activity	2/88	32/18903	0.00970647351262877	0.0916859886575062	0.0770530649611295	GPRC5A/THY1	2
BP	GO:0060351	cartilage development involved in endochondral bone morphogenesis	2/88	33/18903	0.0103016793439386	0.0948906240190121	0.0797462461145689	COL1A1/COMP	2
BP	GO:0048333	mesodermal cell differentiation	2/88	34/18903	0.0109126879373834	0.0986799768971924	0.0829308248899995	SFRP2/ITGB4	2
BP	GO:0070570	regulation of neuron projection regeneration	2/88	34/18903	0.0109126879373834	0.0986799768971924	0.0829308248899995	THY1/PRRX1	2
BP	GO:0048048	embryonic eye morphogenesis	2/88	35/18903	0.011539342735879	0.102600447212316	0.0862255949883823	FBN1/MFAP5	2
BP	GO:0033687	osteoblast proliferation	2/88	36/18903	0.0121814882684444	0.105644135100018	0.0887835156038056	CTHRC1/GREM1	2
BP	GO:0060323	head morphogenesis	2/88	36/18903	0.0121814882684444	0.105644135100018	0.0887835156038056	COL1A1/MMP2	2
BP	GO:1902229	regulation of intrinsic apoptotic signaling pathway in response to DNA damage	2/88	38/18903	0.0135116350432241	0.111942764073192	0.0940768943909284	SFRP2/MUC1	2
BP	GO:0071634	regulation of transforming growth factor beta production	2/88	39/18903	0.0141993307153919	0.11506889317446	0.0967040987461835	LUM/FN1	2
BP	GO:0098751	bone cell development	2/88	40/18903	0.0149019059686544	0.11881465887911	0.0998520467848716	CLDN18/FBN1	2
BP	GO:1903115	regulation of actin filament-based movement	2/88	40/18903	0.0149019059686544	0.11881465887911	0.0998520467848716	ACTA2/DSG2	2
BP	GO:0031670	cellular response to nutrient	2/88	42/18903	0.0163510957150738	0.127624604976076	0.107255940867853	POSTN/COL1A1	2
BP	GO:0010171	body morphogenesis	2/88	48/18903	0.0210403747700279	0.152209150165617	0.127916835572339	COL1A1/MMP2	2
BP	GO:0035850	epithelial cell differentiation involved in kidney development	2/88	48/18903	0.0210403747700279	0.152209150165617	0.127916835572339	ACTA2/GREM1	2
BP	GO:0046850	regulation of bone remodeling	2/88	48/18903	0.0210403747700279	0.152209150165617	0.127916835572339	CLDN18/GREM1	2
BP	GO:0033628	regulation of cell adhesion mediated by integrin	2/88	49/18903	0.0218702344331044	0.155930565693721	0.13104431968014	SFRP2/MUC1	2
BP	GO:0048546	digestive tract morphogenesis	2/88	49/18903	0.0218702344331044	0.155930565693721	0.13104431968014	SFRP2/AGR2	2
BP	GO:1902041	regulation of extrinsic apoptotic signaling pathway via death domain receptors	2/88	50/18903	0.0227135186849811	0.161168173252761	0.13544601421817	TIMP3/SFRP2	2
BP	GO:0060324	face development	2/88	51/18903	0.0235700875824213	0.164879433418542	0.138564963741742	COL1A1/MMP2	2
BP	GO:0060688	regulation of morphogenesis of a branching structure	2/88	51/18903	0.0235700875824213	0.164879433418542	0.138564963741742	SULF1/GREM1	2
BP	GO:1900047	negative regulation of hemostasis	2/88	51/18903	0.0235700875824213	0.164879433418542	0.138564963741742	TSPAN8/COMP	2
BP	GO:0002762	negative regulation of myeloid leukocyte differentiation	2/88	52/18903	0.0244398021680329	0.169365544930807	0.142335099689872	CLDN18/FBN1	2
BP	GO:0060071	Wnt signaling pathway, planar cell polarity pathway	2/88	53/18903	0.0253225244642943	0.174666529211853	0.146790056135738	SFRP2/CTHRC1	2
BP	GO:0003229	ventricular cardiac muscle tissue development	2/88	55/18903	0.0271264451424207	0.183730178639509	0.154407162940824	DSG2/COL11A1	2
BP	GO:0001954	positive regulation of cell-matrix adhesion	2/88	56/18903	0.0280473724152918	0.187159544085227	0.157289207649437	CEACAM6/THY1	2
BP	GO:0050879	multicellular organismal movement	2/88	57/18903	0.0289807651691083	0.189332487866906	0.159115353397747	JSRP1/COMP	2
BP	GO:0050881	musculoskeletal movement	2/88	57/18903	0.0289807651691083	0.189332487866906	0.159115353397747	JSRP1/COMP	2
BP	GO:0090175	regulation of establishment of planar polarity	2/88	57/18903	0.0289807651691083	0.189332487866906	0.159115353397747	SFRP2/CTHRC1	2
BP	GO:0061005	cell differentiation involved in kidney development	2/88	58/18903	0.0299264902372461	0.193803428042952	0.162872739328427	ACTA2/GREM1	2
BP	GO:0006611	protein export from nucleus	2/88	59/18903	0.0308844153977991	0.198275272878511	0.166630885536542	SFN/IFI27	2
BP	GO:0019748	secondary metabolic process	2/88	60/18903	0.031854409367834	0.201880722617512	0.169660911792692	AKR1B10/AKR7A3	2
BP	GO:2000649	regulation of sodium ion transmembrane transporter activity	2/88	60/18903	0.031854409367834	0.201880722617512	0.169660911792692	ATP1B1/FXYD3	2
BP	GO:0086065	cell communication involved in cardiac conduction	2/88	61/18903	0.0328363417976772	0.206989818682026	0.173954605046327	ATP1B1/DSG2	2
BP	GO:0019731	antibacterial humoral response	2/88	63/18903	0.0348355052703399	0.213475431057496	0.179405125011233	SLPI/LGALS4	2
BP	GO:0045453	bone resorption	2/88	63/18903	0.0348355052703399	0.213475431057496	0.179405125011233	CLDN18/CTSK	2
BP	GO:0051893	regulation of focal adhesion assembly	2/88	64/18903	0.035852480229141	0.214392049112162	0.180175452424885	THY1/GREM1	2
BP	GO:0090109	regulation of cell-substrate junction assembly	2/88	64/18903	0.035852480229141	0.214392049112162	0.180175452424885	THY1/GREM1	2
BP	GO:1905330	regulation of morphogenesis of an epithelium	2/88	65/18903	0.0368808814685096	0.219656012922891	0.184599296802855	SULF1/GREM1	2
BP	GO:0010812	negative regulation of cell-substrate adhesion	2/88	66/18903	0.0379205832204884	0.223159622682478	0.187543736562482	COL1A1/FBLN1	2
BP	GO:0071300	cellular response to retinoic acid	2/88	66/18903	0.0379205832204884	0.223159622682478	0.187543736562482	COL1A1/SERPINF1	2
BP	GO:0045670	regulation of osteoclast differentiation	2/88	68/18903	0.0400333896831846	0.232815512295072	0.195658563053104	CLDN18/FBN1	2
BP	GO:0032835	glomerulus development	2/88	69/18903	0.0411062473342764	0.232815512295072	0.195658563053104	SULF1/ACTA2	2
BP	GO:0150116	regulation of cell-substrate junction organization	2/88	69/18903	0.0411062473342764	0.232815512295072	0.195658563053104	THY1/GREM1	2
BP	GO:1902305	regulation of sodium ion transmembrane transport	2/88	69/18903	0.0411062473342764	0.232815512295072	0.195658563053104	ATP1B1/FXYD3	2
BP	GO:0002548	monocyte chemotaxis	2/88	71/18903	0.0432842604595026	0.232815512295072	0.195658563053104	S100A14/GREM1	2
BP	GO:0003208	cardiac ventricle morphogenesis	2/88	71/18903	0.0432842604595026	0.232815512295072	0.195658563053104	SFRP2/COL11A1	2
BP	GO:0070527	platelet aggregation	2/88	71/18903	0.0432842604595026	0.232815512295072	0.195658563053104	FN1/COMP	2
BP	GO:0035567	non-canonical Wnt signaling pathway	2/88	72/18903	0.0443891741574206	0.232815512295072	0.195658563053104	SFRP2/CTHRC1	2
BP	GO:0042698	ovulation cycle	2/88	72/18903	0.0443891741574206	0.232815512295072	0.195658563053104	MMP2/SERPINF1	2
BP	GO:1900046	regulation of hemostasis	2/88	72/18903	0.0443891741574206	0.232815512295072	0.195658563053104	TSPAN8/COMP	2
BP	GO:0060415	muscle tissue morphogenesis	2/88	73/18903	0.0455045328768665	0.232815512295072	0.195658563053104	COL3A1/COL11A1	2
BP	GO:0061035	regulation of cartilage development	2/88	73/18903	0.0455045328768665	0.232815512295072	0.195658563053104	CTSK/GREM1	2
BP	GO:0001707	mesoderm formation	2/88	74/18903	0.0466302178949543	0.232815512295072	0.195658563053104	SFRP2/ITGB4	2
BP	GO:0001736	establishment of planar polarity	2/88	74/18903	0.0466302178949543	0.232815512295072	0.195658563053104	SFRP2/CTHRC1	2
BP	GO:0007164	establishment of tissue polarity	2/88	74/18903	0.0466302178949543	0.232815512295072	0.195658563053104	SFRP2/CTHRC1	2
BP	GO:0042058	regulation of epidermal growth factor receptor signaling pathway	2/88	74/18903	0.0466302178949543	0.232815512295072	0.195658563053104	AGR2/GPRC5A	2
BP	GO:0045669	positive regulation of osteoblast differentiation	2/88	75/18903	0.0477661113453498	0.232815512295072	0.195658563053104	SFRP2/CTHRC1	2
BP	GO:2000242	negative regulation of reproductive process	2/88	75/18903	0.0477661113453498	0.232815512295072	0.195658563053104	SULF1/SERPINF1	2
BP	GO:0001937	negative regulation of endothelial cell proliferation	2/88	76/18903	0.0489120962130199	0.232815512295072	0.195658563053104	SULF1/SPARC	2
BP	GO:0048332	mesoderm morphogenesis	2/88	76/18903	0.0489120962130199	0.232815512295072	0.195658563053104	SFRP2/ITGB4	2
CC	GO:0001527	microfibril	2/91	13/19869	0.00156597129474369	0.0156597129474369	0.0134961999744358	FBN1/MFAP5	2
CC	GO:0008305	integrin complex	2/91	31/19869	0.00884943814380471	0.0707955051504376	0.0610145472020219	ITGB4/ITGBL1	2
CC	GO:0014704	intercalated disc	2/91	50/19869	0.022041426592027	0.167934678796396	0.144733177120578	ATP1B1/DSG2	2
CC	GO:0098636	protein complex involved in cell adhesion	2/91	52/19869	0.0237187903229811	0.172500293258045	0.148668015900025	ITGB4/ITGBL1	2
CC	GO:1904724	tertiary granule lumen	2/91	55/19869	0.0263297653020716	0.183163584710063	0.157858089454068	CSTB/LYZ	2
CC	GO:0035580	specific granule lumen	2/91	62/19869	0.0328469437673694	0.218979625115796	0.188725861119535	SLPI/LYZ	2
CC	GO:0044291	cell-cell contact zone	2/91	72/19869	0.0431186031348229	0.265345250060448	0.228685708933676	ATP1B1/DSG2	2
MF	GO:0036122	BMP binding	2/88	21/18432	0.00446140451752523	0.0320409960804085	0.0258291840488303	COMP/GREM1	2
MF	GO:0017147	Wnt-protein binding	2/88	30/18432	0.0089879845990433	0.0566107842237781	0.0456356088679357	SFRP2/CTHRC1	2
MF	GO:0004033	aldo-keto reductase (NADP) activity	2/88	31/18432	0.00957825282794948	0.0566107842237781	0.0456356088679357	AKR1B10/AKR7A3	2
MF	GO:0019213	deacetylase activity	2/88	37/18432	0.0134672668916089	0.0710611534440439	0.0572844741287762	MACROD2/CES2	2
MF	GO:0004869	cysteine-type endopeptidase inhibitor activity	2/88	56/18432	0.0293778445396316	0.143891533020467	0.115995173187718	CST1/CSTB	2
MF	GO:0140677	molecular function activator activity	2/88	59/18432	0.0323422191358837	0.146002017813418	0.11769649670502	ATP1B1/HTRA1	2
BP	GO:0001542	ovulation from ovarian follicle	1/88	10/18903	0.0456008452157648	0.232815512295072	0.195658563053104	MMP2	1
BP	GO:0002775	antimicrobial peptide production	1/88	10/18903	0.0456008452157648	0.232815512295072	0.195658563053104	LGALS4	1
BP	GO:0002934	desmosome organization	1/88	10/18903	0.0456008452157648	0.232815512295072	0.195658563053104	DSG2	1
BP	GO:0010944	negative regulation of transcription by competitive promoter binding	1/88	10/18903	0.0456008452157648	0.232815512295072	0.195658563053104	MUC1	1
BP	GO:0014012	peripheral nervous system axon regeneration	1/88	10/18903	0.0456008452157648	0.232815512295072	0.195658563053104	MMP2	1
BP	GO:0030638	polyketide metabolic process	1/88	10/18903	0.0456008452157648	0.232815512295072	0.195658563053104	AKR1B10	1
BP	GO:0030647	aminoglycoside antibiotic metabolic process	1/88	10/18903	0.0456008452157648	0.232815512295072	0.195658563053104	AKR1B10	1
BP	GO:0032025	response to cobalt ion	1/88	10/18903	0.0456008452157648	0.232815512295072	0.195658563053104	SERPINF1	1
BP	GO:0035860	glial cell-derived neurotrophic factor receptor signaling pathway	1/88	10/18903	0.0456008452157648	0.232815512295072	0.195658563053104	SULF1	1
BP	GO:0035878	nail development	1/88	10/18903	0.0456008452157648	0.232815512295072	0.195658563053104	ITGB4	1
BP	GO:0044598	doxorubicin metabolic process	1/88	10/18903	0.0456008452157648	0.232815512295072	0.195658563053104	AKR1B10	1
BP	GO:0048263	determination of dorsal identity	1/88	10/18903	0.0456008452157648	0.232815512295072	0.195658563053104	GREM1	1
BP	GO:0048664	neuron fate determination	1/88	10/18903	0.0456008452157648	0.232815512295072	0.195658563053104	PRRX1	1
BP	GO:0048865	stem cell fate commitment	1/88	10/18903	0.0456008452157648	0.232815512295072	0.195658563053104	SFRP2	1
BP	GO:0051660	establishment of centrosome localization	1/88	10/18903	0.0456008452157648	0.232815512295072	0.195658563053104	MISP	1
BP	GO:0060768	regulation of epithelial cell proliferation involved in prostate gland development	1/88	10/18903	0.0456008452157648	0.232815512295072	0.195658563053104	SERPINF1	1
BP	GO:0060856	establishment of blood-brain barrier	1/88	10/18903	0.0456008452157648	0.232815512295072	0.195658563053104	MXRA8	1
BP	GO:0072172	mesonephric tubule formation	1/88	10/18903	0.0456008452157648	0.232815512295072	0.195658563053104	GREM1	1
BP	GO:1904181	positive regulation of membrane depolarization	1/88	10/18903	0.0456008452157648	0.232815512295072	0.195658563053104	DCN	1
CC	GO:0000235	astral microtubule	1/91	11/19869	0.0492541084205979	0.271746805079161	0.234202838587961	MISP	1
CC	GO:0005614	interstitial matrix	1/91	11/19869	0.0492541084205979	0.271746805079161	0.234202838587961	CCDC80	1
CC	GO:0005818	aster	1/91	11/19869	0.0492541084205979	0.271746805079161	0.234202838587961	MISP	1
MF	GO:0003796	lysozyme activity	1/88	10/18432	0.0467414448341622	0.193258688415453	0.155791481001131	LYZ	1
