# Supplementary material for: Construction of T-Cell-Related Prognostic Risk Models and Prediction of Tumor Immune Microenvironment Regulation in Pancreatic Adenocarcinoma via Integrated Analysis of Single-Cell RNA-Seq and Bulk RNA-Seq
Source: Int J Mol Sci. 2025 Mar 7;26(6):2384. doi: 10.3390/ijms26062384 (PMC11942068; doi:10.3390/ijms26062384)
Supplement: Supplementary file 1 [file ijms-26-02384-s001.zip › Supplementary Table S3/3_Enrichment.GO.xls]

ONTOLOGY	ID	Description	GeneRatio	BgRatio	pvalue	p.adjust	qvalue	geneID	Count
CC	GO:0062023	collagen-containing extracellular matrix	9/36	433/19869	5.70172577157325e-08	6.10084657558338e-06	4.14125345514268e-06	MGP/SPARCL1/COL4A1/SERPINE1/COL4A2/RARRES2/IGFBP7/BGN/S100A6	9
CC	GO:0005788	endoplasmic reticulum lumen	7/36	312/19869	1.24305182270417e-06	6.65032725146733e-05	4.51424082982042e-05	IGFBP5/IGFBP3/SPARCL1/COL4A1/COL4A2/IGFBP7/FSTL1	7
BP	GO:0001655	urogenital system development	6/36	360/18903	5.50004377563292e-05	0.00868221196010626	0.00657524030320026	COL4A1/CD24/TACSTD2/ID4/ID3/PDGFRB	6
BP	GO:2000146	negative regulation of cell motility	6/36	383/18903	7.74747794374288e-05	0.00951218125315098	0.00720379528102408	IGFBP5/IGFBP3/SERPINE1/TACSTD2/SPINT2/APOD	6
BP	GO:0040013	negative regulation of locomotion	6/36	419/18903	0.000126854080990238	0.0140173759494213	0.0106156836197094	IGFBP5/IGFBP3/SERPINE1/TACSTD2/SPINT2/APOD	6
BP	GO:0045104	intermediate filament cytoskeleton organization	5/36	89/18903	6.93909267135989e-07	0.000405381750896931	0.000307004993534708	KRT17/KRT7/KRT19/KRT18/KRT8	5
BP	GO:0045103	intermediate filament-based process	5/36	90/18903	7.33722626057793e-07	0.000405381750896931	0.000307004993534708	KRT17/KRT7/KRT19/KRT18/KRT8	5
BP	GO:0043588	skin development	5/36	302/18903	0.000252887625033735	0.0159374145896089	0.0120697733734118	IGFBP5/KRT17/KRT7/KRT8/CLDN4	5
BP	GO:0072001	renal system development	5/36	318/18903	0.000320806443930375	0.0159374145896089	0.0120697733734118	COL4A1/CD24/TACSTD2/ID3/PDGFRB	5
BP	GO:0019216	regulation of lipid metabolic process	5/36	347/18903	0.0004782539487196	0.0195729856790799	0.0148230756035899	RARRES2/IGFBP7/APOD/CCL19/PDGFRB	5
BP	GO:0030336	negative regulation of cell migration	5/36	368/18903	0.000624425229011995	0.0215621836893205	0.0163295413508071	IGFBP5/IGFBP3/SERPINE1/TACSTD2/APOD	5
BP	GO:0001558	regulation of cell growth	5/36	422/18903	0.00115400660305619	0.0310063736696798	0.0234818452654398	IGFBP5/IGFBP3/KRT17/IGFBP7/MAP1B	5
BP	GO:0001503	ossification	5/36	429/18903	0.00124147619511633	0.0311779817182625	0.0236118080171647	MGP/IGFBP5/IGFBP3/ID4/ID3	5
BP	GO:0016049	cell growth	5/36	493/18903	0.00228637710758146	0.0443236263838159	0.0335673093356834	IGFBP5/IGFBP3/KRT17/IGFBP7/MAP1B	5
CC	GO:0005882	intermediate filament	5/36	215/19869	4.06231608992723e-05	0.00108666955405553	0.000737631079486786	KRT17/KRT7/KRT19/KRT18/KRT8	5
CC	GO:0045111	intermediate filament cytoskeleton	5/36	253/19869	8.78537603517543e-05	0.00188007047152754	0.00127619146616233	KRT17/KRT7/KRT19/KRT18/KRT8	5
MF	GO:0019838	growth factor binding	5/35	132/18432	4.76913192769598e-06	0.00027678256813761	0.000197366177619349	IGFBP5/IGFBP3/COL4A1/IGFBP7/PDGFRB	5
MF	GO:0005201	extracellular matrix structural constituent	5/35	173/18432	1.77647958786199e-05	0.000550708672237217	0.000392695487843177	MGP/COL4A1/COL4A2/IGFBP7/BGN	5
BP	GO:0045109	intermediate filament organization	4/36	69/18903	8.76789765662e-06	0.00322950897018837	0.00244578197789926	KRT17/KRT7/KRT19/KRT8	4
BP	GO:0014910	regulation of smooth muscle cell migration	4/36	87/18903	2.20317406555493e-05	0.0060862683560955	0.00460927205820045	IGFBP5/IGFBP3/SERPINE1/PDGFRB	4
BP	GO:0014909	smooth muscle cell migration	4/36	95/18903	3.11710333613293e-05	0.00688879837285378	0.00521704663626459	IGFBP5/IGFBP3/SERPINE1/PDGFRB	4
BP	GO:0014812	muscle cell migration	4/36	108/18903	5.1557157639071e-05	0.00868221196010626	0.00657524030320026	IGFBP5/IGFBP3/SERPINE1/PDGFRB	4
BP	GO:0050921	positive regulation of chemotaxis	4/36	144/18903	0.000157411267675257	0.0144949542317633	0.0109773647194587	SERPINE1/RARRES2/CCL19/PDGFRB	4
BP	GO:0007568	aging	4/36	169/18903	0.000290513000771608	0.0159374145896089	0.0120697733734118	IGFBP5/COL4A2/APOD/PDGFRB	4
BP	GO:0048660	regulation of smooth muscle cell proliferation	4/36	175/18903	0.000331728991457923	0.0159374145896089	0.0120697733734118	IGFBP5/IGFBP3/APOD/PDGFRB	4
BP	GO:0048659	smooth muscle cell proliferation	4/36	179/18903	0.000361436313542693	0.0165631875084781	0.0125436857053966	IGFBP5/IGFBP3/APOD/PDGFRB	4
BP	GO:0031032	actomyosin structure organization	4/36	204/18903	0.000591929986016083	0.0215621836893205	0.0163295413508071	MYL9/KRT19/TACSTD2/PDGFRB	4
BP	GO:0071674	mononuclear cell migration	4/36	206/18903	0.000614002564411926	0.0215621836893205	0.0163295413508071	SERPINE1/RARRES2/APOD/CCL19	4
BP	GO:0050920	regulation of chemotaxis	4/36	230/18903	0.000926540681230596	0.0283106691613762	0.021440325775941	SERPINE1/RARRES2/CCL19/PDGFRB	4
BP	GO:0002685	regulation of leukocyte migration	4/36	231/18903	0.000941594647980648	0.0283106691613762	0.021440325775941	SERPINE1/RARRES2/APOD/CCL19	4
BP	GO:0001649	osteoblast differentiation	4/36	246/18903	0.00118864709291632	0.0310063736696798	0.0234818452654398	IGFBP5/IGFBP3/ID4/ID3	4
BP	GO:0033002	muscle cell proliferation	4/36	247/18903	0.00120658286678392	0.0310063736696798	0.0234818452654398	IGFBP5/IGFBP3/APOD/PDGFRB	4
BP	GO:0061448	connective tissue development	4/36	274/18903	0.00176599910893048	0.0389661053503992	0.0295099345116145	MGP/BGN/ID4/PDGFRB	4
BP	GO:0051146	striated muscle cell differentiation	4/36	293/18903	0.0022539582519805	0.0443236263838159	0.0335673093356834	IGFBP5/MYL9/KRT19/PDGFRB	4
BP	GO:0007162	negative regulation of cell adhesion	4/36	308/18903	0.00269977311560539	0.0494803331112025	0.0374726028324896	SERPINE1/TACSTD2/SPINT2/APOD	4
BP	GO:0001822	kidney development	4/36	309/18903	0.00273149350206638	0.0494803331112025	0.0374726028324896	CD24/TACSTD2/ID3/PDGFRB	4
BP	GO:0030198	extracellular matrix organization	4/36	318/18903	0.00302861529861132	0.0512810571230879	0.0388363328533983	COL4A1/COL4A2/SPINT2/ANTXR1	4
BP	GO:0043062	extracellular structure organization	4/36	319/18903	0.00306294096843783	0.0512810571230879	0.0388363328533983	COL4A1/COL4A2/SPINT2/ANTXR1	4
BP	GO:0060326	cell chemotaxis	4/36	319/18903	0.00306294096843783	0.0512810571230879	0.0388363328533983	SERPINE1/RARRES2/CCL19/PDGFRB	4
BP	GO:0045229	external encapsulating structure organization	4/36	321/18903	0.00313239196439717	0.0515512207077956	0.0390409339963777	COL4A1/COL4A2/SPINT2/ANTXR1	4
BP	GO:0008544	epidermis development	4/36	362/18903	0.00480416244235806	0.0705326428079362	0.0534160047938169	IGFBP5/KRT17/KRT7/KRT8	4
BP	GO:0031589	cell-substrate adhesion	4/36	369/18903	0.00513962206630999	0.0718896504211713	0.0544436981041497	SERPINE1/TACSTD2/ANTXR1/APOD	4
BP	GO:0050900	leukocyte migration	4/36	398/18903	0.00669756913080735	0.081519713856395	0.0617367682932451	SERPINE1/RARRES2/APOD/CCL19	4
BP	GO:0042692	muscle cell differentiation	4/36	409/18903	0.00736250687761148	0.0845681002616116	0.0640453819556859	IGFBP5/MYL9/KRT19/PDGFRB	4
BP	GO:0042060	wound healing	4/36	442/18903	0.0096165967299271	0.0983920313571245	0.0745145653049907	SERPINE1/MYL9/CLDN4/PDGFRB	4
BP	GO:0048568	embryonic organ development	4/36	449/18903	0.0101466510172066	0.0992727414829225	0.0751815474912345	RARRES2/KRT19/SPINT2/ID3	4
BP	GO:0003012	muscle system process	4/36	455/18903	0.0106159041670364	0.102004992213698	0.0772507442818668	IGFBP5/TPM2/CALD1/MYL9	4
BP	GO:0052547	regulation of peptidase activity	4/36	459/18903	0.0109364745746971	0.103288926538806	0.0782230974978337	SERPINE1/SPINT2/CLDN4/ANTXR1	4
BP	GO:0032103	positive regulation of response to external stimulus	4/36	464/18903	0.011345970360497	0.106248281765671	0.080464285785862	SERPINE1/RARRES2/CCL19/PDGFRB	4
BP	GO:0043410	positive regulation of MAPK cascade	4/36	496/18903	0.0142033849775886	0.12032470179975	0.0911246848590628	IGFBP3/CD24/CCL19/PDGFRB	4
CC	GO:0045095	keratin filament	4/36	101/19869	3.26942384175521e-05	0.00108666955405553	0.000737631079486786	KRT17/KRT7/KRT18/KRT8	4
CC	GO:0030016	myofibril	4/36	233/19869	0.000808562829071468	0.0108145278388309	0.00734089936920149	TPM2/CALD1/MYL9/KRT19	4
CC	GO:0043292	contractile fiber	4/36	242/19869	0.00093099725317554	0.0110685228988648	0.00751331116597804	TPM2/CALD1/MYL9/KRT19	4
MF	GO:0003779	actin binding	4/35	439/18432	0.0092716966993483	0.053891737064962	0.0384287428986147	TPM2/CALD1/ANTXR1/MAP1B	4
BP	GO:0014912	negative regulation of smooth muscle cell migration	3/36	41/18903	6.43392744200787e-05	0.00888686227927337	0.00673022673210034	IGFBP5/IGFBP3/SERPINE1	3
BP	GO:0010812	negative regulation of cell-substrate adhesion	3/36	66/18903	0.000267307106788004	0.0159374145896089	0.0120697733734118	SERPINE1/TACSTD2/APOD	3
BP	GO:0030239	myofibril assembly	3/36	68/18903	0.000291988710632155	0.0159374145896089	0.0120697733734118	MYL9/KRT19/PDGFRB	3
BP	GO:0055002	striated muscle cell development	3/36	69/18903	0.000304862383949224	0.0159374145896089	0.0120697733734118	MYL9/KRT19/PDGFRB	3
BP	GO:0043627	response to estrogen	3/36	70/18903	0.000318097116078925	0.0159374145896089	0.0120697733734118	KRT19/CD24/PDGFRB	3
BP	GO:0048662	negative regulation of smooth muscle cell proliferation	3/36	74/18903	0.000374732749060591	0.0165631875084781	0.0125436857053966	IGFBP5/IGFBP3/APOD	3
BP	GO:0031424	keratinization	3/36	84/18903	0.000543669450002275	0.0214555265090184	0.0162487673966845	KRT17/KRT7/KRT8	3
BP	GO:0002690	positive regulation of leukocyte chemotaxis	3/36	97/18903	0.000827108066353448	0.0276955882824412	0.0209745107735564	SERPINE1/RARRES2/CCL19	3
BP	GO:0061326	renal tubule development	3/36	99/18903	0.000877597876797815	0.0283106691613762	0.021440325775941	COL4A1/CD24/TACSTD2	3
BP	GO:0043406	positive regulation of MAP kinase activity	3/36	117/18903	0.00142171051250451	0.0349108914737219	0.0264388270746453	CD24/CCL19/PDGFRB	3
BP	GO:0010927	cellular component assembly involved in morphogenesis	3/36	119/18903	0.00149263050717103	0.0358555806613911	0.0271542620869787	MYL9/KRT19/PDGFRB	3
BP	GO:0071675	regulation of mononuclear cell migration	3/36	123/18903	0.00164105877626915	0.037778540578696	0.0286105641915345	SERPINE1/RARRES2/APOD	3
BP	GO:0002688	regulation of leukocyte chemotaxis	3/36	127/18903	0.00179843563155689	0.0389661053503992	0.0295099345116145	SERPINE1/RARRES2/CCL19	3
BP	GO:0002687	positive regulation of leukocyte migration	3/36	148/18903	0.00277887002783255	0.0495266351734673	0.0375076684571626	SERPINE1/RARRES2/CCL19	3
BP	GO:0072006	nephron development	3/36	152/18903	0.00299631728379643	0.0512810571230879	0.0388363328533983	CD24/TACSTD2/PDGFRB	3
BP	GO:0030216	keratinocyte differentiation	3/36	170/18903	0.00410350768950781	0.0638644506606497	0.0483660283641024	KRT17/KRT7/KRT8	3
BP	GO:0043405	regulation of MAP kinase activity	3/36	186/18903	0.00527211335139984	0.0724994276089521	0.0549054964983252	CD24/CCL19/PDGFRB	3
BP	GO:0006006	glucose metabolic process	3/36	188/18903	0.00543083575237098	0.0724994276089521	0.0549054964983252	IGFBP3/NNMT/APOD	3
BP	GO:0061138	morphogenesis of a branching epithelium	3/36	188/18903	0.00543083575237098	0.0724994276089521	0.0549054964983252	COL4A1/TACSTD2/SPINT2	3
BP	GO:0007565	female pregnancy	3/36	189/18903	0.00551126870511491	0.0724994276089521	0.0549054964983252	IGFBP5/IGFBP7/CLDN4	3
BP	GO:0055001	muscle cell development	3/36	191/18903	0.00567428706675592	0.073765731867827	0.0558644980566063	MYL9/KRT19/PDGFRB	3
BP	GO:0031099	regeneration	3/36	192/18903	0.00575687600587928	0.0739691626336814	0.0560185608895229	NNMT/APOD/MAP1B	3
BP	GO:0001763	morphogenesis of a branching structure	3/36	203/18903	0.00671338819993841	0.081519713856395	0.0617367682932451	COL4A1/TACSTD2/SPINT2	3
BP	GO:1901654	response to ketone	3/36	205/18903	0.00689686006280546	0.0828372866239134	0.0627345966811252	IGFBP7/CLDN4/CCL19	3
BP	GO:0044703	multi-organism reproductive process	3/36	209/18903	0.00727273533499741	0.0845681002616116	0.0640453819556859	IGFBP5/IGFBP7/CLDN4	3
BP	GO:0007623	circadian rhythm	3/36	210/18903	0.00736857360455078	0.0845681002616116	0.0640453819556859	CLDN4/ID4/ID3	3
BP	GO:0044706	multi-multicellular organism process	3/36	218/18903	0.00816242377570122	0.0884262575700965	0.066967253887332	IGFBP5/IGFBP7/CLDN4	3
BP	GO:0010810	regulation of cell-substrate adhesion	3/36	222/18903	0.00857758738394644	0.092021689895736	0.0696901581015577	SERPINE1/TACSTD2/APOD	3
BP	GO:0019318	hexose metabolic process	3/36	229/18903	0.00933369716279673	0.097299390234815	0.0736870828641847	IGFBP3/NNMT/APOD	3
BP	GO:0071902	positive regulation of protein serine/threonine kinase activity	3/36	229/18903	0.00933369716279673	0.097299390234815	0.0736870828641847	CD24/CCL19/PDGFRB	3
BP	GO:0007163	establishment or maintenance of cell polarity	3/36	234/18903	0.00989701296477895	0.0992727414829225	0.0751815474912345	SPINT2/MAP1B/CCL19	3
BP	GO:0009913	epidermal cell differentiation	3/36	235/18903	0.0100120147599772	0.0992727414829225	0.0751815474912345	KRT17/KRT7/KRT8	3
BP	GO:0030595	leukocyte chemotaxis	3/36	240/18903	0.0105987764298986	0.102004992213698	0.0772507442818668	SERPINE1/RARRES2/CCL19	3
BP	GO:0097529	myeloid leukocyte migration	3/36	242/18903	0.010838985044894	0.10325067650524	0.0781941298610772	SERPINE1/RARRES2/CCL19	3
BP	GO:0005996	monosaccharide metabolic process	3/36	248/18903	0.0115785844230829	0.10751542678577	0.0814239240721001	IGFBP3/NNMT/APOD	3
BP	GO:0048511	rhythmic process	3/36	302/18903	0.0195415444520432	0.146893922581685	0.111246171424091	CLDN4/ID4/ID3	3
BP	GO:0006959	humoral immune response	3/36	320/18903	0.0227274407346433	0.152856596270067	0.115761842376474	RARRES2/C1R/C1S	3
BP	GO:0060562	epithelial tube morphogenesis	3/36	335/18903	0.0255873486964757	0.155668084886445	0.117891047853988	COL4A1/TACSTD2/SPINT2	3
BP	GO:0006936	muscle contraction	3/36	351/18903	0.0288433838056242	0.159359695526073	0.120686790134059	TPM2/CALD1/MYL9	3
BP	GO:0002460	adaptive immune response based on somatic recombination of immune receptors built from immunoglobulin superfamily domains	3/36	375/18903	0.0341238053821034	0.166109272895261	0.125798401478192	C1R/C1S/CCL19	3
BP	GO:0042742	defense response to bacterium	3/36	382/18903	0.0357530535210497	0.16669672633232	0.126243293578656	LCN2/SERPINE1/RARRES2	3
BP	GO:0140694	non-membrane-bounded organelle assembly	3/36	386/18903	0.0367020274767576	0.168503554377738	0.127611646325603	MYL9/KRT19/PDGFRB	3
BP	GO:0050878	regulation of body fluid levels	3/36	390/18903	0.0376640383912811	0.169004120157681	0.127990736389956	SERPINE1/MYL9/CLDN4	3
BP	GO:0071900	regulation of protein serine/threonine kinase activity	3/36	395/18903	0.0388848382297366	0.169004120157681	0.127990736389956	CD24/CCL19/PDGFRB	3
BP	GO:0045860	positive regulation of protein kinase activity	3/36	420/18903	0.0452912871629369	0.172810307778819	0.130873250473124	CD24/CCL19/PDGFRB	3
BP	GO:0043434	response to peptide hormone	3/36	421/18903	0.0455579491577026	0.172810307778819	0.130873250473124	IGFBP5/RARRES2/MAP1B	3
BP	GO:0034329	cell junction assembly	3/36	430/18903	0.0479935727911736	0.172810307778819	0.130873250473124	CLDN4/APOD/MAP1B	3
BP	GO:0050808	synapse organization	3/36	432/18903	0.0485435091922934	0.172810307778819	0.130873250473124	SPARCL1/COL4A1/MAP1B	3
CC	GO:0030017	sarcomere	3/36	214/19869	0.00677134705970513	0.065866739580768	0.0447103298679094	TPM2/MYL9/KRT19	3
CC	GO:0005938	cell cortex	3/36	312/19869	0.0186820068809176	0.105560688021933	0.0716545742598466	CALD1/MYL9/KRT19	3
CC	GO:0034774	secretory granule lumen	3/36	322/19869	0.0202920786467076	0.105560688021933	0.0716545742598466	LCN2/SERPINE1/RARRES2	3
CC	GO:0060205	cytoplasmic vesicle lumen	3/36	325/19869	0.0207896783019286	0.105560688021933	0.0716545742598466	LCN2/SERPINE1/RARRES2	3
CC	GO:0031983	vesicle lumen	3/36	327/19869	0.0211251541204305	0.105560688021933	0.0716545742598466	LCN2/SERPINE1/RARRES2	3
MF	GO:0005520	insulin-like growth factor binding	3/35	19/18432	5.95231329328194e-06	0.00027678256813761	0.000197366177619349	IGFBP5/IGFBP3/IGFBP7	3
MF	GO:0008307	structural constituent of muscle	3/35	42/18432	6.843883222309e-05	0.00159120284918684	0.00113464379738281	TPM2/MYL9/KRT19	3
BP	GO:0014012	peripheral nervous system axon regeneration	2/36	10/18903	0.000157172703666004	0.0144949542317633	0.0109773647194587	APOD/MAP1B	2
BP	GO:1905050	positive regulation of metallopeptidase activity	2/36	11/18903	0.000191869802797307	0.0159374145896089	0.0120697733734118	CLDN4/ANTXR1	2
BP	GO:0038063	collagen-activated tyrosine kinase receptor signaling pathway	2/36	12/18903	0.000229967922898933	0.0159374145896089	0.0120697733734118	COL4A1/COL4A2	2
BP	GO:0043568	positive regulation of insulin-like growth factor receptor signaling pathway	2/36	13/18903	0.000271454705970604	0.0159374145896089	0.0120697733734118	IGFBP5/IGFBP3	2
BP	GO:0038065	collagen-activated signaling pathway	2/36	17/18903	0.000471042443363259	0.0195729856790799	0.0148230756035899	COL4A1/COL4A2	2
BP	GO:0061298	retina vasculature development in camera-type eye	2/36	19/18903	0.000590849362540859	0.0215621836893205	0.0163295413508071	COL4A1/PDGFRB	2
BP	GO:0060706	cell differentiation involved in embryonic placenta development	2/36	24/18903	0.000947959057892234	0.0283106691613762	0.021440325775941	KRT19/SPINT2	2
BP	GO:0043567	regulation of insulin-like growth factor receptor signaling pathway	2/36	25/18903	0.00102915762363487	0.0299268203714877	0.0226642745371114	IGFBP5/IGFBP3	2
BP	GO:1905048	regulation of metallopeptidase activity	2/36	26/18903	0.00111358712782263	0.0310063736696798	0.0234818452654398	CLDN4/ANTXR1	2
BP	GO:0044342	type B pancreatic cell proliferation	2/36	27/18903	0.0012012356606036	0.0310063736696798	0.0234818452654398	IGFBP5/IGFBP3	2
BP	GO:0031069	hair follicle morphogenesis	2/36	31/18903	0.001583782980543	0.0372357487978726	0.028199495398246	IGFBP5/KRT17	2
BP	GO:0043552	positive regulation of phosphatidylinositol 3-kinase activity	2/36	32/18903	0.00168734910743542	0.0380514441574722	0.0288172403955136	CCL19/PDGFRB	2
BP	GO:0060563	neuroepithelial cell differentiation	2/36	34/18903	0.00190391435367752	0.0404581800156474	0.0306399172302355	SERPINE1/MAP1B	2
BP	GO:0048730	epidermis morphogenesis	2/36	35/18903	0.00201689012187515	0.0420502563145669	0.0318456335032919	IGFBP5/KRT17	2
BP	GO:0071711	basement membrane organization	2/36	36/18903	0.00213297913757275	0.0428534899457798	0.0324539409448868	COL4A1/SPINT2	2
BP	GO:0090218	positive regulation of lipid kinase activity	2/36	36/18903	0.00213297913757275	0.0428534899457798	0.0324539409448868	CCL19/PDGFRB	2
BP	GO:0048009	insulin-like growth factor receptor signaling pathway	2/36	38/18903	0.00237445054880541	0.0452373768349996	0.0342593137259582	IGFBP5/IGFBP3	2
BP	GO:0001953	negative regulation of cell-matrix adhesion	2/36	40/18903	0.00262823616924802	0.049223745203713	0.0372782828644456	SERPINE1/APOD	2
BP	GO:0014911	positive regulation of smooth muscle cell migration	2/36	44/18903	0.00317238281278742	0.0515512207077956	0.0390409339963777	IGFBP5/PDGFRB	2
BP	GO:0031295	T cell costimulation	2/36	45/18903	0.0033159728067137	0.0531036224843281	0.0402166038342851	CD24/CCL19	2
BP	GO:0031294	lymphocyte costimulation	2/36	47/18903	0.00361213742025377	0.0570201692768631	0.0431826954752142	CD24/CCL19	2
BP	GO:0048146	positive regulation of fibroblast proliferation	2/36	53/18903	0.00457169888780277	0.0682665847435414	0.0516998665121366	S100A6/PDGFRB	2
BP	GO:0048260	positive regulation of receptor-mediated endocytosis	2/36	53/18903	0.00457169888780277	0.0682665847435414	0.0516998665121366	SERPINE1/CCL19	2
BP	GO:0071622	regulation of granulocyte chemotaxis	2/36	53/18903	0.00457169888780277	0.0682665847435414	0.0516998665121366	RARRES2/CCL19	2
BP	GO:0031103	axon regeneration	2/36	55/18903	0.00491494434046252	0.0705326428079362	0.0534160047938169	APOD/MAP1B	2
BP	GO:0045668	negative regulation of osteoblast differentiation	2/36	55/18903	0.00491494434046252	0.0705326428079362	0.0534160047938169	IGFBP5/ID3	2
BP	GO:0043551	regulation of phosphatidylinositol 3-kinase activity	2/36	56/18903	0.00509090314872857	0.0718896504211713	0.0544436981041497	CCL19/PDGFRB	2
BP	GO:0048008	platelet-derived growth factor receptor signaling pathway	2/36	58/18903	0.00545143794782029	0.0724994276089521	0.0549054964983252	APOD/PDGFRB	2
BP	GO:0031102	neuron projection regeneration	2/36	62/18903	0.00620667022907185	0.0770603438553303	0.0583595840580973	APOD/MAP1B	2
BP	GO:0032387	negative regulation of intracellular transport	2/36	62/18903	0.00620667022907185	0.0770603438553303	0.0583595840580973	APOD/MAP1B	2
BP	GO:0090303	positive regulation of wound healing	2/36	62/18903	0.00620667022907185	0.0770603438553303	0.0583595840580973	SERPINE1/CLDN4	2
BP	GO:0031638	zymogen activation	2/36	67/18903	0.00721387107965577	0.0845681002616116	0.0640453819556859	SERPINE1/C1R	2
BP	GO:0043550	regulation of lipid kinase activity	2/36	68/18903	0.00742362509083831	0.0845681002616116	0.0640453819556859	CCL19/PDGFRB	2
BP	GO:0030858	positive regulation of epithelial cell differentiation	2/36	69/18903	0.00763612547014842	0.0852315014597374	0.0645477910554811	SERPINE1/CD24	2
BP	GO:0032835	glomerulus development	2/36	69/18903	0.00763612547014842	0.0852315014597374	0.0645477910554811	CD24/PDGFRB	2
BP	GO:0002548	monocyte chemotaxis	2/36	71/18903	0.00806932288417214	0.0882831860100022	0.066858902479592	SERPINE1/CCL19	2
BP	GO:0032922	circadian regulation of gene expression	2/36	71/18903	0.00806932288417214	0.0882831860100022	0.066858902479592	ID4/ID3	2
BP	GO:0045661	regulation of myoblast differentiation	2/36	75/18903	0.00896820878489551	0.0952872183395148	0.0721632184614568	IGFBP3/ID3	2
BP	GO:1903036	positive regulation of response to wounding	2/36	77/18903	0.00943372940646108	0.0974230934031728	0.0737807661400547	SERPINE1/CLDN4	2
BP	GO:0061333	renal tubule morphogenesis	2/36	79/18903	0.00990985731713839	0.0992727414829225	0.0751815474912345	COL4A1/TACSTD2	2
BP	GO:0072028	nephron morphogenesis	2/36	80/18903	0.0101518731109233	0.0992727414829225	0.0751815474912345	TACSTD2/PDGFRB	2
BP	GO:0001892	embryonic placenta development	2/36	87/18903	0.0119187923687586	0.108845169979159	0.0824309694055073	KRT19/SPINT2	2
BP	GO:0048145	regulation of fibroblast proliferation	2/36	87/18903	0.0119187923687586	0.108845169979159	0.0824309694055073	S100A6/PDGFRB	2
BP	GO:0048678	response to axon injury	2/36	89/18903	0.0124467234952267	0.11181812570915	0.0846824576697065	APOD/MAP1B	2
BP	GO:0050829	defense response to Gram-negative bacterium	2/36	89/18903	0.0124467234952267	0.11181812570915	0.0846824576697065	SERPINE1/RARRES2	2
BP	GO:2000177	regulation of neural precursor cell proliferation	2/36	90/18903	0.0127144879880296	0.113302493764296	0.0858066039939183	SPINT2/ID4	2
BP	GO:0001942	hair follicle development	2/36	91/18903	0.0129847717130245	0.114785381943137	0.0869296295735115	IGFBP5/KRT17	2
BP	GO:0001656	metanephros development	2/36	92/18903	0.0132575646635666	0.116266737724136	0.0880514946327106	ID3/PDGFRB	2
BP	GO:0022404	molting cycle process	2/36	94/18903	0.0138106383502593	0.119224651383097	0.0902915911879614	IGFBP5/KRT17	2
BP	GO:0022405	hair cycle process	2/36	94/18903	0.0138106383502593	0.119224651383097	0.0902915911879614	IGFBP5/KRT17	2
BP	GO:0098773	skin epidermis development	2/36	95/18903	0.014090899208479	0.12032470179975	0.0911246848590628	IGFBP5/KRT17	2
BP	GO:0045807	positive regulation of endocytosis	2/36	96/18903	0.0143736295362597	0.12032470179975	0.0911246848590628	SERPINE1/CCL19	2
BP	GO:0072080	nephron tubule development	2/36	96/18903	0.0143736295362597	0.12032470179975	0.0911246848590628	CD24/TACSTD2	2
BP	GO:0060993	kidney morphogenesis	2/36	97/18903	0.0146588194619419	0.12178943989057	0.0922339649564214	TACSTD2/PDGFRB	2
BP	GO:0048661	positive regulation of smooth muscle cell proliferation	2/36	98/18903	0.014946459140677	0.123252517540657	0.0933419875635366	IGFBP5/PDGFRB	2
BP	GO:0002532	production of molecular mediator involved in inflammatory response	2/36	100/18903	0.0155290485115944	0.127108137817125	0.0962619381420472	SERPINE1/APOD	2
BP	GO:0048144	fibroblast proliferation	2/36	103/18903	0.0164210611294257	0.133421121676584	0.101042907104438	S100A6/PDGFRB	2
BP	GO:0006958	complement activation, classical pathway	2/36	106/18903	0.0173345950973844	0.138802373787028	0.105118254023041	C1R/C1S	2
BP	GO:0042102	positive regulation of T cell proliferation	2/36	106/18903	0.0173345950973844	0.138802373787028	0.105118254023041	CD24/CCL19	2
BP	GO:0010906	regulation of glucose metabolic process	2/36	107/18903	0.0176438439287151	0.140262212526836	0.106223823728349	IGFBP3/NNMT	2
BP	GO:0032526	response to retinoic acid	2/36	108/18903	0.017955445525681	0.141719766470554	0.107327663104635	IGFBP7/PDGFRB	2
BP	GO:0034446	substrate adhesion-dependent cell spreading	2/36	111/18903	0.0189042715009372	0.145064027837053	0.109860349731324	TACSTD2/ANTXR1	2
BP	GO:0045445	myoblast differentiation	2/36	112/18903	0.0192251888811403	0.145505710367535	0.110194846146406	IGFBP3/ID3	2
BP	GO:0048259	regulation of receptor-mediated endocytosis	2/36	112/18903	0.0192251888811403	0.145505710367535	0.110194846146406	SERPINE1/CCL19	2
BP	GO:0042303	molting cycle	2/36	115/18903	0.0202017348863025	0.149818235230632	0.113460821155849	IGFBP5/KRT17	2
BP	GO:0042633	hair cycle	2/36	115/18903	0.0202017348863025	0.149818235230632	0.113460821155849	IGFBP5/KRT17	2
BP	GO:0002065	columnar/cuboidal epithelial cell differentiation	2/36	116/18903	0.02053181684811	0.149905502615107	0.113526910768287	SERPINE1/MAP1B	2
BP	GO:0072009	nephron epithelium development	2/36	116/18903	0.02053181684811	0.149905502615107	0.113526910768287	CD24/TACSTD2	2
BP	GO:0002455	humoral immune response mediated by circulating immunoglobulin	2/36	119/18903	0.0215356317549009	0.152856596270067	0.115761842376474	C1R/C1S	2
BP	GO:0051897	positive regulation of protein kinase B signaling	2/36	120/18903	0.021874728744581	0.152856596270067	0.115761842376474	IGFBP5/CCL19	2
BP	GO:0032355	response to estradiol	2/36	121/18903	0.0222160563151231	0.152856596270067	0.115761842376474	MAP1B/PDGFRB	2
BP	GO:0022612	gland morphogenesis	2/36	123/18903	0.0229053663455877	0.152856596270067	0.115761842376474	IGFBP5/ID4	2
BP	GO:0030203	glycosaminoglycan metabolic process	2/36	123/18903	0.0229053663455877	0.152856596270067	0.115761842376474	BGN/PDGFRB	2
BP	GO:0072676	lymphocyte migration	2/36	124/18903	0.0232533304421104	0.152856596270067	0.115761842376474	APOD/CCL19	2
BP	GO:0001952	regulation of cell-matrix adhesion	2/36	125/18903	0.0236034883925781	0.152856596270067	0.115761842376474	SERPINE1/APOD	2
BP	GO:0071621	granulocyte chemotaxis	2/36	130/18903	0.0253868676737287	0.155668084886445	0.117891047853988	RARRES2/CCL19	2
BP	GO:0006956	complement activation	2/36	132/18903	0.0261152591320259	0.155668084886445	0.117891047853988	C1R/C1S	2
BP	GO:0006022	aminoglycan metabolic process	2/36	134/18903	0.0268521370253672	0.15658512415327	0.118585542940557	BGN/PDGFRB	2
BP	GO:0042476	odontogenesis	2/36	135/18903	0.0272237361009994	0.15658512415327	0.118585542940557	SERPINE1/ID3	2
BP	GO:0061041	regulation of wound healing	2/36	137/18903	0.0279732101568557	0.15658512415327	0.118585542940557	SERPINE1/CLDN4	2
BP	GO:1904019	epithelial cell apoptotic process	2/36	137/18903	0.0279732101568557	0.15658512415327	0.118585542940557	SERPINE1/KRT18	2
BP	GO:0045667	regulation of osteoblast differentiation	2/36	141/18903	0.0294970150485851	0.162160207107893	0.12280768244894	IGFBP5/ID3	2
BP	GO:0050671	positive regulation of lymphocyte proliferation	2/36	146/18903	0.0314476563461139	0.165493254762517	0.12533187667178	CD24/CCL19	2
BP	GO:0072073	kidney epithelium development	2/36	146/18903	0.0314476563461139	0.165493254762517	0.12533187667178	CD24/TACSTD2	2
BP	GO:0045598	regulation of fat cell differentiation	2/36	147/18903	0.0318438159264795	0.165493254762517	0.12533187667178	RARRES2/ID4	2
BP	GO:0016525	negative regulation of angiogenesis	2/36	149/18903	0.0326420976209349	0.165526547993263	0.125357090406901	SERPINE1/COL4A2	2
BP	GO:0032946	positive regulation of mononuclear cell proliferation	2/36	149/18903	0.0326420976209349	0.165526547993263	0.125357090406901	CD24/CCL19	2
BP	GO:0061351	neural precursor cell proliferation	2/36	149/18903	0.0326420976209349	0.165526547993263	0.125357090406901	SPINT2/ID4	2
BP	GO:0001890	placenta development	2/36	150/18903	0.033044202645528	0.165526547993263	0.125357090406901	KRT19/SPINT2	2
BP	GO:0030010	establishment of cell polarity	2/36	150/18903	0.033044202645528	0.165526547993263	0.125357090406901	MAP1B/CCL19	2
BP	GO:2000181	negative regulation of blood vessel morphogenesis	2/36	151/18903	0.0334482724349178	0.165526547993263	0.125357090406901	SERPINE1/COL4A2	2
BP	GO:1901343	negative regulation of vasculature development	2/36	152/18903	0.0338542985035994	0.165526547993263	0.125357090406901	SERPINE1/COL4A2	2
BP	GO:0045834	positive regulation of lipid metabolic process	2/36	154/18903	0.0346721856547526	0.166629419009324	0.126192320183294	CCL19/PDGFRB	2
BP	GO:0010675	regulation of cellular carbohydrate metabolic process	2/36	155/18903	0.0350840298839836	0.166629419009324	0.126192320183294	IGFBP3/NNMT	2
BP	GO:0048754	branching morphogenesis of an epithelial tube	2/36	157/18903	0.0359134776924836	0.166741146429388	0.126276933947477	COL4A1/TACSTD2	2
BP	GO:0097530	granulocyte migration	2/36	158/18903	0.0363310645589466	0.167974168776719	0.127210730342931	RARRES2/CCL19	2
BP	GO:0060041	retina development in camera-type eye	2/36	159/18903	0.0367505489638325	0.168503554377738	0.127611646325603	COL4A1/PDGFRB	2
BP	GO:0051017	actin filament bundle assembly	2/36	160/18903	0.0371719226088846	0.169004120157681	0.127990736389956	CALD1/TACSTD2	2
BP	GO:0030856	regulation of epithelial cell differentiation	2/36	164/18903	0.0388761444351008	0.169004120157681	0.127990736389956	SERPINE1/CD24	2
BP	GO:0061572	actin filament bundle organization	2/36	164/18903	0.0388761444351008	0.169004120157681	0.127990736389956	CALD1/TACSTD2	2
BP	GO:0051494	negative regulation of cytoskeleton organization	2/36	165/18903	0.0393068406158588	0.169004120157681	0.127990736389956	TACSTD2/MAP1B	2
BP	GO:0030307	positive regulation of cell growth	2/36	167/18903	0.0401737446454294	0.170067365413553	0.128795956659943	KRT17/MAP1B	2
BP	GO:0070665	positive regulation of leukocyte proliferation	2/36	167/18903	0.0401737446454294	0.170067365413553	0.128795956659943	CD24/CCL19	2
BP	GO:1902904	negative regulation of supramolecular fiber organization	2/36	169/18903	0.0410479434311698	0.170067365413553	0.128795956659943	TACSTD2/MAP1B	2
BP	GO:1903034	regulation of response to wounding	2/36	172/18903	0.0423727779691823	0.171841623398977	0.130139643345736	SERPINE1/CLDN4	2
BP	GO:0071772	response to BMP	2/36	178/18903	0.0450703857961151	0.172810307778819	0.130873250473124	SPINT2/FSTL1	2
BP	GO:0071773	cellular response to BMP stimulus	2/36	178/18903	0.0450703857961151	0.172810307778819	0.130873250473124	SPINT2/FSTL1	2
BP	GO:0042129	regulation of T cell proliferation	2/36	182/18903	0.0469036150154901	0.172810307778819	0.130873250473124	CD24/CCL19	2
BP	GO:0006109	regulation of carbohydrate metabolic process	2/36	186/18903	0.0487641193010455	0.172810307778819	0.130873250473124	IGFBP3/NNMT	2
BP	GO:0030324	lung development	2/36	187/18903	0.0492334490458834	0.172810307778819	0.130873250473124	IGFBP5/PDGFRB	2
BP	GO:0010721	negative regulation of cell development	2/36	188/18903	0.0497044448877491	0.172810307778819	0.130873250473124	TACSTD2/ID4	2
CC	GO:0016327	apicolateral plasma membrane	2/36	21/19869	0.000655916910494505	0.0108145278388309	0.00734089936920149	KRT19/CLDN4	2
CC	GO:0098644	complex of collagen trimers	2/36	22/19869	0.000720687068402046	0.0108145278388309	0.00734089936920149	COL4A1/COL4A2	2
CC	GO:0016328	lateral plasma membrane	2/36	64/19869	0.00599642261110372	0.0641617219388098	0.0435529642280165	TACSTD2/CLDN4	2
CC	GO:0030864	cortical actin cytoskeleton	2/36	80/19869	0.00923028967653979	0.0823034162824798	0.0558675427790566	CALD1/KRT19	2
CC	GO:0005581	collagen trimer	2/36	86/19869	0.0106039252028313	0.0872784612848421	0.0592446023478023	COL4A1/COL4A2	2
CC	GO:0043202	lysosomal lumen	2/36	98/19869	0.0136036365602238	0.0989282550728793	0.0671524800789835	BGN/PDGFRB	2
CC	GO:0005604	basement membrane	2/36	99/19869	0.0138684469728335	0.0989282550728793	0.0671524800789835	COL4A1/COL4A2	2
CC	GO:0030863	cortical cytoskeleton	2/36	108/19869	0.0163516169056455	0.105560688021933	0.0716545742598466	CALD1/KRT19	2
CC	GO:0030018	Z disc	2/36	130/19869	0.0231481740211501	0.105560688021933	0.0716545742598466	MYL9/KRT19	2
CC	GO:0042383	sarcolemma	2/36	136/19869	0.0251723565765969	0.105560688021933	0.0716545742598466	BGN/KRT19	2
CC	GO:0031674	I band	2/36	143/19869	0.0276221127086393	0.105560688021933	0.0716545742598466	MYL9/KRT19	2
CC	GO:0072562	blood microparticle	2/36	145/19869	0.0283391448375689	0.105560688021933	0.0716545742598466	C1R/C1S	2
CC	GO:0005775	vacuolar lumen	2/36	176/19869	0.0403741726920638	0.123429613658595	0.0837839974662377	BGN/PDGFRB	2
MF	GO:0048407	platelet-derived growth factor binding	2/35	11/18432	0.000190599500489192	0.00354515070909897	0.00252795126964613	COL4A1/PDGFRB	2
MF	GO:0031994	insulin-like growth factor I binding	2/35	13/18432	0.00026966046988809	0.0041797372832654	0.00298045782507889	IGFBP5/IGFBP3	2
MF	GO:0005523	tropomyosin binding	2/35	16/18432	0.000413380303166452	0.00549205259921144	0.0039162344510506	CALD1/S100A6	2
MF	GO:0140416	transcription regulator inhibitor activity	2/35	23/18432	0.000864300359208229	0.0100474916757957	0.00716459508291032	ID4/ID3	2
MF	GO:0001968	fibronectin binding	2/35	31/18432	0.00157346984006837	0.0162591883473731	0.0115939882952406	IGFBP5/IGFBP3	2
MF	GO:0030280	structural constituent of skin epidermis	2/35	37/18432	0.00223757746194658	0.0208094703961032	0.014838671589751	KRT7/KRT8	2
MF	GO:0030020	extracellular matrix structural constituent conferring tensile strength	2/35	41/18432	0.00274189680278328	0.0231814911508041	0.0165300955574494	COL4A1/COL4A2	2
MF	GO:0050840	extracellular matrix binding	2/35	56/18432	0.00505843839025133	0.0392028975244478	0.0279545279461258	SPARCL1/BGN	2
MF	GO:0097110	scaffold protein binding	2/35	66/18432	0.00696256547663485	0.0498091222559262	0.0355175404880968	KRT18/KRT8	2
MF	GO:0005518	collagen binding	2/35	69/18432	0.00758795972564503	0.0504057324632134	0.0359429671214765	SPARCL1/ANTXR1	2
MF	GO:0017022	myosin binding	2/35	74/18432	0.00868455934157147	0.0538442679177431	0.0383948939311581	CALD1/MYL9	2
MF	GO:0140678	molecular function inhibitor activity	2/35	93/18432	0.0134492148804108	0.0735751166987181	0.0524644295644509	ID4/ID3	2
MF	GO:0004867	serine-type endopeptidase inhibitor activity	2/35	98/18432	0.0148544726468779	0.0767481086755358	0.0547270044884975	SERPINE1/SPINT2	2
MF	GO:0004252	serine-type endopeptidase activity	2/35	174/18432	0.0430155804753496	0.142873178007411	0.101879006388986	C1R/C1S	2
MF	GO:0004866	endopeptidase inhibitor activity	2/35	180/18432	0.045719930152217	0.146619086350213	0.104550112507792	SERPINE1/SPINT2	2
MF	GO:0030414	peptidase inhibitor activity	2/35	187/18432	0.0489529173860622	0.147385232889333	0.105096430922784	SERPINE1/SPINT2	2
BP	GO:0034356	NAD biosynthesis via nicotinamide riboside salvage pathway	1/36	10/18903	0.0188866668147432	0.145064027837053	0.109860349731324	NNMT	1
BP	GO:0045625	regulation of T-helper 1 cell differentiation	1/36	10/18903	0.0188866668147432	0.145064027837053	0.109860349731324	CCL19	1
BP	GO:0072203	cell proliferation involved in metanephros development	1/36	10/18903	0.0188866668147432	0.145064027837053	0.109860349731324	PDGFRB	1
BP	GO:0002604	regulation of dendritic cell antigen processing and presentation	1/36	11/18903	0.0207561465159378	0.149905502615107	0.113526910768287	CCL19	1
BP	GO:0061299	retina vasculature morphogenesis in camera-type eye	1/36	11/18903	0.0207561465159378	0.149905502615107	0.113526910768287	COL4A1	1
BP	GO:0014745	negative regulation of muscle adaptation	1/36	12/18903	0.0226221627516684	0.152856596270067	0.115761842376474	IGFBP5	1
BP	GO:0033629	negative regulation of cell adhesion mediated by integrin	1/36	12/18903	0.0226221627516684	0.152856596270067	0.115761842376474	SERPINE1	1
BP	GO:0051798	positive regulation of hair follicle development	1/36	12/18903	0.0226221627516684	0.152856596270067	0.115761842376474	KRT17	1
BP	GO:0071635	negative regulation of transforming growth factor beta production	1/36	12/18903	0.0226221627516684	0.152856596270067	0.115761842376474	CD24	1
BP	GO:0072110	glomerular mesangial cell proliferation	1/36	12/18903	0.0226221627516684	0.152856596270067	0.115761842376474	PDGFRB	1
BP	GO:0072182	regulation of nephron tubule epithelial cell differentiation	1/36	12/18903	0.0226221627516684	0.152856596270067	0.115761842376474	CD24	1
BP	GO:0010642	negative regulation of platelet-derived growth factor receptor signaling pathway	1/36	13/18903	0.0244847217554768	0.152856596270067	0.115761842376474	APOD	1
BP	GO:0010771	negative regulation of cell morphogenesis involved in differentiation	1/36	13/18903	0.0244847217554768	0.152856596270067	0.115761842376474	TACSTD2	1
BP	GO:0051918	negative regulation of fibrinolysis	1/36	13/18903	0.0244847217554768	0.152856596270067	0.115761842376474	SERPINE1	1
BP	GO:0060670	branching involved in labyrinthine layer morphogenesis	1/36	13/18903	0.0244847217554768	0.152856596270067	0.115761842376474	SPINT2	1
BP	GO:0072537	fibroblast activation	1/36	13/18903	0.0244847217554768	0.152856596270067	0.115761842376474	PDGFRB	1
BP	GO:0097048	dendritic cell apoptotic process	1/36	13/18903	0.0244847217554768	0.152856596270067	0.115761842376474	CCL19	1
BP	GO:1900025	negative regulation of substrate adhesion-dependent cell spreading	1/36	13/18903	0.0244847217554768	0.152856596270067	0.115761842376474	TACSTD2	1
BP	GO:1901862	negative regulation of muscle tissue development	1/36	13/18903	0.0244847217554768	0.152856596270067	0.115761842376474	IGFBP5	1
BP	GO:1903054	negative regulation of extracellular matrix organization	1/36	13/18903	0.0244847217554768	0.152856596270067	0.115761842376474	ANTXR1	1
BP	GO:2000668	regulation of dendritic cell apoptotic process	1/36	13/18903	0.0244847217554768	0.152856596270067	0.115761842376474	CCL19	1
BP	GO:0006596	polyamine biosynthetic process	1/36	14/18903	0.0263438297500137	0.155668084886445	0.117891047853988	NNMT	1
BP	GO:0014733	regulation of skeletal muscle adaptation	1/36	14/18903	0.0263438297500137	0.155668084886445	0.117891047853988	IGFBP5	1
BP	GO:0035791	platelet-derived growth factor receptor-beta signaling pathway	1/36	14/18903	0.0263438297500137	0.155668084886445	0.117891047853988	PDGFRB	1
BP	GO:0048715	negative regulation of oligodendrocyte differentiation	1/36	14/18903	0.0263438297500137	0.155668084886445	0.117891047853988	ID4	1
BP	GO:0061043	regulation of vascular wound healing	1/36	14/18903	0.0263438297500137	0.155668084886445	0.117891047853988	SERPINE1	1
BP	GO:0072160	nephron tubule epithelial cell differentiation	1/36	14/18903	0.0263438297500137	0.155668084886445	0.117891047853988	CD24	1
BP	GO:1901678	iron coordination entity transport	1/36	14/18903	0.0263438297500137	0.155668084886445	0.117891047853988	LCN2	1
BP	GO:0001768	establishment of T cell polarity	1/36	15/18903	0.0281994929470595	0.15658512415327	0.118585542940557	CCL19	1
BP	GO:0001771	immunological synapse formation	1/36	15/18903	0.0281994929470595	0.15658512415327	0.118585542940557	CCL19	1
BP	GO:0002468	dendritic cell antigen processing and presentation	1/36	15/18903	0.0281994929470595	0.15658512415327	0.118585542940557	CCL19	1
BP	GO:0042308	negative regulation of protein import into nucleus	1/36	15/18903	0.0281994929470595	0.15658512415327	0.118585542940557	APOD	1
BP	GO:0048712	negative regulation of astrocyte differentiation	1/36	15/18903	0.0281994929470595	0.15658512415327	0.118585542940557	ID4	1
BP	GO:0072075	metanephric mesenchyme development	1/36	15/18903	0.0281994929470595	0.15658512415327	0.118585542940557	PDGFRB	1
BP	GO:0090280	positive regulation of calcium ion import	1/36	15/18903	0.0281994929470595	0.15658512415327	0.118585542940557	PDGFRB	1
BP	GO:2000402	negative regulation of lymphocyte migration	1/36	15/18903	0.0281994929470595	0.15658512415327	0.118585542940557	APOD	1
BP	GO:0001767	establishment of lymphocyte polarity	1/36	16/18903	0.0300517175475417	0.162780136715851	0.123277169506169	CCL19	1
BP	GO:1901201	regulation of extracellular matrix assembly	1/36	16/18903	0.0300517175475417	0.162780136715851	0.123277169506169	ANTXR1	1
BP	GO:2000696	regulation of epithelial cell differentiation involved in kidney development	1/36	16/18903	0.0300517175475417	0.162780136715851	0.123277169506169	CD24	1
BP	GO:0033189	response to vitamin A	1/36	17/18903	0.0319005097415531	0.165493254762517	0.12533187667178	MAP1B	1
BP	GO:0051895	negative regulation of focal adhesion assembly	1/36	17/18903	0.0319005097415531	0.165493254762517	0.12533187667178	APOD	1
BP	GO:0072109	glomerular mesangium development	1/36	17/18903	0.0319005097415531	0.165493254762517	0.12533187667178	PDGFRB	1
BP	GO:0072224	metanephric glomerulus development	1/36	17/18903	0.0319005097415531	0.165493254762517	0.12533187667178	PDGFRB	1
BP	GO:0090399	replicative senescence	1/36	17/18903	0.0319005097415531	0.165493254762517	0.12533187667178	SERPINE1	1
BP	GO:0150118	negative regulation of cell-substrate junction organization	1/36	17/18903	0.0319005097415531	0.165493254762517	0.12533187667178	APOD	1
BP	GO:0006595	polyamine metabolic process	1/36	18/18903	0.03374587570837	0.165526547993263	0.125357090406901	NNMT	1
BP	GO:0010755	regulation of plasminogen activation	1/36	18/18903	0.03374587570837	0.165526547993263	0.125357090406901	SERPINE1	1
BP	GO:0030903	notochord development	1/36	18/18903	0.03374587570837	0.165526547993263	0.125357090406901	ID3	1
BP	GO:0045722	positive regulation of gluconeogenesis	1/36	18/18903	0.03374587570837	0.165526547993263	0.125357090406901	NNMT	1
BP	GO:0050746	regulation of lipoprotein metabolic process	1/36	18/18903	0.03374587570837	0.165526547993263	0.125357090406901	APOD	1
BP	GO:0051917	regulation of fibrinolysis	1/36	18/18903	0.03374587570837	0.165526547993263	0.125357090406901	SERPINE1	1
BP	GO:0001502	cartilage condensation	1/36	19/18903	0.035587821616471	0.166629419009324	0.126192320183294	MGP	1
BP	GO:0010759	positive regulation of macrophage chemotaxis	1/36	19/18903	0.035587821616471	0.166629419009324	0.126192320183294	RARRES2	1
BP	GO:0051797	regulation of hair follicle development	1/36	19/18903	0.035587821616471	0.166629419009324	0.126192320183294	KRT17	1
BP	GO:0055003	cardiac myofibril assembly	1/36	19/18903	0.035587821616471	0.166629419009324	0.126192320183294	PDGFRB	1
BP	GO:0060977	coronary vasculature morphogenesis	1/36	19/18903	0.035587821616471	0.166629419009324	0.126192320183294	PDGFRB	1
BP	GO:0072074	kidney mesenchyme development	1/36	19/18903	0.035587821616471	0.166629419009324	0.126192320183294	PDGFRB	1
BP	GO:0097284	hepatocyte apoptotic process	1/36	19/18903	0.035587821616471	0.166629419009324	0.126192320183294	KRT18	1
BP	GO:0002577	regulation of antigen processing and presentation	1/36	20/18903	0.0374263536235572	0.169004120157681	0.127990736389956	CCL19	1
BP	GO:0055093	response to hyperoxia	1/36	20/18903	0.0374263536235572	0.169004120157681	0.127990736389956	PDGFRB	1
BP	GO:0045063	T-helper 1 cell differentiation	1/36	21/18903	0.039261477876565	0.169004120157681	0.127990736389956	CCL19	1
BP	GO:0060973	cell migration involved in heart development	1/36	21/18903	0.039261477876565	0.169004120157681	0.127990736389956	PDGFRB	1
BP	GO:0071605	monocyte chemotactic protein-1 production	1/36	21/18903	0.039261477876565	0.169004120157681	0.127990736389956	APOD	1
BP	GO:0071637	regulation of monocyte chemotactic protein-1 production	1/36	21/18903	0.039261477876565	0.169004120157681	0.127990736389956	APOD	1
BP	GO:0071731	response to nitric oxide	1/36	21/18903	0.039261477876565	0.169004120157681	0.127990736389956	CCL19	1
BP	GO:0090026	positive regulation of monocyte chemotaxis	1/36	21/18903	0.039261477876565	0.169004120157681	0.127990736389956	SERPINE1	1
BP	GO:0090189	regulation of branching involved in ureteric bud morphogenesis	1/36	21/18903	0.039261477876565	0.169004120157681	0.127990736389956	TACSTD2	1
BP	GO:1904754	positive regulation of vascular associated smooth muscle cell migration	1/36	21/18903	0.039261477876565	0.169004120157681	0.127990736389956	IGFBP5	1
BP	GO:0032516	positive regulation of phosphoprotein phosphatase activity	1/36	22/18903	0.0410932005116912	0.170067365413553	0.128795956659943	PDGFRB	1
BP	GO:0060713	labyrinthine layer morphogenesis	1/36	22/18903	0.0410932005116912	0.170067365413553	0.128795956659943	SPINT2	1
BP	GO:0061042	vascular wound healing	1/36	22/18903	0.0410932005116912	0.170067365413553	0.128795956659943	SERPINE1	1
BP	GO:0061318	renal filtration cell differentiation	1/36	22/18903	0.0410932005116912	0.170067365413553	0.128795956659943	CD24	1
BP	GO:0072111	cell proliferation involved in kidney development	1/36	22/18903	0.0410932005116912	0.170067365413553	0.128795956659943	PDGFRB	1
BP	GO:0072112	podocyte differentiation	1/36	22/18903	0.0410932005116912	0.170067365413553	0.128795956659943	CD24	1
BP	GO:0098743	cell aggregation	1/36	22/18903	0.0410932005116912	0.170067365413553	0.128795956659943	MGP	1
BP	GO:0010560	positive regulation of glycoprotein biosynthetic process	1/36	23/18903	0.042921527654405	0.171841623398977	0.130139643345736	CCL19	1
BP	GO:0016338	calcium-independent cell-cell adhesion via plasma membrane cell-adhesion molecules	1/36	23/18903	0.042921527654405	0.171841623398977	0.130139643345736	CLDN4	1
BP	GO:0034695	response to prostaglandin E	1/36	23/18903	0.042921527654405	0.171841623398977	0.130139643345736	CCL19	1
BP	GO:0045624	positive regulation of T-helper cell differentiation	1/36	23/18903	0.042921527654405	0.171841623398977	0.130139643345736	CCL19	1
BP	GO:0046823	negative regulation of nucleocytoplasmic transport	1/36	23/18903	0.042921527654405	0.171841623398977	0.130139643345736	APOD	1
BP	GO:0061760	antifungal innate immune response	1/36	23/18903	0.042921527654405	0.171841623398977	0.130139643345736	RARRES2	1
BP	GO:0072311	glomerular epithelial cell differentiation	1/36	23/18903	0.042921527654405	0.171841623398977	0.130139643345736	CD24	1
BP	GO:2000178	negative regulation of neural precursor cell proliferation	1/36	23/18903	0.042921527654405	0.171841623398977	0.130139643345736	SPINT2	1
BP	GO:0010640	regulation of platelet-derived growth factor receptor signaling pathway	1/36	24/18903	0.0447464654194702	0.172810307778819	0.130873250473124	APOD	1
BP	GO:0022010	central nervous system myelination	1/36	24/18903	0.0447464654194702	0.172810307778819	0.130873250473124	ID4	1
BP	GO:0032291	axon ensheathment in central nervous system	1/36	24/18903	0.0447464654194702	0.172810307778819	0.130873250473124	ID4	1
BP	GO:0036120	cellular response to platelet-derived growth factor stimulus	1/36	24/18903	0.0447464654194702	0.172810307778819	0.130873250473124	PDGFRB	1
BP	GO:0061162	establishment of monopolar cell polarity	1/36	24/18903	0.0447464654194702	0.172810307778819	0.130873250473124	MAP1B	1
BP	GO:0061484	hematopoietic stem cell homeostasis	1/36	24/18903	0.0447464654194702	0.172810307778819	0.130873250473124	FSTL1	1
BP	GO:0071676	negative regulation of mononuclear cell migration	1/36	24/18903	0.0447464654194702	0.172810307778819	0.130873250473124	APOD	1
BP	GO:0099560	synaptic membrane adhesion	1/36	24/18903	0.0447464654194702	0.172810307778819	0.130873250473124	SPARCL1	1
BP	GO:2000738	positive regulation of stem cell differentiation	1/36	24/18903	0.0447464654194702	0.172810307778819	0.130873250473124	TACSTD2	1
BP	GO:0043501	skeletal muscle adaptation	1/36	25/18903	0.0465680199109635	0.172810307778819	0.130873250473124	IGFBP5	1
BP	GO:0045662	negative regulation of myoblast differentiation	1/36	25/18903	0.0465680199109635	0.172810307778819	0.130873250473124	ID3	1
BP	GO:0061339	establishment or maintenance of monopolar cell polarity	1/36	25/18903	0.0465680199109635	0.172810307778819	0.130873250473124	MAP1B	1
BP	GO:0072273	metanephric nephron morphogenesis	1/36	25/18903	0.0465680199109635	0.172810307778819	0.130873250473124	PDGFRB	1
BP	GO:0090023	positive regulation of neutrophil chemotaxis	1/36	25/18903	0.0465680199109635	0.172810307778819	0.130873250473124	CCL19	1
BP	GO:0009435	NAD biosynthetic process	1/36	26/18903	0.0483861972222893	0.172810307778819	0.130873250473124	NNMT	1
BP	GO:0034643	establishment of mitochondrion localization, microtubule-mediated	1/36	26/18903	0.0483861972222893	0.172810307778819	0.130873250473124	MAP1B	1
BP	GO:0036119	response to platelet-derived growth factor	1/36	26/18903	0.0483861972222893	0.172810307778819	0.130873250473124	PDGFRB	1
BP	GO:0047497	mitochondrion transport along microtubule	1/36	26/18903	0.0483861972222893	0.172810307778819	0.130873250473124	MAP1B	1
BP	GO:0051238	sequestering of metal ion	1/36	26/18903	0.0483861972222893	0.172810307778819	0.130873250473124	LCN2	1
BP	GO:0060669	embryonic placenta morphogenesis	1/36	26/18903	0.0483861972222893	0.172810307778819	0.130873250473124	SPINT2	1
BP	GO:0060740	prostate gland epithelium morphogenesis	1/36	26/18903	0.0483861972222893	0.172810307778819	0.130873250473124	ID4	1
BP	GO:0072010	glomerular epithelium development	1/36	26/18903	0.0483861972222893	0.172810307778819	0.130873250473124	CD24	1
BP	GO:1903020	positive regulation of glycoprotein metabolic process	1/36	26/18903	0.0483861972222893	0.172810307778819	0.130873250473124	CCL19	1
BP	GO:1905523	positive regulation of macrophage migration	1/36	26/18903	0.0483861972222893	0.172810307778819	0.130873250473124	RARRES2	1
CC	GO:1904090	peptidase inhibitor complex	1/36	11/19869	0.0197558924805339	0.105560688021933	0.0716545742598466	SERPINE1	1
CC	GO:0031089	platelet dense granule lumen	1/36	14/19869	0.0250776705946681	0.105560688021933	0.0716545742598466	RARRES2	1
CC	GO:0005859	muscle myosin complex	1/36	15/19869	0.0268453464374577	0.105560688021933	0.0716545742598466	MYL9	1
CC	GO:0097440	apical dendrite	1/36	15/19869	0.0268453464374577	0.105560688021933	0.0716545742598466	MAP1B	1
CC	GO:0043034	costamere	1/36	16/19869	0.0286099060994025	0.105560688021933	0.0716545742598466	KRT19	1
CC	GO:0031527	filopodium membrane	1/36	18/19869	0.0321296982188151	0.114595923647107	0.0777876904244996	ANTXR1	1
CC	GO:0031362	anchored component of external side of plasma membrane	1/36	20/19869	0.0356370895403961	0.121221753163406	0.082285302196508	CD24	1
CC	GO:0005865	striated muscle thin filament	1/36	21/19869	0.0373861481718917	0.121221753163406	0.082285302196508	TPM2	1
CC	GO:0042827	platelet dense granule	1/36	21/19869	0.0373861481718917	0.121221753163406	0.082285302196508	RARRES2	1
CC	GO:0031258	lamellipodium membrane	1/36	22/19869	0.0391321225101529	0.12315109142901	0.0835949366315959	ANTXR1	1
CC	GO:0031233	intrinsic component of external side of plasma membrane	1/36	24/19869	0.0426148394330643	0.126660772759386	0.0859773076281122	CD24	1
CC	GO:0036379	myofilament	1/36	25/19869	0.0443515925588094	0.128260010913314	0.0870628701723427	TPM2	1
CC	GO:0016460	myosin II complex	1/36	26/19869	0.0460852824735388	0.129766453280754	0.0880854429549634	MYL9	1
MF	GO:0005527	macrolide binding	1/35	12/18432	0.0225566425613239	0.106212919379717	0.0757375656018356	LCN2	1
MF	GO:0005161	platelet-derived growth factor receptor binding	1/35	14/18432	0.0262677112444462	0.106212919379717	0.0757375656018356	PDGFRB	1
MF	GO:0032036	myosin heavy chain binding	1/35	14/18432	0.0262677112444462	0.106212919379717	0.0757375656018356	MYL9	1
MF	GO:0044548	S100 protein binding	1/35	14/18432	0.0262677112444462	0.106212919379717	0.0757375656018356	S100A6	1
MF	GO:0140313	molecular sequestering activity	1/35	14/18432	0.0262677112444462	0.106212919379717	0.0757375656018356	C1R	1
MF	GO:0072542	protein phosphatase activator activity	1/35	16/18432	0.029965091158949	0.116114728240927	0.082798278202359	IGFBP3	1
MF	GO:0098641	cadherin binding involved in cell-cell adhesion	1/35	18/18432	0.0336488313179033	0.1251736525026	0.0892579525485435	KRT18	1
MF	GO:0030021	extracellular matrix structural constituent conferring compression resistance	1/35	22/18432	0.0409755875710647	0.142873178007411	0.101879006388986	BGN	1
MF	GO:0019211	phosphatase activator activity	1/35	23/18432	0.0427988278988769	0.142873178007411	0.101879006388986	IGFBP3	1
