# Supplementary material for: Construction of T-Cell-Related Prognostic Risk Models and Prediction of Tumor Immune Microenvironment Regulation in Pancreatic Adenocarcinoma via Integrated Analysis of Single-Cell RNA-Seq and Bulk RNA-Seq
Source: Int J Mol Sci. 2025 Mar 7;26(6):2384. doi: 10.3390/ijms26062384 (PMC11942068; doi:10.3390/ijms26062384)
Supplement: Supplementary file 1 [file ijms-26-02384-s001.zip › Supplementary Table S3/4_Enrichment.GO.xls]

ONTOLOGY	ID	Description	GeneRatio	BgRatio	pvalue	p.adjust	qvalue	geneID	Count
BP	GO:0016064	immunoglobulin mediated immune response	4/7	215/18903	5.54581435368763e-07	0.000200184266220694	6.54065877148604e-05	C1QB/C1QA/HLA-DRA/HLA-DRB1	4
BP	GO:0019724	B cell mediated immunity	4/7	218/18903	5.86191116312428e-07	0.000200184266220694	6.54065877148604e-05	C1QB/C1QA/HLA-DRA/HLA-DRB1	4
BP	GO:0002449	lymphocyte mediated immunity	4/7	367/18903	4.67155356382794e-06	0.000640691548513176	0.000209334373560597	C1QB/C1QA/HLA-DRA/HLA-DRB1	4
BP	GO:0002460	adaptive immune response based on somatic recombination of immune receptors built from immunoglobulin superfamily domains	4/7	375/18903	5.08893592393073e-06	0.000640691548513176	0.000209334373560597	C1QB/C1QA/HLA-DRA/HLA-DRB1	4
BP	GO:0002443	leukocyte mediated immunity	4/7	463/18903	1.17279266090744e-05	0.000640691548513176	0.000209334373560597	C1QB/C1QA/HLA-DRA/HLA-DRB1	4
MF	GO:0042277	peptide binding	4/7	330/18432	3.38447063607195e-06	7.96267811050244e-05	1.94924800746694e-05	APOE/C1QA/HLA-DRA/HLA-DRB1	4
MF	GO:0033218	amide binding	4/7	408/18432	7.85449138160993e-06	8.44357823523067e-05	2.06697141621314e-05	APOE/C1QA/HLA-DRA/HLA-DRB1	4
BP	GO:0032368	regulation of lipid transport	3/7	155/18903	1.84749984198801e-05	0.000742260230634008	0.000242520103096879	SPP1/APOC1/APOE	3
BP	GO:1905952	regulation of lipid localization	3/7	185/18903	3.13618738774169e-05	0.000931311298185903	0.000304289119542901	SPP1/APOC1/APOE	3
BP	GO:0015850	organic hydroxy compound transport	3/7	292/18903	0.000121956019238987	0.00189309002591427	0.00061853292054223	SPP1/APOC1/APOE	3
BP	GO:0006959	humoral immune response	3/7	320/18903	0.000159936724250158	0.00219281758077289	0.000716463477111585	C1QB/C1QA/HLA-DRB1	3
BP	GO:0008202	steroid metabolic process	3/7	323/18903	0.0001644125325084	0.00220183842555367	0.000719410874959356	SPP1/APOC1/APOE	3
BP	GO:0016042	lipid catabolic process	3/7	336/18903	0.000184755119495271	0.0023809008795334	0.000777916292611667	SPP1/APOC1/APOE	3
BP	GO:0002253	activation of immune response	3/7	397/18903	0.000302200056812476	0.00315697490702519	0.00103148444215048	C1QB/C1QA/HLA-DRB1	3
BP	GO:0050808	synapse organization	3/7	432/18903	0.000387432972912106	0.00364958914652295	0.00119243723366397	APOE/C1QB/C1QA	3
BP	GO:0006869	lipid transport	3/7	433/18903	0.000390073217710359	0.00364958914652295	0.00119243723366397	SPP1/APOC1/APOE	3
BP	GO:0032102	negative regulation of response to external stimulus	3/7	436/18903	0.000398064108259305	0.00367402413433926	0.00120042092391142	SPP1/APOE/HLA-DRB1	3
BP	GO:0010876	lipid localization	3/7	483/18903	0.00053745150202239	0.00453184414668262	0.00148069809524037	SPP1/APOC1/APOE	3
CC	GO:0030669	clathrin-coated endocytic vesicle membrane	3/7	72/19869	1.58038979585856e-06	7.91675745606474e-05	9.80403400131856e-06	APOE/HLA-DRA/HLA-DRB1	3
CC	GO:0045334	clathrin-coated endocytic vesicle	3/7	90/19869	3.10461076708421e-06	7.91675745606474e-05	9.80403400131856e-06	APOE/HLA-DRA/HLA-DRB1	3
CC	GO:0030665	clathrin-coated vesicle membrane	3/7	132/19869	9.83822773926529e-06	0.000125437403675632	1.55340437988399e-05	APOE/HLA-DRA/HLA-DRB1	3
CC	GO:0030666	endocytic vesicle membrane	3/7	194/19869	3.11675330406004e-05	0.000156645996939508	1.93988850699081e-05	APOE/HLA-DRA/HLA-DRB1	3
CC	GO:0030662	coated vesicle membrane	3/7	198/19869	3.31257533870829e-05	0.000156645996939508	1.93988850699081e-05	APOE/HLA-DRA/HLA-DRB1	3
CC	GO:0030136	clathrin-coated vesicle	3/7	211/19869	4.00468598761085e-05	0.000156645996939508	1.93988850699081e-05	APOE/HLA-DRA/HLA-DRB1	3
CC	GO:0030135	coated vesicle	3/7	310/19869	0.000125674578614012	0.000320470175465729	3.96867090360036e-05	APOE/HLA-DRA/HLA-DRB1	3
CC	GO:0030139	endocytic vesicle	3/7	343/19869	0.000169537394025999	0.000411733671205997	5.09886899326312e-05	APOE/HLA-DRA/HLA-DRB1	3
CC	GO:0062023	collagen-containing extracellular matrix	3/7	433/19869	0.000337029452354078	0.000747326176959042	9.25481333695408e-05	APOE/C1QB/C1QA	3
BP	GO:0002361	CD4-positive, CD25-positive, alpha-beta regulatory T cell differentiation	2/7	10/18903	5.28214708673793e-06	0.000640691548513176	0.000209334373560597	HLA-DRA/HLA-DRB1	2
BP	GO:0098883	synapse pruning	2/7	11/18903	6.45481883331203e-06	0.000640691548513176	0.000209334373560597	C1QB/C1QA	2
BP	GO:0043380	regulation of memory T cell differentiation	2/7	12/18903	7.74441635635352e-06	0.000640691548513176	0.000209334373560597	HLA-DRA/HLA-DRB1	2
BP	GO:0033700	phospholipid efflux	2/7	13/18903	9.15087766232384e-06	0.000640691548513176	0.000209334373560597	APOC1/APOE	2
BP	GO:0043379	memory T cell differentiation	2/7	13/18903	9.15087766232384e-06	0.000640691548513176	0.000209334373560597	HLA-DRA/HLA-DRB1	2
BP	GO:0090715	immunological memory formation process	2/7	14/18903	1.06741407773858e-05	0.000640691548513176	0.000209334373560597	HLA-DRA/HLA-DRB1	2
BP	GO:0002468	dendritic cell antigen processing and presentation	2/7	15/18903	1.23141437473993e-05	0.000640691548513176	0.000209334373560597	HLA-DRA/HLA-DRB1	2
BP	GO:0002399	MHC class II protein complex assembly	2/7	16/18903	1.40708246379175e-05	0.000640691548513176	0.000209334373560597	HLA-DRA/HLA-DRB1	2
BP	GO:0002503	peptide antigen assembly with MHC class II protein complex	2/7	16/18903	1.40708246379175e-05	0.000640691548513176	0.000209334373560597	HLA-DRA/HLA-DRB1	2
BP	GO:0034375	high-density lipoprotein particle remodeling	2/7	16/18903	1.40708246379175e-05	0.000640691548513176	0.000209334373560597	APOC1/APOE	2
BP	GO:0090713	immunological memory process	2/7	17/18903	1.5944121534182e-05	0.000680614687990393	0.000222378537187275	HLA-DRA/HLA-DRB1	2
BP	GO:0002483	antigen processing and presentation of endogenous peptide antigen	2/7	19/18903	2.00403157833364e-05	0.000760284503184724	0.000248409208099193	HLA-DRA/HLA-DRB1	2
BP	GO:0002396	MHC protein complex assembly	2/7	20/18903	2.22630894051164e-05	0.000760284503184724	0.000248409208099193	HLA-DRA/HLA-DRB1	2
BP	GO:0002501	peptide antigen assembly with MHC protein complex	2/7	20/18903	2.22630894051164e-05	0.000760284503184724	0.000248409208099193	HLA-DRA/HLA-DRB1	2
BP	GO:0045591	positive regulation of regulatory T cell differentiation	2/7	23/18903	2.96293742857241e-05	0.000919857392597707	0.000300546763089641	HLA-DRA/HLA-DRB1	2
BP	GO:0150146	cell junction disassembly	2/7	23/18903	2.96293742857241e-05	0.000919857392597707	0.000300546763089641	C1QB/C1QA	2
BP	GO:0006706	steroid catabolic process	2/7	26/18903	3.8041307664646e-05	0.000999315889805893	0.000326508389672265	SPP1/APOE	2
BP	GO:0019883	antigen processing and presentation of endogenous antigen	2/7	26/18903	3.8041307664646e-05	0.000999315889805893	0.000326508389672265	HLA-DRA/HLA-DRB1	2
BP	GO:0034377	plasma lipoprotein particle assembly	2/7	26/18903	3.8041307664646e-05	0.000999315889805893	0.000326508389672265	APOC1/APOE	2
BP	GO:0065005	protein-lipid complex assembly	2/7	29/18903	4.74972226226164e-05	0.00112102117006016	0.000366273388383686	APOC1/APOE	2
BP	GO:0019886	antigen processing and presentation of exogenous peptide antigen via MHC class II	2/7	30/18903	5.0880902301413e-05	0.00112102117006016	0.000366273388383686	HLA-DRA/HLA-DRB1	2
BP	GO:0034368	protein-lipid complex remodeling	2/7	30/18903	5.0880902301413e-05	0.00112102117006016	0.000366273388383686	APOC1/APOE	2
BP	GO:0034369	plasma lipoprotein particle remodeling	2/7	30/18903	5.0880902301413e-05	0.00112102117006016	0.000366273388383686	APOC1/APOE	2
BP	GO:0045940	positive regulation of steroid metabolic process	2/7	30/18903	5.0880902301413e-05	0.00112102117006016	0.000366273388383686	APOC1/APOE	2
BP	GO:0001916	positive regulation of T cell mediated cytotoxicity	2/7	31/18903	5.4380333244333e-05	0.00116068023768373	0.000379231271309164	HLA-DRA/HLA-DRB1	2
BP	GO:0034367	protein-containing complex remodeling	2/7	32/18903	5.79954538314498e-05	0.00120033015051152	0.000392186163070729	APOC1/APOE	2
BP	GO:0002495	antigen processing and presentation of peptide antigen via MHC class II	2/7	34/18903	6.55725175566774e-05	0.0013172361615062	0.000430383087368904	HLA-DRA/HLA-DRB1	2
BP	GO:0043372	positive regulation of CD4-positive, alpha-beta T cell differentiation	2/7	35/18903	6.95343375530296e-05	0.00135691292996341	0.000443346753721572	HLA-DRA/HLA-DRB1	2
BP	GO:0002504	antigen processing and presentation of peptide or polysaccharide antigen via MHC class II	2/7	36/18903	7.36116009100547e-05	0.00135883036274506	0.000443973240197201	HLA-DRA/HLA-DRB1	2
BP	GO:0045589	regulation of regulatory T cell differentiation	2/7	36/18903	7.36116009100547e-05	0.00135883036274506	0.000443973240197201	HLA-DRA/HLA-DRB1	2
BP	GO:0045066	regulatory T cell differentiation	2/7	39/18903	8.65354360245984e-05	0.00155536060012633	0.000508185940089054	HLA-DRA/HLA-DRB1	2
BP	GO:0002478	antigen processing and presentation of exogenous peptide antigen	2/7	40/18903	9.10738578017369e-05	0.00159496012509196	0.000521124368528157	HLA-DRA/HLA-DRB1	2
BP	GO:0001914	regulation of T cell mediated cytotoxicity	2/7	41/18903	9.57274155262352e-05	0.00163454562011047	0.000534058212935838	HLA-DRA/HLA-DRB1	2
BP	GO:0045622	regulation of T-helper cell differentiation	2/7	43/18903	0.000105379693141323	0.00175547147354936	0.000573568548034931	HLA-DRA/HLA-DRB1	2
BP	GO:0071827	plasma lipoprotein particle organization	2/7	45/18903	0.00011549177771367	0.00183443916694039	0.000599369813348791	APOC1/APOE	2
BP	GO:2000516	positive regulation of CD4-positive, alpha-beta T cell activation	2/7	45/18903	0.00011549177771367	0.00183443916694039	0.000599369813348791	HLA-DRA/HLA-DRB1	2
BP	GO:0071825	protein-lipid complex subunit organization	2/7	48/18903	0.000131520968983501	0.00199619604034958	0.000652220945602392	APOC1/APOE	2
BP	GO:0019884	antigen processing and presentation of exogenous antigen	2/7	49/18903	0.000137093404671012	0.00203553903022394	0.000665075555841064	HLA-DRA/HLA-DRB1	2
BP	GO:0001913	T cell mediated cytotoxicity	2/7	51/18903	0.000148581966308867	0.00215918048912673	0.000705473165901004	HLA-DRA/HLA-DRB1	2
BP	GO:0034381	plasma lipoprotein particle clearance	2/7	53/18903	0.000160528373409435	0.00219281758077289	0.000716463477111585	APOC1/APOE	2
BP	GO:0046638	positive regulation of alpha-beta T cell differentiation	2/7	53/18903	0.000160528373409435	0.00219281758077289	0.000716463477111585	HLA-DRA/HLA-DRB1	2
BP	GO:0043370	regulation of CD4-positive, alpha-beta T cell differentiation	2/7	56/18903	0.000179305373406386	0.00235510711608773	0.000769488647007164	HLA-DRA/HLA-DRB1	2
BP	GO:0001912	positive regulation of leukocyte mediated cytotoxicity	2/7	59/18903	0.000199109773132304	0.00251836990832156	0.000822831810995099	HLA-DRA/HLA-DRB1	2
BP	GO:0002711	positive regulation of T cell mediated immunity	2/7	60/18903	0.000205939265618875	0.00255739124395803	0.000835581326530171	HLA-DRA/HLA-DRB1	2
BP	GO:0051055	negative regulation of lipid biosynthetic process	2/7	63/18903	0.000227110966076342	0.00276994267553824	0.000905028661807978	APOC1/APOE	2
BP	GO:0048002	antigen processing and presentation of peptide antigen	2/7	64/18903	0.000234395737182837	0.00280863664027855	0.000917671214824771	HLA-DRA/HLA-DRB1	2
BP	GO:0031343	positive regulation of cell killing	2/7	66/18903	0.000249306219950056	0.00293579565906704	0.000959218123945769	HLA-DRA/HLA-DRB1	2
BP	GO:0042093	T-helper cell differentiation	2/7	68/18903	0.000264670883852947	0.00306390192663666	0.00100107452947056	HLA-DRA/HLA-DRB1	2
BP	GO:0002294	CD4-positive, alpha-beta T cell differentiation involved in immune response	2/7	70/18903	0.000280489241640217	0.00312844793065451	0.00102216376866573	HLA-DRA/HLA-DRB1	2
BP	GO:0002287	alpha-beta T cell activation involved in immune response	2/7	71/18903	0.00028856840355964	0.00312844793065451	0.00102216376866573	HLA-DRA/HLA-DRB1	2
BP	GO:0002293	alpha-beta T cell differentiation involved in immune response	2/7	71/18903	0.00028856840355964	0.00312844793065451	0.00102216376866573	HLA-DRA/HLA-DRB1	2
BP	GO:0033344	cholesterol efflux	2/7	71/18903	0.00028856840355964	0.00312844793065451	0.00102216376866573	APOC1/APOE	2
BP	GO:0046635	positive regulation of alpha-beta T cell activation	2/7	73/18903	0.000305066389258656	0.00315697490702519	0.00103148444215048	HLA-DRA/HLA-DRB1	2
BP	GO:0046637	regulation of alpha-beta T cell differentiation	2/7	73/18903	0.000305066389258656	0.00315697490702519	0.00103148444215048	HLA-DRA/HLA-DRB1	2
BP	GO:0002381	immunoglobulin production involved in immunoglobulin-mediated immune response	2/7	74/18903	0.000313485091420048	0.00319567637969989	0.00104412944824902	HLA-DRA/HLA-DRB1	2
BP	GO:0002292	T cell differentiation involved in immune response	2/7	79/18903	0.000357273264732029	0.0035364875335069	0.0011554833275849	HLA-DRA/HLA-DRB1	2
BP	GO:2000514	regulation of CD4-positive, alpha-beta T cell activation	2/7	79/18903	0.000357273264732029	0.0035364875335069	0.0011554833275849	HLA-DRA/HLA-DRB1	2
BP	GO:0032371	regulation of sterol transport	2/7	81/18903	0.000375578243179772	0.00361295690270119	0.0011804683106614	APOC1/APOE	2
BP	GO:0032374	regulation of cholesterol transport	2/7	81/18903	0.000375578243179772	0.00361295690270119	0.0011804683106614	APOC1/APOE	2
BP	GO:0097006	regulation of plasma lipoprotein particle levels	2/7	84/18903	0.00040388031118556	0.0036780033671965	0.0012017210662644	APOC1/APOE	2
BP	GO:0001910	regulation of leukocyte mediated cytotoxicity	2/7	87/18903	0.000433194445186764	0.00388075735064856	0.00126796726259921	HLA-DRA/HLA-DRB1	2
BP	GO:0032370	positive regulation of lipid transport	2/7	88/18903	0.000443190444144345	0.00388075735064856	0.00126796726259921	SPP1/APOE	2
BP	GO:0043367	CD4-positive, alpha-beta T cell differentiation	2/7	88/18903	0.000443190444144345	0.00388075735064856	0.00126796726259921	HLA-DRA/HLA-DRB1	2
BP	GO:0002709	regulation of T cell mediated immunity	2/7	89/18903	0.000453298652717542	0.00391902506083647	0.00128047054465182	HLA-DRA/HLA-DRB1	2
BP	GO:1903035	negative regulation of response to wounding	2/7	94/18903	0.000505520723391307	0.00431588317595328	0.00141013675472312	SPP1/APOE	2
BP	GO:0019218	regulation of steroid metabolic process	2/7	102/18903	0.000594888943272511	0.00489529094283283	0.00159944776123998	APOC1/APOE	2
BP	GO:0031341	regulation of cell killing	2/7	102/18903	0.000594888943272511	0.00489529094283283	0.00159944776123998	HLA-DRA/HLA-DRB1	2
BP	GO:0006641	triglyceride metabolic process	2/7	104/18903	0.000618345848972197	0.00496859076291777	0.00162339715148119	APOC1/APOE	2
BP	GO:0015914	phospholipid transport	2/7	104/18903	0.000618345848972197	0.00496859076291777	0.00162339715148119	APOC1/APOE	2
BP	GO:0006958	complement activation, classical pathway	2/7	106/18903	0.000642247731170448	0.00510064186499321	0.00166654246031989	C1QB/C1QA	2
BP	GO:0019882	antigen processing and presentation	2/7	108/18903	0.000666594108511761	0.00511554804621947	0.00167141278538727	HLA-DRA/HLA-DRB1	2
BP	GO:0061387	regulation of extent of cell growth	2/7	108/18903	0.000666594108511761	0.00511554804621947	0.00167141278538727	SPP1/APOE	2
BP	GO:0062014	negative regulation of small molecule metabolic process	2/7	108/18903	0.000666594108511761	0.00511554804621947	0.00167141278538727	APOC1/APOE	2
BP	GO:0045833	negative regulation of lipid metabolic process	2/7	110/18903	0.000691384499949618	0.00524684014961766	0.00171431010513823	APOC1/APOE	2
BP	GO:0002456	T cell mediated immunity	2/7	113/18903	0.000729401562008193	0.00541501377012604	0.00176925779342949	HLA-DRA/HLA-DRB1	2
BP	GO:1905954	positive regulation of lipid localization	2/7	113/18903	0.000729401562008193	0.00541501377012604	0.00176925779342949	SPP1/APOE	2
BP	GO:0002824	positive regulation of adaptive immune response based on somatic recombination of immune receptors built from immunoglobulin superfamily domains	2/7	114/18903	0.000742295402473012	0.00543020865505769	0.00177422244721003	HLA-DRA/HLA-DRB1	2
BP	GO:0035710	CD4-positive, alpha-beta T cell activation	2/7	115/18903	0.000755299886135403	0.00543020865505769	0.00177422244721003	HLA-DRA/HLA-DRB1	2
BP	GO:0046634	regulation of alpha-beta T cell activation	2/7	115/18903	0.000755299886135403	0.00543020865505769	0.00177422244721003	HLA-DRA/HLA-DRB1	2
BP	GO:0045582	positive regulation of T cell differentiation	2/7	117/18903	0.00078164054312768	0.00550371640161036	0.00179823977366325	HLA-DRA/HLA-DRB1	2
BP	GO:0046632	alpha-beta T cell differentiation	2/7	117/18903	0.00078164054312768	0.00550371640161036	0.00179823977366325	HLA-DRA/HLA-DRB1	2
BP	GO:0002286	T cell activation involved in immune response	2/7	118/18903	0.000794976596543137	0.00552152945422546	0.0018040598663725	HLA-DRA/HLA-DRB1	2
BP	GO:0002455	humoral immune response mediated by circulating immunoglobulin	2/7	119/18903	0.0008084230533273	0.00552152945422546	0.0018040598663725	C1QB/C1QA	2
BP	GO:0002708	positive regulation of lymphocyte mediated immunity	2/7	119/18903	0.0008084230533273	0.00552152945422546	0.0018040598663725	HLA-DRA/HLA-DRB1	2
BP	GO:0002821	positive regulation of adaptive immune response	2/7	120/18903	0.000821979853571119	0.0055585370295948	0.0018161514221686	HLA-DRA/HLA-DRB1	2
BP	GO:0030301	cholesterol transport	2/7	121/18903	0.000835646937384799	0.00559555743366488	0.0018282471695106	APOC1/APOE	2
BP	GO:0046887	positive regulation of hormone secretion	2/7	123/18903	0.00086331171625884	0.00572467866218241	0.00187043519516478	SPP1/HLA-DRB1	2
BP	GO:0045621	positive regulation of lymphocyte differentiation	2/7	130/18903	0.000963603580063229	0.00632828120368448	0.00206765140661341	HLA-DRA/HLA-DRB1	2
BP	GO:0006639	acylglycerol metabolic process	2/7	132/18903	0.000993246465730178	0.00639988052918596	0.0020910451910109	APOC1/APOE	2
BP	GO:0006956	complement activation	2/7	132/18903	0.000993246465730178	0.00639988052918596	0.0020910451910109	C1QB/C1QA	2
BP	GO:0006638	neutral lipid metabolic process	2/7	133/18903	0.00100823228798261	0.00643572572609462	0.00210275696067205	APOC1/APOE	2
BP	GO:0001909	leukocyte mediated cytotoxicity	2/7	134/18903	0.0010233276169882	0.00647159965187907	0.00211447811697367	HLA-DRA/HLA-DRB1	2
BP	GO:0015918	sterol transport	2/7	135/18903	0.00103853239312632	0.00650750114225026	0.00212620827950536	APOC1/APOE	2
BP	GO:0008203	cholesterol metabolic process	2/7	139/18903	0.00110044477726372	0.00680680175514891	0.00222399934051255	APOC1/APOE	2
BP	GO:0002705	positive regulation of leukocyte mediated immunity	2/7	140/18903	0.00111619589542705	0.00680680175514891	0.00222399934051255	HLA-DRA/HLA-DRB1	2
BP	GO:0042157	lipoprotein metabolic process	2/7	140/18903	0.00111619589542705	0.00680680175514891	0.00222399934051255	APOC1/APOE	2
BP	GO:0010977	negative regulation of neuron projection development	2/7	142/18903	0.00114802534170291	0.00693894963170874	0.00226717626866341	SPP1/APOE	2
BP	GO:0015748	organophosphate ester transport	2/7	148/18903	0.00124612707952304	0.00746583153784416	0.00243932540035904	APOC1/APOE	2
BP	GO:1902652	secondary alcohol metabolic process	2/7	149/18903	0.00126285786609471	0.00750027758732773	0.00245058002390919	APOC1/APOE	2
BP	GO:0016125	sterol metabolic process	2/7	154/18903	0.00134813893982957	0.00786990509319313	0.00257134912500107	APOC1/APOE	2
BP	GO:0045834	positive regulation of lipid metabolic process	2/7	154/18903	0.00134813893982957	0.00786990509319313	0.00257134912500107	APOC1/APOE	2
BP	GO:1903034	regulation of response to wounding	2/7	172/18903	0.00167750732327213	0.00970963984571919	0.00317244917514444	SPP1/APOE	2
BP	GO:0046631	alpha-beta T cell activation	2/7	174/18903	0.0017162540153019	0.00985043270967391	0.00321845069654137	HLA-DRA/HLA-DRB1	2
BP	GO:0002706	regulation of lymphocyte mediated immunity	2/7	179/18903	0.00181499358115466	0.0102449637680052	0.00334735658290376	HLA-DRA/HLA-DRB1	2
BP	GO:0045580	regulation of T cell differentiation	2/7	179/18903	0.00181499358115466	0.0102449637680052	0.00334735658290376	HLA-DRA/HLA-DRB1	2
BP	GO:0002822	regulation of adaptive immune response based on somatic recombination of immune receptors built from immunoglobulin superfamily domains	2/7	182/18903	0.00187551919914933	0.0103063234412634	0.00336740474616295	HLA-DRA/HLA-DRB1	2
BP	GO:0046890	regulation of lipid biosynthetic process	2/7	182/18903	0.00187551919914933	0.0103063234412634	0.00336740474616295	APOC1/APOE	2
BP	GO:0008361	regulation of cell size	2/7	183/18903	0.00189590769911041	0.0103063234412634	0.00336740474616295	SPP1/APOE	2
BP	GO:0050728	negative regulation of inflammatory response	2/7	184/18903	0.00191640274822906	0.0103063234412634	0.00336740474616295	APOE/HLA-DRB1	2
BP	GO:1902107	positive regulation of leukocyte differentiation	2/7	184/18903	0.00191640274822906	0.0103063234412634	0.00336740474616295	HLA-DRA/HLA-DRB1	2
BP	GO:1903708	positive regulation of hemopoiesis	2/7	184/18903	0.00191640274822906	0.0103063234412634	0.00336740474616295	HLA-DRA/HLA-DRB1	2
BP	GO:0001906	cell killing	2/7	189/18903	0.00202047417854683	0.0107811239370897	0.00352253721917704	HLA-DRA/HLA-DRB1	2
BP	GO:0031345	negative regulation of cell projection organization	2/7	194/18903	0.0021272005459995	0.0112626199450981	0.00367985732967681	SPP1/APOE	2
BP	GO:0002819	regulation of adaptive immune response	2/7	198/18903	0.00221448827912371	0.0116345807280115	0.00380138878683585	HLA-DRA/HLA-DRB1	2
BP	GO:0002285	lymphocyte activation involved in immune response	2/7	207/18903	0.00241706175409296	0.0126019326568358	0.00411745353047575	HLA-DRA/HLA-DRB1	2
BP	GO:0030100	regulation of endocytosis	2/7	209/18903	0.00246323618786134	0.0127453811841613	0.00416432274183895	APOC1/APOE	2
BP	GO:0045619	regulation of lymphocyte differentiation	2/7	210/18903	0.00248648097885363	0.0127689211169701	0.00417201398905397	HLA-DRA/HLA-DRB1	2
BP	GO:0002377	immunoglobulin production	2/7	219/18903	0.00270040085576978	0.013763983466349	0.00449713261133695	HLA-DRA/HLA-DRB1	2
BP	GO:0050866	negative regulation of cell activation	2/7	221/18903	0.00274908903621327	0.0139083541609901	0.0045443031241888	APOE/HLA-DRB1	2
BP	GO:0070374	positive regulation of ERK1 and ERK2 cascade	2/7	223/18903	0.00279819454936857	0.0140526976266083	0.00459146474044998	APOE/HLA-DRB1	2
BP	GO:0048588	developmental cell growth	2/7	229/18903	0.00294801045160542	0.0146970156090985	0.00480198398571148	SPP1/APOE	2
BP	GO:0060560	developmental growth involved in morphogenesis	2/7	233/18903	0.00304996589384348	0.0150951210543123	0.00493205773832813	SPP1/APOE	2
BP	GO:0046883	regulation of hormone secretion	2/7	234/18903	0.00307571399640558	0.0151130407161511	0.00493791266367272	SPP1/HLA-DRB1	2
BP	GO:0002703	regulation of leukocyte mediated immunity	2/7	241/18903	0.00325884776156989	0.0158985215796588	0.00519455432671291	HLA-DRA/HLA-DRB1	2
BP	GO:0050870	positive regulation of T cell activation	2/7	251/18903	0.00352923265577276	0.0165073066123569	0.00539346382341012	HLA-DRA/HLA-DRB1	2
BP	GO:0006898	receptor-mediated endocytosis	2/7	257/18903	0.00369639221223089	0.0165073066123569	0.00539346382341012	APOC1/APOE	2
BP	GO:0050708	regulation of protein secretion	2/7	257/18903	0.00369639221223089	0.0165073066123569	0.00539346382341012	APOE/HLA-DRB1	2
BP	GO:0002699	positive regulation of immune effector process	2/7	261/18903	0.00380987785951567	0.0168970557016182	0.00552080728788327	HLA-DRA/HLA-DRB1	2
BP	GO:0031348	negative regulation of defense response	2/7	272/18903	0.00413036985976078	0.0178547000899786	0.00583370026828305	APOE/HLA-DRB1	2
BP	GO:1903039	positive regulation of leukocyte cell-cell adhesion	2/7	275/18903	0.00421990940208846	0.0181270322114869	0.00592267986258029	HLA-DRA/HLA-DRB1	2
BP	GO:1903532	positive regulation of secretion by cell	2/7	278/18903	0.00431036002254417	0.0181423933742115	0.00592769884462177	SPP1/HLA-DRB1	2
BP	GO:0046879	hormone secretion	2/7	291/18903	0.00471280326643148	0.0191597894700756	0.0062601146145581	SPP1/HLA-DRB1	2
BP	GO:0002366	leukocyte activation involved in immune response	2/7	293/18903	0.0047762255629423	0.0193027340798201	0.00630681917996742	HLA-DRA/HLA-DRB1	2
BP	GO:0030217	T cell differentiation	2/7	296/18903	0.00487211043296816	0.0194599498579956	0.00635818659150046	HLA-DRA/HLA-DRB1	2
BP	GO:0002263	cell activation involved in immune response	2/7	297/18903	0.00490427221003069	0.0194745227875056	0.00636294803259796	HLA-DRA/HLA-DRB1	2
BP	GO:0009914	hormone transport	2/7	300/18903	0.00500135721074384	0.0197409009549419	0.00644998228010738	SPP1/HLA-DRB1	2
BP	GO:0051047	positive regulation of secretion	2/7	304/18903	0.00513220099812676	0.0197409009549419	0.00644998228010738	SPP1/HLA-DRB1	2
BP	GO:0044403	biological process involved in symbiotic interaction	2/7	307/18903	0.00523137970296341	0.0198085261771137	0.00647207759813223	APOE/HLA-DRB1	2
BP	GO:0050890	cognition	2/7	314/18903	0.00546627368897771	0.0198085261771137	0.00647207759813223	APOE/HLA-DRA	2
BP	GO:0070372	regulation of ERK1 and ERK2 cascade	2/7	315/18903	0.00550022651937552	0.0198085261771137	0.00647207759813223	APOE/HLA-DRB1	2
BP	GO:1902105	regulation of leukocyte differentiation	2/7	317/18903	0.00556842902782697	0.0198085261771137	0.00647207759813223	HLA-DRA/HLA-DRB1	2
BP	GO:0019058	viral life cycle	2/7	319/18903	0.00563702695861861	0.0199486498069249	0.00651786045937904	APOE/HLA-DRB1	2
BP	GO:0022409	positive regulation of cell-cell adhesion	2/7	322/18903	0.00574066428918738	0.0199858555124047	0.00653001675060462	HLA-DRA/HLA-DRB1	2
BP	GO:1901214	regulation of neuron death	2/7	325/18903	0.0058451887946828	0.0199858555124047	0.00653001675060462	APOE/C1QA	2
BP	GO:0048638	regulation of developmental growth	2/7	332/18903	0.00609252093463871	0.0204984817653115	0.00669750810548824	SPP1/APOE	2
BP	GO:0002440	production of molecular mediator of immune response	2/7	333/18903	0.00612824660550605	0.0205176099586306	0.00670375789663201	HLA-DRA/HLA-DRB1	2
BP	GO:0062012	regulation of small molecule metabolic process	2/7	339/18903	0.00634465582103293	0.020733970936677	0.00677444993230411	APOC1/APOE	2
BP	GO:0070371	ERK1 and ERK2 cascade	2/7	340/18903	0.00638106603438819	0.0207536576261292	0.00678088220195637	APOE/HLA-DRB1	2
BP	GO:0019216	regulation of lipid metabolic process	2/7	347/18903	0.00663866632967335	0.0213161713174996	0.00696467337490933	APOC1/APOE	2
BP	GO:0009306	protein secretion	2/7	359/18903	0.0070913346800133	0.0220934513525834	0.00721863556561252	APOE/HLA-DRB1	2
BP	GO:0035592	establishment of protein localization to extracellular region	2/7	360/18903	0.00712968569744178	0.0220934513525834	0.00721863556561252	APOE/HLA-DRB1	2
BP	GO:0002831	regulation of response to biotic stimulus	2/7	361/18903	0.00716813317230779	0.0220934513525834	0.00721863556561252	APOE/HLA-DRB1	2
BP	GO:0006066	alcohol metabolic process	2/7	367/18903	0.0074008405284008	0.0220934513525834	0.00721863556561252	APOC1/APOE	2
BP	GO:0032535	regulation of cellular component size	2/7	367/18903	0.0074008405284008	0.0220934513525834	0.00721863556561252	SPP1/APOE	2
BP	GO:0070997	neuron death	2/7	368/18903	0.00743996165606762	0.0220934513525834	0.00721863556561252	APOE/C1QA	2
BP	GO:0071692	protein localization to extracellular region	2/7	368/18903	0.00743996165606762	0.0220934513525834	0.00721863556561252	APOE/HLA-DRB1	2
BP	GO:0050863	regulation of T cell activation	2/7	376/18903	0.00775638258149565	0.0227365206144272	0.00742874681399177	HLA-DRA/HLA-DRB1	2
BP	GO:1903037	regulation of leukocyte cell-cell adhesion	2/7	377/18903	0.00779636585782521	0.0227560593200625	0.00743513073260884	HLA-DRA/HLA-DRB1	2
BP	GO:0002697	regulation of immune effector process	2/7	379/18903	0.00787661891145541	0.0228924711341449	0.00747970082521185	HLA-DRA/HLA-DRB1	2
BP	GO:0046486	glycerolipid metabolic process	2/7	399/18903	0.00870006681705082	0.0245543208101062	0.00802268014447487	APOC1/APOE	2
BP	GO:0051251	positive regulation of lymphocyte activation	2/7	400/18903	0.00874223312568971	0.0245717910487493	0.00802838822892016	HLA-DRA/HLA-DRB1	2
BP	GO:1903706	regulation of hemopoiesis	2/7	413/18903	0.00929895265097256	0.0254218412071393	0.00830612674102417	HLA-DRA/HLA-DRB1	2
BP	GO:0007159	leukocyte cell-cell adhesion	2/7	414/18903	0.00934243359149628	0.0254218412071393	0.00830612674102417	HLA-DRA/HLA-DRB1	2
BP	GO:0050727	regulation of inflammatory response	2/7	414/18903	0.00934243359149628	0.0254218412071393	0.00830612674102417	APOE/HLA-DRB1	2
BP	GO:0030098	lymphocyte differentiation	2/7	419/18903	0.00956123961155613	0.0258891538755469	0.0084588127018817	HLA-DRA/HLA-DRB1	2
BP	GO:0016032	viral process	2/7	421/18903	0.00964941495327264	0.0259470488704142	0.00847772884415168	APOE/HLA-DRB1	2
BP	GO:0001558	regulation of cell growth	2/7	422/18903	0.00969364232127466	0.025963755707571	0.00848318750097102	SPP1/APOE	2
BP	GO:0007409	axonogenesis	2/7	438/18903	0.0104138994023893	0.0270444611856726	0.0088362884663059	SPP1/APOE	2
BP	GO:0045936	negative regulation of phosphate metabolic process	2/7	440/18903	0.0105055955572236	0.0271792491120596	0.0088803279829801	APOC1/APOE	2
BP	GO:0010563	negative regulation of phosphorus metabolic process	2/7	441/18903	0.0105515817898348	0.0271952089149326	0.00888554255986084	APOC1/APOE	2
BP	GO:0010975	regulation of neuron projection development	2/7	446/18903	0.0107828923486643	0.0274802816199169	0.00897868490933556	SPP1/APOE	2
BP	GO:0002696	positive regulation of leukocyte activation	2/7	450/18903	0.0109695928396397	0.0276661057048128	0.0090393995675739	HLA-DRA/HLA-DRB1	2
BP	GO:0050867	positive regulation of cell activation	2/7	467/18903	0.0117793695759276	0.0289705547270911	0.00946560468851556	HLA-DRA/HLA-DRB1	2
BP	GO:0023061	signal release	2/7	470/18903	0.0119249979259724	0.0291927368582048	0.00953819868064947	SPP1/HLA-DRB1	2
BP	GO:1903131	mononuclear cell differentiation	2/7	473/18903	0.0120714405579012	0.0294456925037376	0.00962084736193632	HLA-DRA/HLA-DRB1	2
BP	GO:0031667	response to nutrient levels	2/7	474/18903	0.0121204354710067	0.029447441275493	0.00962141874147264	SPP1/APOE	2
BP	GO:0051051	negative regulation of transport	2/7	479/18903	0.0123667629056904	0.0296961903247703	0.00970269299352901	APOC1/APOE	2
BP	GO:0022411	cellular component disassembly	2/7	483/18903	0.0125654451008179	0.0296961903247703	0.00970269299352901	C1QB/C1QA	2
BP	GO:0045785	positive regulation of cell adhesion	2/7	484/18903	0.012615340240532	0.0297113013251151	0.00970763023953825	HLA-DRA/HLA-DRB1	2
BP	GO:0022407	regulation of cell-cell adhesion	2/7	490/18903	0.0129165935508732	0.0298838071232172	0.0097639933884905	HLA-DRA/HLA-DRB1	2
BP	GO:0061564	axon development	2/7	490/18903	0.0129165935508732	0.0298838071232172	0.0097639933884905	SPP1/APOE	2
BP	GO:0016049	cell growth	2/7	493/18903	0.0130684279781556	0.0298838071232172	0.0097639933884905	SPP1/APOE	2
BP	GO:0043410	positive regulation of MAPK cascade	2/7	496/18903	0.0132210656781287	0.0298838071232172	0.0097639933884905	APOE/HLA-DRB1	2
CC	GO:0042627	chylomicron	2/7	13/19869	8.28346536613137e-06	0.000125437403675632	1.55340437988399e-05	APOC1/APOE	2
CC	GO:0042613	MHC class II protein complex	2/7	17/19869	1.4433272560076e-05	0.000146836141487244	1.81840422894419e-05	HLA-DRA/HLA-DRB1	2
CC	GO:0034361	very-low-density lipoprotein particle	2/7	20/19869	2.01539802041315e-05	0.000146836141487244	1.81840422894419e-05	APOC1/APOE	2
CC	GO:0034385	triglyceride-rich plasma lipoprotein particle	2/7	20/19869	2.01539802041315e-05	0.000146836141487244	1.81840422894419e-05	APOC1/APOE	2
CC	GO:0042611	MHC protein complex	2/7	25/19869	3.17953780981749e-05	0.000156645996939508	1.93988850699081e-05	HLA-DRA/HLA-DRB1	2
CC	GO:0034364	high-density lipoprotein particle	2/7	27/19869	3.71881052963762e-05	0.000156645996939508	1.93988850699081e-05	APOC1/APOE	2
CC	GO:0071556	integral component of lumenal side of endoplasmic reticulum membrane	2/7	29/19869	4.30008619049629e-05	0.000156645996939508	1.93988850699081e-05	HLA-DRA/HLA-DRB1	2
CC	GO:0098553	lumenal side of endoplasmic reticulum membrane	2/7	29/19869	4.30008619049629e-05	0.000156645996939508	1.93988850699081e-05	HLA-DRA/HLA-DRB1	2
CC	GO:0098576	lumenal side of membrane	2/7	35/19869	6.29550594115877e-05	0.000199941323783866	2.47605354531104e-05	HLA-DRA/HLA-DRB1	2
CC	GO:0034358	plasma lipoprotein particle	2/7	36/19869	6.66471079279554e-05	0.000199941323783866	2.47605354531104e-05	APOC1/APOE	2
CC	GO:1990777	lipoprotein particle	2/7	36/19869	6.66471079279554e-05	0.000199941323783866	2.47605354531104e-05	APOC1/APOE	2
CC	GO:0032994	protein-lipid complex	2/7	39/19869	7.83502198710376e-05	0.000221992289634607	2.74913052179079e-05	APOC1/APOE	2
CC	GO:0001772	immunological synapse	2/7	45/19869	0.00010457302675305	0.000280696019179238	3.47611169262215e-05	HLA-DRA/HLA-DRB1	2
CC	GO:0012507	ER to Golgi transport vesicle membrane	2/7	63/19869	0.000205671388843372	0.000476783674136908	5.90444178497719e-05	HLA-DRA/HLA-DRB1	2
CC	GO:0005581	collagen trimer	2/7	86/19869	0.000383425435611017	0.000814779050673412	0.000100901430423952	C1QB/C1QA	2
CC	GO:0030134	COPII-coated ER to Golgi transport vesicle	2/7	95/19869	0.000467690102558489	0.000954087809219318	0.000118153289067408	HLA-DRA/HLA-DRB1	2
CC	GO:0032588	trans-Golgi network membrane	2/7	101/19869	0.000528433276383493	0.001036542195983	0.000128364358635666	HLA-DRA/HLA-DRB1	2
CC	GO:0072562	blood microparticle	2/7	145/19869	0.00108439227697362	0.00204829652317239	0.000253659012157572	APOE/C1QB	2
CC	GO:0031902	late endosome membrane	2/7	155/19869	0.00123759292590083	0.00225418711503365	0.000279156299075374	HLA-DRA/HLA-DRB1	2
CC	GO:0030176	integral component of endoplasmic reticulum membrane	2/7	164/19869	0.00138388269467003	0.00243372473890247	0.000301390060545197	HLA-DRA/HLA-DRB1	2
CC	GO:0031227	intrinsic component of endoplasmic reticulum membrane	2/7	172/19869	0.00152057481121877	0.0025849771790719	0.000320121012888162	HLA-DRA/HLA-DRB1	2
CC	GO:0030658	transport vesicle membrane	2/7	222/19869	0.0025152030049112	0.00413791462098294	0.000512435247180549	HLA-DRA/HLA-DRB1	2
CC	GO:0005802	trans-Golgi network	2/7	262/19869	0.00348211479648642	0.00554962045690023	0.00068725949930653	HLA-DRA/HLA-DRB1	2
CC	GO:0005770	late endosome	2/7	288/19869	0.00419056339386537	0.00633101284577808	0.000784026358610289	HLA-DRA/HLA-DRB1	2
CC	GO:0005788	endoplasmic reticulum lumen	2/7	312/19869	0.00489954158262649	0.00713933202039861	0.000884127804383728	SPP1/APOE	2
CC	GO:0098791	Golgi apparatus subcompartment	2/7	387/19869	0.00744803896552633	0.010146691310229	0.00125655619940916	HLA-DRA/HLA-DRB1	2
CC	GO:0031301	integral component of organelle membrane	2/7	390/19869	0.00756027979977847	0.010146691310229	0.00125655619940916	HLA-DRA/HLA-DRB1	2
CC	GO:0005769	early endosome	2/7	414/19869	0.00848620641767388	0.0102535243858457	0.00126978630165271	APOE/HLA-DRA	2
CC	GO:0005765	lysosomal membrane	2/7	418/19869	0.00864533962994316	0.0102535243858457	0.00126978630165271	HLA-DRA/HLA-DRB1	2
CC	GO:0098852	lytic vacuole membrane	2/7	418/19869	0.00864533962994316	0.0102535243858457	0.00126978630165271	HLA-DRA/HLA-DRB1	2
CC	GO:0031300	intrinsic component of organelle membrane	2/7	420/19869	0.00872541898690219	0.0102535243858457	0.00126978630165271	HLA-DRA/HLA-DRB1	2
CC	GO:0030133	transport vesicle	2/7	423/19869	0.0088461779015139	0.0102535243858457	0.00126978630165271	HLA-DRA/HLA-DRB1	2
CC	GO:0005774	vacuolar membrane	2/7	461/19869	0.0104417291738441	0.0118339597303566	0.00146550584896057	HLA-DRA/HLA-DRB1	2
MF	GO:0032395	MHC class II receptor activity	2/7	10/18432	5.55535682128077e-06	7.96267811050244e-05	1.94924800746694e-05	HLA-DRA/HLA-DRB1	2
MF	GO:0042608	T cell receptor binding	2/7	10/18432	5.55535682128077e-06	7.96267811050244e-05	1.94924800746694e-05	HLA-DRA/HLA-DRB1	2
MF	GO:0030247	polysaccharide binding	2/7	25/18432	3.6935335387366e-05	0.000309590721312602	7.57872022797067e-05	HLA-DRA/HLA-DRB1	2
MF	GO:0023026	MHC class II protein complex binding	2/7	27/18432	4.31987052994328e-05	0.000309590721312602	7.57872022797067e-05	HLA-DRA/HLA-DRB1	2
MF	GO:0023023	MHC protein complex binding	2/7	36/18432	7.74099511569122e-05	0.000439774798147833	0.000107656009338515	HLA-DRA/HLA-DRB1	2
MF	GO:0042605	peptide antigen binding	2/7	37/18432	8.18185670972713e-05	0.000439774798147833	0.000107656009338515	HLA-DRA/HLA-DRB1	2
MF	GO:0001540	amyloid-beta binding	2/7	85/18432	0.000434781655239873	0.00207729013059051	0.000508516555836109	APOE/C1QA	2
MF	GO:0140375	immune receptor activity	2/7	148/18432	0.00130976356010891	0.00563198330846832	0.00137869848432517	HLA-DRA/HLA-DRB1	2
MF	GO:0003823	antigen binding	2/7	171/18432	0.00174279785191794	0.00681275523931559	0.00166774914059133	HLA-DRA/HLA-DRB1	2
MF	GO:0030246	carbohydrate binding	2/7	275/18432	0.00443285207465021	0.0158843866008299	0.00388846673214931	HLA-DRA/HLA-DRB1	2
MF	GO:0005543	phospholipid binding	2/7	474/18432	0.0127204864318281	0.0233820694497942	0.00572388481023115	APOC1/APOE	2
BP	GO:0006707	cholesterol catabolic process	1/7	10/18903	0.00369783003175783	0.0165073066123569	0.00539346382341012	APOE	1
BP	GO:0016127	sterol catabolic process	1/7	10/18903	0.00369783003175783	0.0165073066123569	0.00539346382341012	APOE	1
BP	GO:0034379	very-low-density lipoprotein particle assembly	1/7	10/18903	0.00369783003175783	0.0165073066123569	0.00539346382341012	APOC1	1
BP	GO:0045657	positive regulation of monocyte differentiation	1/7	10/18903	0.00369783003175783	0.0165073066123569	0.00539346382341012	HLA-DRB1	1
BP	GO:0048671	negative regulation of collateral sprouting	1/7	10/18903	0.00369783003175783	0.0165073066123569	0.00539346382341012	SPP1	1
BP	GO:0097113	AMPA glutamate receptor clustering	1/7	10/18903	0.00369783003175783	0.0165073066123569	0.00539346382341012	APOE	1
BP	GO:0097688	glutamate receptor clustering	1/7	10/18903	0.00369783003175783	0.0165073066123569	0.00539346382341012	APOE	1
BP	GO:0150172	regulation of phosphatidylcholine metabolic process	1/7	10/18903	0.00369783003175783	0.0165073066123569	0.00539346382341012	APOC1	1
BP	GO:1903365	regulation of fear response	1/7	10/18903	0.00369783003175783	0.0165073066123569	0.00539346382341012	APOE	1
BP	GO:1905918	regulation of CoA-transferase activity	1/7	10/18903	0.00369783003175783	0.0165073066123569	0.00539346382341012	APOE	1
BP	GO:0071394	cellular response to testosterone stimulus	1/7	11/18903	0.00406696755305025	0.0176926040683651	0.00578073832548879	SPP1	1
BP	GO:2000644	regulation of receptor catabolic process	1/7	11/18903	0.00406696755305025	0.0176926040683651	0.00578073832548879	APOE	1
BP	GO:2000833	positive regulation of steroid hormone secretion	1/7	11/18903	0.00406696755305025	0.0176926040683651	0.00578073832548879	SPP1	1
BP	GO:0002424	T cell mediated immune response to tumor cell	1/7	12/18903	0.00443598783820398	0.0181423933742115	0.00592769884462177	HLA-DRB1	1
BP	GO:0034370	triglyceride-rich lipoprotein particle remodeling	1/7	12/18903	0.00443598783820398	0.0181423933742115	0.00592769884462177	APOE	1
BP	GO:0034372	very-low-density lipoprotein particle remodeling	1/7	12/18903	0.00443598783820398	0.0181423933742115	0.00592769884462177	APOE	1
BP	GO:0042447	hormone catabolic process	1/7	12/18903	0.00443598783820398	0.0181423933742115	0.00592769884462177	SPP1	1
BP	GO:0090209	negative regulation of triglyceride metabolic process	1/7	12/18903	0.00443598783820398	0.0181423933742115	0.00592769884462177	APOE	1
BP	GO:1900272	negative regulation of long-term synaptic potentiation	1/7	12/18903	0.00443598783820398	0.0181423933742115	0.00592769884462177	APOE	1
BP	GO:1902950	regulation of dendritic spine maintenance	1/7	12/18903	0.00443598783820398	0.0181423933742115	0.00592769884462177	APOE	1
BP	GO:1905907	negative regulation of amyloid fibril formation	1/7	13/18903	0.00480489091824943	0.0193043558656727	0.00630734906915714	APOE	1
BP	GO:0016322	neuron remodeling	1/7	14/18903	0.00517367682420877	0.0197409009549419	0.00644998228010738	C1QA	1
BP	GO:0046598	positive regulation of viral entry into host cell	1/7	14/18903	0.00517367682420877	0.0197409009549419	0.00644998228010738	HLA-DRB1	1
BP	GO:0048681	negative regulation of axon regeneration	1/7	14/18903	0.00517367682420877	0.0197409009549419	0.00644998228010738	SPP1	1
BP	GO:0075294	positive regulation by symbiont of entry into host	1/7	14/18903	0.00517367682420877	0.0197409009549419	0.00644998228010738	HLA-DRB1	1
BP	GO:2001140	positive regulation of phospholipid transport	1/7	14/18903	0.00517367682420877	0.0197409009549419	0.00644998228010738	APOE	1
BP	GO:0002836	positive regulation of response to tumor cell	1/7	15/18903	0.00554234558709854	0.0198085261771137	0.00647207759813223	HLA-DRB1	1
BP	GO:0002839	positive regulation of immune response to tumor cell	1/7	15/18903	0.00554234558709854	0.0198085261771137	0.00647207759813223	HLA-DRB1	1
BP	GO:0032488	Cdc42 protein signal transduction	1/7	15/18903	0.00554234558709854	0.0198085261771137	0.00647207759813223	APOE	1
BP	GO:0034380	high-density lipoprotein particle assembly	1/7	15/18903	0.00554234558709854	0.0198085261771137	0.00647207759813223	APOE	1
BP	GO:0034384	high-density lipoprotein particle clearance	1/7	15/18903	0.00554234558709854	0.0198085261771137	0.00647207759813223	APOE	1
BP	GO:0035641	locomotory exploration behavior	1/7	15/18903	0.00554234558709854	0.0198085261771137	0.00647207759813223	APOE	1
BP	GO:0070571	negative regulation of neuron projection regeneration	1/7	15/18903	0.00554234558709854	0.0198085261771137	0.00647207759813223	SPP1	1
BP	GO:0090205	positive regulation of cholesterol metabolic process	1/7	15/18903	0.00554234558709854	0.0198085261771137	0.00647207759813223	APOE	1
BP	GO:2001138	regulation of phospholipid transport	1/7	15/18903	0.00554234558709854	0.0198085261771137	0.00647207759813223	APOE	1
BP	GO:0034374	low-density lipoprotein particle remodeling	1/7	16/18903	0.00591089723792937	0.0199858555124047	0.00653001675060462	APOE	1
BP	GO:0034638	phosphatidylcholine catabolic process	1/7	16/18903	0.00591089723792937	0.0199858555124047	0.00653001675060462	APOC1	1
BP	GO:0042159	lipoprotein catabolic process	1/7	16/18903	0.00591089723792937	0.0199858555124047	0.00653001675060462	APOE	1
BP	GO:0051044	positive regulation of membrane protein ectodomain proteolysis	1/7	16/18903	0.00591089723792937	0.0199858555124047	0.00653001675060462	APOE	1
BP	GO:0072578	neurotransmitter-gated ion channel clustering	1/7	16/18903	0.00591089723792937	0.0199858555124047	0.00653001675060462	APOE	1
BP	GO:1902931	negative regulation of alcohol biosynthetic process	1/7	16/18903	0.00591089723792937	0.0199858555124047	0.00653001675060462	APOE	1
BP	GO:1905906	regulation of amyloid fibril formation	1/7	16/18903	0.00591089723792937	0.0199858555124047	0.00653001675060462	APOE	1
BP	GO:0016045	detection of bacterium	1/7	17/18903	0.00627933180770401	0.0206191520416435	0.00673693493539095	HLA-DRB1	1
BP	GO:0036005	response to macrophage colony-stimulating factor	1/7	17/18903	0.00627933180770401	0.0206191520416435	0.00673693493539095	SPP1	1
BP	GO:0055089	fatty acid homeostasis	1/7	17/18903	0.00627933180770401	0.0206191520416435	0.00673693493539095	APOE	1
BP	GO:0060192	negative regulation of lipase activity	1/7	17/18903	0.00627933180770401	0.0206191520416435	0.00673693493539095	APOC1	1
BP	GO:0043117	positive regulation of vascular permeability	1/7	18/18903	0.00664764932741935	0.0213161713174996	0.00696467337490933	APOE	1
BP	GO:0045780	positive regulation of bone resorption	1/7	18/18903	0.00664764932741935	0.0213161713174996	0.00696467337490933	SPP1	1
BP	GO:0010544	negative regulation of platelet activation	1/7	19/18903	0.00701584982806591	0.0220934513525834	0.00721863556561252	APOE	1
BP	GO:0010985	negative regulation of lipoprotein particle clearance	1/7	19/18903	0.00701584982806591	0.0220934513525834	0.00721863556561252	APOC1	1
BP	GO:0002837	regulation of immune response to tumor cell	1/7	20/18903	0.00738393334062704	0.0220934513525834	0.00721863556561252	HLA-DRB1	1
BP	GO:0043691	reverse cholesterol transport	1/7	20/18903	0.00738393334062704	0.0220934513525834	0.00721863556561252	APOE	1
BP	GO:0044794	positive regulation by host of viral process	1/7	20/18903	0.00738393334062704	0.0220934513525834	0.00721863556561252	APOE	1
BP	GO:0045655	regulation of monocyte differentiation	1/7	20/18903	0.00738393334062704	0.0220934513525834	0.00721863556561252	HLA-DRB1	1
BP	GO:0048670	regulation of collateral sprouting	1/7	20/18903	0.00738393334062704	0.0220934513525834	0.00721863556561252	SPP1	1
BP	GO:0051004	regulation of lipoprotein lipase activity	1/7	20/18903	0.00738393334062704	0.0220934513525834	0.00721863556561252	APOC1	1
BP	GO:0098543	detection of other organism	1/7	20/18903	0.00738393334062704	0.0220934513525834	0.00721863556561252	HLA-DRB1	1
BP	GO:1900221	regulation of amyloid-beta clearance	1/7	20/18903	0.00738393334062704	0.0220934513525834	0.00721863556561252	APOE	1
BP	GO:0002834	regulation of response to tumor cell	1/7	21/18903	0.00775189989607994	0.0227365206144272	0.00742874681399177	HLA-DRB1	1
BP	GO:0097062	dendritic spine maintenance	1/7	21/18903	0.00775189989607994	0.0227365206144272	0.00742874681399177	APOE	1
BP	GO:0045717	negative regulation of fatty acid biosynthetic process	1/7	22/18903	0.00811974952539507	0.0233016341422052	0.00761338743646066	APOC1	1
BP	GO:0051000	positive regulation of nitric-oxide synthase activity	1/7	22/18903	0.00811974952539507	0.0233016341422052	0.00761338743646066	APOE	1
BP	GO:2000831	regulation of steroid hormone secretion	1/7	22/18903	0.00811974952539507	0.0233016341422052	0.00761338743646066	SPP1	1
BP	GO:0045540	regulation of cholesterol biosynthetic process	1/7	23/18903	0.00848748225953622	0.0240537360301379	0.0078591231230473	APOE	1
BP	GO:0048143	astrocyte activation	1/7	23/18903	0.00848748225953622	0.0240537360301379	0.0078591231230473	C1QA	1
BP	GO:0106118	regulation of sterol biosynthetic process	1/7	23/18903	0.00848748225953622	0.0240537360301379	0.0078591231230473	APOE	1
BP	GO:0051043	regulation of membrane protein ectodomain proteolysis	1/7	24/18903	0.00885509812946117	0.0246858449894775	0.00806565329085185	APOE	1
BP	GO:1903902	positive regulation of viral life cycle	1/7	24/18903	0.00885509812946117	0.0246858449894775	0.00806565329085185	HLA-DRB1	1
BP	GO:0046697	decidualization	1/7	25/18903	0.00922259716612073	0.0253993300986309	0.00829877164353818	SPP1	1
BP	GO:0048668	collateral sprouting	1/7	25/18903	0.00922259716612073	0.0253993300986309	0.00829877164353818	SPP1	1
BP	GO:0098581	detection of external biotic stimulus	1/7	25/18903	0.00922259716612073	0.0253993300986309	0.00829877164353818	HLA-DRB1	1
BP	GO:0050995	negative regulation of lipid catabolic process	1/7	26/18903	0.0095899794004588	0.0258891538755469	0.0084588127018817	APOC1	1
BP	GO:0002418	immune response to tumor cell	1/7	27/18903	0.00995724486341354	0.0262579082691562	0.00857929652933823	HLA-DRB1	1
BP	GO:0010875	positive regulation of cholesterol efflux	1/7	27/18903	0.00995724486341354	0.0262579082691562	0.00857929652933823	APOE	1
BP	GO:0035774	positive regulation of insulin secretion involved in cellular response to glucose stimulus	1/7	27/18903	0.00995724486341354	0.0262579082691562	0.00857929652933823	HLA-DRB1	1
BP	GO:0035929	steroid hormone secretion	1/7	27/18903	0.00995724486341354	0.0262579082691562	0.00857929652933823	SPP1	1
BP	GO:0010894	negative regulation of steroid biosynthetic process	1/7	28/18903	0.0103243935859162	0.0269143542716823	0.00879377838575425	APOE	1
BP	GO:0032801	receptor catabolic process	1/7	28/18903	0.0103243935859162	0.0269143542716823	0.00879377838575425	APOE	1
BP	GO:0035640	exploration behavior	1/7	28/18903	0.0103243935859162	0.0269143542716823	0.00879377838575425	APOE	1
BP	GO:0007263	nitric oxide mediated signal transduction	1/7	29/18903	0.0106914255988906	0.0273492272810572	0.00893586527484646	APOE	1
BP	GO:1902430	negative regulation of amyloid-beta formation	1/7	29/18903	0.0106914255988906	0.0273492272810572	0.00893586527484646	APOE	1
BP	GO:0007271	synaptic transmission, cholinergic	1/7	30/18903	0.0110583409332561	0.0276661057048128	0.0090393995675739	APOE	1
BP	GO:0008209	androgen metabolic process	1/7	30/18903	0.0110583409332561	0.0276661057048128	0.0090393995675739	SPP1	1
BP	GO:0032372	negative regulation of sterol transport	1/7	30/18903	0.0110583409332561	0.0276661057048128	0.0090393995675739	APOC1	1
BP	GO:0032375	negative regulation of cholesterol transport	1/7	30/18903	0.0110583409332561	0.0276661057048128	0.0090393995675739	APOC1	1
BP	GO:0045939	negative regulation of steroid metabolic process	1/7	31/18903	0.011425139619923	0.0283758922196632	0.00927130947147817	APOE	1
BP	GO:0048679	regulation of axon regeneration	1/7	31/18903	0.011425139619923	0.0283758922196632	0.00927130947147817	SPP1	1
BP	GO:0002862	negative regulation of inflammatory response to antigenic stimulus	1/7	32/18903	0.011791821689797	0.0289705547270911	0.00946560468851556	HLA-DRB1	1
BP	GO:0032770	positive regulation of monooxygenase activity	1/7	32/18903	0.011791821689797	0.0289705547270911	0.00946560468851556	APOE	1
BP	GO:1902992	negative regulation of amyloid precursor protein catabolic process	1/7	33/18903	0.012158387173776	0.029447441275493	0.00962141874147264	APOE	1
BP	GO:0002021	response to dietary excess	1/7	34/18903	0.0125248361027527	0.0296961903247703	0.00970269299352901	APOE	1
BP	GO:0010984	regulation of lipoprotein particle clearance	1/7	34/18903	0.0125248361027527	0.0296961903247703	0.00970269299352901	APOC1	1
BP	GO:0046475	glycerophospholipid catabolic process	1/7	34/18903	0.0125248361027527	0.0296961903247703	0.00970269299352901	APOC1	1
BP	GO:0055094	response to lipoprotein particle	1/7	34/18903	0.0125248361027527	0.0296961903247703	0.00970269299352901	APOE	1
BP	GO:0070570	regulation of neuron projection regeneration	1/7	34/18903	0.0125248361027527	0.0296961903247703	0.00970269299352901	SPP1	1
BP	GO:0001893	maternal placenta development	1/7	35/18903	0.0128911685076114	0.0298838071232172	0.0097639933884905	SPP1	1
BP	GO:0032633	interleukin-4 production	1/7	35/18903	0.0128911685076114	0.0298838071232172	0.0097639933884905	HLA-DRB1	1
BP	GO:0032673	regulation of interleukin-4 production	1/7	35/18903	0.0128911685076114	0.0298838071232172	0.0097639933884905	HLA-DRB1	1
BP	GO:0007616	long-term memory	1/7	36/18903	0.0132573844192311	0.0298838071232172	0.0097639933884905	APOE	1
BP	GO:0019068	virion assembly	1/7	36/18903	0.0132573844192311	0.0298838071232172	0.0097639933884905	APOE	1
BP	GO:0019934	cGMP-mediated signaling	1/7	36/18903	0.0132573844192311	0.0298838071232172	0.0097639933884905	APOE	1
BP	GO:0030224	monocyte differentiation	1/7	36/18903	0.0132573844192311	0.0298838071232172	0.0097639933884905	HLA-DRB1	1
BP	GO:0033280	response to vitamin D	1/7	36/18903	0.0132573844192311	0.0298838071232172	0.0097639933884905	SPP1	1
BP	GO:0048261	negative regulation of receptor-mediated endocytosis	1/7	36/18903	0.0132573844192311	0.0298838071232172	0.0097639933884905	APOC1	1
BP	GO:0001662	behavioral fear response	1/7	37/18903	0.0136234838684848	0.0302105177992698	0.00987074019179348	APOE	1
BP	GO:0001941	postsynaptic membrane organization	1/7	37/18903	0.0136234838684848	0.0302105177992698	0.00987074019179348	APOE	1
BP	GO:0060999	positive regulation of dendritic spine development	1/7	37/18903	0.0136234838684848	0.0302105177992698	0.00987074019179348	APOE	1
BP	GO:0071402	cellular response to lipoprotein particle stimulus	1/7	37/18903	0.0136234838684848	0.0302105177992698	0.00987074019179348	APOE	1
BP	GO:1903725	regulation of phospholipid metabolic process	1/7	37/18903	0.0136234838684848	0.0302105177992698	0.00987074019179348	APOC1	1
BP	GO:0002209	behavioral defense response	1/7	38/18903	0.0139894668862374	0.0309217018877027	0.0101031067275841	APOE	1
BP	GO:0009595	detection of biotic stimulus	1/7	39/18903	0.0143553335033481	0.0310275088062871	0.0101376772242165	HLA-DRB1	1
BP	GO:0032373	positive regulation of sterol transport	1/7	39/18903	0.0143553335033481	0.0310275088062871	0.0101376772242165	APOE	1
BP	GO:0032376	positive regulation of cholesterol transport	1/7	39/18903	0.0143553335033481	0.0310275088062871	0.0101376772242165	APOE	1
BP	GO:0044060	regulation of endocrine process	1/7	39/18903	0.0143553335033481	0.0310275088062871	0.0101376772242165	SPP1	1
BP	GO:0045922	negative regulation of fatty acid metabolic process	1/7	39/18903	0.0143553335033481	0.0310275088062871	0.0101376772242165	APOC1	1
BP	GO:0090181	regulation of cholesterol metabolic process	1/7	39/18903	0.0143553335033481	0.0310275088062871	0.0101376772242165	APOE	1
BP	GO:0097242	amyloid-beta clearance	1/7	39/18903	0.0143553335033481	0.0310275088062871	0.0101376772242165	APOE	1
BP	GO:1990000	amyloid fibril formation	1/7	40/18903	0.0147210837506698	0.0317176662514432	0.0103631736846821	APOE	1
BP	GO:0045124	regulation of bone resorption	1/7	41/18903	0.0150867176590482	0.0324032332111004	0.0105871702870514	SPP1	1
BP	GO:0014002	astrocyte development	1/7	42/18903	0.0154522352593234	0.0327760145407387	0.0107089698430093	C1QA	1
BP	GO:0050999	regulation of nitric-oxide synthase activity	1/7	42/18903	0.0154522352593234	0.0327760145407387	0.0107089698430093	APOE	1
BP	GO:0055090	acylglycerol homeostasis	1/7	42/18903	0.0154522352593234	0.0327760145407387	0.0107089698430093	APOE	1
BP	GO:0070328	triglyceride homeostasis	1/7	42/18903	0.0154522352593234	0.0327760145407387	0.0107089698430093	APOE	1
BP	GO:0002347	response to tumor cell	1/7	43/18903	0.0158176365823277	0.033139404250705	0.010827700857131	HLA-DRB1	1
BP	GO:0033574	response to testosterone	1/7	43/18903	0.0158176365823277	0.033139404250705	0.010827700857131	SPP1	1
BP	GO:0042596	fear response	1/7	43/18903	0.0158176365823277	0.033139404250705	0.010827700857131	APOE	1
BP	GO:0090207	regulation of triglyceride metabolic process	1/7	43/18903	0.0158176365823277	0.033139404250705	0.010827700857131	APOE	1
BP	GO:0006509	membrane protein ectodomain proteolysis	1/7	44/18903	0.0161829216588879	0.0336979740640867	0.0110102034392947	APOE	1
BP	GO:0032689	negative regulation of interferon-gamma production	1/7	44/18903	0.0161829216588879	0.0336979740640867	0.0110102034392947	HLA-DRB1	1
BP	GO:0042551	neuron maturation	1/7	45/18903	0.0165480905198238	0.0343536347265642	0.0112244287000564	C1QA	1
BP	GO:0042088	T-helper 1 type immune response	1/7	46/18903	0.0169131431959484	0.0346897201286269	0.0113342385254973	HLA-DRB1	1
BP	GO:0044788	modulation by host of viral process	1/7	46/18903	0.0169131431959484	0.0346897201286269	0.0113342385254973	APOE	1
BP	GO:0046596	regulation of viral entry into host cell	1/7	46/18903	0.0169131431959484	0.0346897201286269	0.0113342385254973	HLA-DRB1	1
BP	GO:1900271	regulation of long-term synaptic potentiation	1/7	46/18903	0.0169131431959484	0.0346897201286269	0.0113342385254973	APOE	1
BP	GO:0001774	microglial cell activation	1/7	47/18903	0.0172780797180689	0.0350175918321694	0.01144136467353	C1QA	1
BP	GO:0002861	regulation of inflammatory response to antigenic stimulus	1/7	47/18903	0.0172780797180689	0.0350175918321694	0.01144136467353	HLA-DRB1	1
BP	GO:0032369	negative regulation of lipid transport	1/7	47/18903	0.0172780797180689	0.0350175918321694	0.01144136467353	APOC1	1
BP	GO:0140353	lipid export from cell	1/7	47/18903	0.0172780797180689	0.0350175918321694	0.01144136467353	SPP1	1
BP	GO:0046850	regulation of bone remodeling	1/7	48/18903	0.0176429001169858	0.0355460199997088	0.0116140190181679	SPP1	1
BP	GO:1902003	regulation of amyloid-beta formation	1/7	48/18903	0.0176429001169858	0.0355460199997088	0.0116140190181679	APOE	1
BP	GO:0042311	vasodilation	1/7	49/18903	0.0180076044234926	0.0359625550328814	0.0117501143052645	APOE	1
BP	GO:0043114	regulation of vascular permeability	1/7	49/18903	0.0180076044234926	0.0359625550328814	0.0117501143052645	APOE	1
BP	GO:0061178	regulation of insulin secretion involved in cellular response to glucose stimulus	1/7	49/18903	0.0180076044234926	0.0359625550328814	0.0117501143052645	HLA-DRB1	1
BP	GO:0002269	leukocyte activation involved in inflammatory response	1/7	50/18903	0.018372192668376	0.0362664959320832	0.0118494214958799	C1QA	1
BP	GO:0030195	negative regulation of blood coagulation	1/7	50/18903	0.018372192668376	0.0362664959320832	0.0118494214958799	APOE	1
BP	GO:0042304	regulation of fatty acid biosynthetic process	1/7	50/18903	0.018372192668376	0.0362664959320832	0.0118494214958799	APOC1	1
BP	GO:0120009	intermembrane lipid transfer	1/7	50/18903	0.018372192668376	0.0362664959320832	0.0118494214958799	APOE	1
BP	GO:0030225	macrophage differentiation	1/7	51/18903	0.0187366648824173	0.0367733968812961	0.0120150422113505	HLA-DRB1	1
BP	GO:1900047	negative regulation of hemostasis	1/7	51/18903	0.0187366648824173	0.0367733968812961	0.0120150422113505	APOE	1
BP	GO:0010543	regulation of platelet activation	1/7	52/18903	0.0191010210963904	0.0372742783109562	0.0121786961576986	APOE	1
BP	GO:1902930	regulation of alcohol biosynthetic process	1/7	52/18903	0.0191010210963904	0.0372742783109562	0.0121786961576986	APOE	1
BP	GO:0010874	regulation of cholesterol efflux	1/7	53/18903	0.0194652613410633	0.0377692428862109	0.0123404168789038	APOE	1
BP	GO:0052372	modulation by symbiont of entry into host	1/7	53/18903	0.0194652613410633	0.0377692428862109	0.0123404168789038	HLA-DRB1	1
BP	GO:0009395	phospholipid catabolic process	1/7	54/18903	0.0198293856471964	0.038043456171447	0.0124300111094194	APOC1	1
BP	GO:0046164	alcohol catabolic process	1/7	54/18903	0.0198293856471964	0.038043456171447	0.0124300111094194	APOE	1
BP	GO:0050819	negative regulation of coagulation	1/7	54/18903	0.0198293856471964	0.038043456171447	0.0124300111094194	APOE	1
BP	GO:0061900	glial cell activation	1/7	54/18903	0.0198293856471964	0.038043456171447	0.0124300111094194	C1QA	1
BP	GO:0031103	axon regeneration	1/7	55/18903	0.0201933940455448	0.0385253858466678	0.0125874729128359	SPP1	1
BP	GO:1902991	regulation of amyloid precursor protein catabolic process	1/7	55/18903	0.0201933940455448	0.0385253858466678	0.0125874729128359	APOE	1
BP	GO:0034205	amyloid-beta formation	1/7	56/18903	0.0205572865668565	0.038786261671721	0.0126727093695074	APOE	1
BP	GO:0045806	negative regulation of endocytosis	1/7	56/18903	0.0205572865668565	0.038786261671721	0.0126727093695074	APOC1	1
BP	GO:0060986	endocrine hormone secretion	1/7	56/18903	0.0205572865668565	0.038786261671721	0.0126727093695074	SPP1	1
BP	GO:0060998	regulation of dendritic spine development	1/7	56/18903	0.0205572865668565	0.038786261671721	0.0126727093695074	APOE	1
BP	GO:0032768	regulation of monooxygenase activity	1/7	57/18903	0.0209210632418727	0.03914818135397	0.0127909600786648	APOE	1
BP	GO:0043113	receptor clustering	1/7	57/18903	0.0209210632418727	0.03914818135397	0.0127909600786648	APOE	1
BP	GO:0048168	regulation of neuronal synaptic plasticity	1/7	57/18903	0.0209210632418727	0.03914818135397	0.0127909600786648	APOE	1
BP	GO:0006695	cholesterol biosynthetic process	1/7	58/18903	0.0212847241013288	0.0395039852206727	0.0129072125557257	APOE	1
BP	GO:0033619	membrane protein proteolysis	1/7	58/18903	0.0212847241013288	0.0395039852206727	0.0129072125557257	APOE	1
BP	GO:1902653	secondary alcohol biosynthetic process	1/7	58/18903	0.0212847241013288	0.0395039852206727	0.0129072125557257	APOE	1
BP	GO:0002763	positive regulation of myeloid leukocyte differentiation	1/7	59/18903	0.0216482691759529	0.0397466877612253	0.0129865112204358	HLA-DRB1	1
BP	GO:0007566	embryo implantation	1/7	59/18903	0.0216482691759529	0.0397466877612253	0.0129865112204358	SPP1	1
BP	GO:0035773	insulin secretion involved in cellular response to glucose stimulus	1/7	59/18903	0.0216482691759529	0.0397466877612253	0.0129865112204358	HLA-DRB1	1
BP	GO:0043903	regulation of biological process involved in symbiotic interaction	1/7	59/18903	0.0216482691759529	0.0397466877612253	0.0129865112204358	HLA-DRB1	1
BP	GO:0043407	negative regulation of MAP kinase activity	1/7	60/18903	0.0220116984964671	0.0401978344200188	0.0131339152300901	APOE	1
BP	GO:0051353	positive regulation of oxidoreductase activity	1/7	60/18903	0.0220116984964671	0.0401978344200188	0.0131339152300901	APOE	1
BP	GO:0043112	receptor metabolic process	1/7	61/18903	0.0223750120935866	0.0406439714359565	0.0132796824295643	APOE	1
BP	GO:0060135	maternal process involved in female pregnancy	1/7	61/18903	0.0223750120935866	0.0406439714359565	0.0132796824295643	SPP1	1
BP	GO:0031102	neuron projection regeneration	1/7	62/18903	0.0227382099980207	0.0411941576356714	0.0134594458176194	SPP1	1
BP	GO:0045453	bone resorption	1/7	63/18903	0.0231012922404713	0.0416310886549918	0.0136022051242325	SPP1	1
BP	GO:0050994	regulation of lipid catabolic process	1/7	63/18903	0.0231012922404713	0.0416310886549918	0.0136022051242325	APOC1	1
BP	GO:0048524	positive regulation of viral process	1/7	64/18903	0.0234642588516346	0.0421604042380373	0.013775149415834	HLA-DRB1	1
BP	GO:0016126	sterol biosynthetic process	1/7	65/18903	0.0238271098621997	0.0421604042380373	0.013775149415834	APOE	1
BP	GO:0032613	interleukin-10 production	1/7	65/18903	0.0238271098621997	0.0421604042380373	0.013775149415834	HLA-DRB1	1
BP	GO:0032653	regulation of interleukin-10 production	1/7	65/18903	0.0238271098621997	0.0421604042380373	0.013775149415834	HLA-DRB1	1
BP	GO:0050435	amyloid-beta metabolic process	1/7	65/18903	0.0238271098621997	0.0421604042380373	0.013775149415834	APOE	1
BP	GO:0050771	negative regulation of axonogenesis	1/7	65/18903	0.0238271098621997	0.0421604042380373	0.013775149415834	SPP1	1
BP	GO:1905953	negative regulation of lipid localization	1/7	65/18903	0.0238271098621997	0.0421604042380373	0.013775149415834	APOC1	1
BP	GO:0015909	long-chain fatty acid transport	1/7	67/18903	0.0245524652042607	0.0432199323054383	0.0141213310453154	APOE	1
BP	GO:0043954	cellular component maintenance	1/7	67/18903	0.0245524652042607	0.0432199323054383	0.0141213310453154	APOE	1
BP	GO:0032024	positive regulation of insulin secretion	1/7	68/18903	0.0249149695971029	0.0435215453575992	0.0142198776540203	HLA-DRB1	1
BP	GO:0042987	amyloid precursor protein catabolic process	1/7	68/18903	0.0249149695971029	0.0435215453575992	0.0142198776540203	APOE	1
BP	GO:0046503	glycerolipid catabolic process	1/7	68/18903	0.0249149695971029	0.0435215453575992	0.0142198776540203	APOC1	1
BP	GO:0030193	regulation of blood coagulation	1/7	70/18903	0.0256396319797257	0.0445594621937727	0.0145589982046387	APOE	1
BP	GO:0042130	negative regulation of T cell proliferation	1/7	70/18903	0.0256396319797257	0.0445594621937727	0.0145589982046387	HLA-DRB1	1
BP	GO:0050709	negative regulation of protein secretion	1/7	72/18903	0.0263638326959467	0.0455860702059027	0.0148944238015741	APOE	1
BP	GO:1900046	regulation of hemostasis	1/7	72/18903	0.0263638326959467	0.0455860702059027	0.0148944238015741	APOE	1
BP	GO:0050795	regulation of behavior	1/7	73/18903	0.0267257600057619	0.0459790782970664	0.0150228320859645	APOE	1
BP	GO:0150076	neuroinflammatory response	1/7	73/18903	0.0267257600057619	0.0459790782970664	0.0150228320859645	C1QA	1
BP	GO:0048662	negative regulation of smooth muscle cell proliferation	1/7	74/18903	0.0270875719908897	0.0464844514316022	0.0151879536156271	APOE	1
BP	GO:0050810	regulation of steroid biosynthetic process	1/7	75/18903	0.0274492686819549	0.0468696262744379	0.0153138025278274	APOE	1
BP	GO:0050818	regulation of coagulation	1/7	75/18903	0.0274492686819549	0.0468696262744379	0.0153138025278274	APOE	1
BP	GO:0001937	negative regulation of endothelial cell proliferation	1/7	76/18903	0.0278108501095748	0.0473686050494754	0.015476834816196	APOE	1
BP	GO:0046470	phosphatidylcholine metabolic process	1/7	77/18903	0.0281723163043607	0.0477461340840654	0.0156001855988624	APOC1	1
BP	GO:1901616	organic hydroxy compound catabolic process	1/7	77/18903	0.0281723163043607	0.0477461340840654	0.0156001855988624	APOE	1
BP	GO:0043537	negative regulation of blood vessel endothelial cell migration	1/7	78/18903	0.0285336672969172	0.0481197401575172	0.015722254624942	APOE	1
BP	GO:0061045	negative regulation of wound healing	1/7	78/18903	0.0285336672969172	0.0481197401575172	0.015722254624942	APOE	1
BP	GO:0002437	inflammatory response to antigenic stimulus	1/7	79/18903	0.0288949031178427	0.0484894811535297	0.0158430608068865	HLA-DRB1	1
BP	GO:0048844	artery morphogenesis	1/7	79/18903	0.0288949031178427	0.0484894811535297	0.0158430608068865	APOE	1
BP	GO:0033555	multicellular organismal response to stress	1/7	81/18903	0.0296170293671603	0.0494582666449156	0.0161595939411607	APOE	1
BP	GO:0097061	dendritic spine organization	1/7	81/18903	0.0296170293671603	0.0494582666449156	0.0161595939411607	APOE	1
BP	GO:0048708	astrocyte differentiation	1/7	82/18903	0.0299779198567168	0.0499388274686283	0.016316608497109	C1QA	1
BP	GO:0051851	modulation by host of symbiont process	1/7	84/18903	0.0306993557184851	0.0510162042718378	0.0166686218781377	APOE	1
BP	GO:0034103	regulation of tissue remodeling	1/7	85/18903	0.0310599011518224	0.0514900788512008	0.0168234518246969	SPP1	1
BP	GO:0019935	cyclic-nucleotide-mediated signaling	1/7	86/18903	0.0314203316275341	0.0516813857650509	0.0168859578981133	APOE	1
BP	GO:0032092	positive regulation of protein binding	1/7	86/18903	0.0314203316275341	0.0516813857650509	0.0168859578981133	APOE	1
BP	GO:0033273	response to vitamin	1/7	86/18903	0.0314203316275341	0.0516813857650509	0.0168859578981133	SPP1	1
BP	GO:0010232	vascular transport	1/7	87/18903	0.031780647176166	0.0516813857650509	0.0168859578981133	APOE	1
BP	GO:0019915	lipid storage	1/7	87/18903	0.031780647176166	0.0516813857650509	0.0168859578981133	APOE	1
BP	GO:0050672	negative regulation of lymphocyte proliferation	1/7	87/18903	0.031780647176166	0.0516813857650509	0.0168859578981133	HLA-DRB1	1
BP	GO:0099175	regulation of postsynapse organization	1/7	87/18903	0.031780647176166	0.0516813857650509	0.0168859578981133	APOE	1
BP	GO:0150104	transport across blood-brain barrier	1/7	87/18903	0.031780647176166	0.0516813857650509	0.0168859578981133	APOE	1
BP	GO:0032945	negative regulation of mononuclear cell proliferation	1/7	88/18903	0.0321408478282581	0.0518964516943269	0.0169562268000267	HLA-DRB1	1
BP	GO:0035023	regulation of Rho protein signal transduction	1/7	88/18903	0.0321408478282581	0.0518964516943269	0.0169562268000267	APOE	1
BP	GO:0046889	positive regulation of lipid biosynthetic process	1/7	88/18903	0.0321408478282581	0.0518964516943269	0.0169562268000267	APOE	1
BP	GO:0046849	bone remodeling	1/7	89/18903	0.0325009336143438	0.0522309121378749	0.0170655056996678	SPP1	1
BP	GO:0048678	response to axon injury	1/7	89/18903	0.0325009336143438	0.0522309121378749	0.0170655056996678	SPP1	1
BP	GO:0051262	protein tetramerization	1/7	90/18903	0.0328609045649496	0.052562055779533	0.0171737008942914	HLA-DRB1	1
BP	GO:0060191	regulation of lipase activity	1/7	90/18903	0.0328609045649496	0.052562055779533	0.0171737008942914	APOC1	1
BP	GO:0106027	neuron projection organization	1/7	91/18903	0.0332207607105959	0.0528899290567296	0.0172808275564871	APOE	1
BP	GO:1901216	positive regulation of neuron death	1/7	91/18903	0.0332207607105959	0.0528899290567296	0.0172808275564871	C1QA	1
BP	GO:0060996	dendritic spine development	1/7	92/18903	0.0335805020817966	0.0532145775449353	0.0173869005772155	APOE	1
BP	GO:0090277	positive regulation of peptide hormone secretion	1/7	92/18903	0.0335805020817966	0.0532145775449353	0.0173869005772155	HLA-DRB1	1
BP	GO:0030516	regulation of axon extension	1/7	93/18903	0.0339401287090588	0.0535360459775685	0.0174919345723118	APOE	1
BP	GO:0050886	endocrine process	1/7	93/18903	0.0339401287090588	0.0535360459775685	0.0174919345723118	SPP1	1
BP	GO:0002793	positive regulation of peptide secretion	1/7	94/18903	0.034299640622883	0.0539784666945371	0.0176364875383245	HLA-DRB1	1
BP	GO:0042982	amyloid precursor protein metabolic process	1/7	95/18903	0.0346590378537641	0.0544186732278641	0.0177803170598863	APOE	1
BP	GO:0019217	regulation of fatty acid metabolic process	1/7	96/18903	0.0350183204321897	0.0546061937333003	0.0178415859928484	APOC1	1
BP	GO:0045807	positive regulation of endocytosis	1/7	96/18903	0.0350183204321897	0.0546061937333003	0.0178415859928484	APOE	1
BP	GO:0070664	negative regulation of leukocyte proliferation	1/7	96/18903	0.0350183204321897	0.0546061937333003	0.0178415859928484	HLA-DRB1	1
BP	GO:0010596	negative regulation of endothelial cell migration	1/7	97/18903	0.0353774883886406	0.055040602663876	0.017983521252588	APOE	1
BP	GO:0042632	cholesterol homeostasis	1/7	100/18903	0.0364543048308639	0.0564587079353289	0.0184468614969403	APOE	1
BP	GO:0098869	cellular oxidant detoxification	1/7	100/18903	0.0364543048308639	0.0564587079353289	0.0184468614969403	APOE	1
BP	GO:0015908	fatty acid transport	1/7	101/18903	0.0368130146041016	0.0566290292220752	0.0185025108963242	APOE	1
BP	GO:0042158	lipoprotein biosynthetic process	1/7	101/18903	0.0368130146041016	0.0566290292220752	0.0185025108963242	APOE	1
BP	GO:0055092	sterol homeostasis	1/7	101/18903	0.0368130146041016	0.0566290292220752	0.0185025108963242	APOE	1
BP	GO:0045639	positive regulation of myeloid cell differentiation	1/7	103/18903	0.037530090772024	0.0576023640388592	0.0188205304403763	HLA-DRB1	1
BP	GO:0060291	long-term synaptic potentiation	1/7	104/18903	0.0378884572275876	0.0580220096108573	0.0189576420397653	APOE	1
BP	GO:1901655	cellular response to ketone	1/7	105/18903	0.038246709304794	0.0584396028079962	0.019094083062796	SPP1	1
BP	GO:0060840	artery development	1/7	107/18903	0.0389628704458219	0.0594009832912865	0.0194081967446293	APOE	1
BP	GO:0051341	regulation of oxidoreductase activity	1/7	108/18903	0.0393207795704698	0.0598131234891556	0.0195428560987917	APOE	1
BP	GO:0042116	macrophage activation	1/7	109/18903	0.0396785744384137	0.0602232585365257	0.0196768603063011	C1QA	1
BP	GO:0048259	regulation of receptor-mediated endocytosis	1/7	112/18903	0.0407512738059616	0.0617142350542611	0.0201640099121574	APOC1	1
BP	GO:0010633	negative regulation of epithelial cell migration	1/7	113/18903	0.0411086119509969	0.0621176592091391	0.0202958214569431	APOE	1
BP	GO:0048640	negative regulation of developmental growth	1/7	115/18903	0.0418229459570835	0.0629186609882996	0.0205575342984041	SPP1	1
BP	GO:1990748	cellular detoxification	1/7	115/18903	0.0418229459570835	0.0629186609882996	0.0205575342984041	APOE	1
BP	GO:0051702	biological process involved in interaction with symbiont	1/7	116/18903	0.0421799418788582	0.0633162644027696	0.0206874440215568	APOE	1
BP	GO:0021782	glial cell development	1/7	117/18903	0.0425368237869249	0.0637119531720827	0.0208167281690399	C1QA	1
BP	GO:0032609	interferon-gamma production	1/7	119/18903	0.0432502456833095	0.0644976371216165	0.0210734361867654	HLA-DRB1	1
BP	GO:0032649	regulation of interferon-gamma production	1/7	119/18903	0.0432502456833095	0.0644976371216165	0.0210734361867654	HLA-DRB1	1
BP	GO:0007613	memory	1/7	120/18903	0.043606785732299	0.0648876572007848	0.0212008681922885	APOE	1
BP	GO:0002761	regulation of myeloid leukocyte differentiation	1/7	122/18903	0.0443195241835019	0.0655199892150039	0.0214074712392399	HLA-DRB1	1
BP	GO:0048675	axon extension	1/7	122/18903	0.0443195241835019	0.0655199892150039	0.0214074712392399	APOE	1
BP	GO:0071901	negative regulation of protein serine/threonine kinase activity	1/7	122/18903	0.0443195241835019	0.0655199892150039	0.0214074712392399	APOE	1
BP	GO:0097237	cellular response to toxic substance	1/7	123/18903	0.0446757226463481	0.0659039277914811	0.0215329162237713	APOE	1
BP	GO:0050868	negative regulation of T cell activation	1/7	128/18903	0.046455008545099	0.0683809716299625	0.0223422454890222	HLA-DRB1	1
BP	GO:0050714	positive regulation of protein secretion	1/7	129/18903	0.0468105246537638	0.0686085586663534	0.0224166054361823	HLA-DRB1	1
BP	GO:0051224	negative regulation of protein transport	1/7	129/18903	0.0468105246537638	0.0686085586663534	0.0224166054361823	APOE	1
BP	GO:0030168	platelet activation	1/7	133/18903	0.0482314531937906	0.0703890652379466	0.0229983537496258	APOE	1
BP	GO:1904950	negative regulation of establishment of protein localization	1/7	133/18903	0.0482314531937906	0.0703890652379466	0.0229983537496258	APOE	1
BP	GO:0010565	regulation of cellular ketone metabolic process	1/7	136/18903	0.0492959577564066	0.0716364662715441	0.0234059194722468	APOC1	1
BP	GO:0071333	cellular response to glucose stimulus	1/7	136/18903	0.0492959577564066	0.0716364662715441	0.0234059194722468	HLA-DRB1	1
BP	GO:0061041	regulation of wound healing	1/7	137/18903	0.0496505657542593	0.0719985911043718	0.0235242372106447	APOE	1
CC	GO:0034362	low-density lipoprotein particle	1/7	12/19869	0.00422067523051872	0.00633101284577808	0.000784026358610289	APOE	1
CC	GO:0043083	synaptic cleft	1/7	18/19869	0.00632528054440296	0.00896081410457085	0.00110969834112333	APOE	1
CC	GO:0071682	endocytic vesicle lumen	1/7	23/19869	0.00807620471049453	0.0102535243858457	0.00126978630165271	APOE	1
MF	GO:0004859	phospholipase inhibitor activity	1/7	13/18432	0.00492743232951387	0.0162984300130074	0.00398982374859423	APOC1	1
MF	GO:0055102	lipase inhibitor activity	1/7	17/18432	0.00643937214763213	0.019542207936375	0.00478389423167076	APOC1	1
MF	GO:0043395	heparan sulfate proteoglycan binding	1/7	18/18432	0.00681704928013083	0.019542207936375	0.00478389423167076	APOE	1
MF	GO:0120020	cholesterol transfer activity	1/7	22/18432	0.00832652752473551	0.0216923746982786	0.00531025084413184	APOE	1
MF	GO:0120015	sterol transfer activity	1/7	23/18432	0.00870358968157037	0.0216923746982786	0.00531025084413184	APOE	1
MF	GO:0050750	low-density lipoprotein particle receptor binding	1/7	24/18432	0.00908052894346545	0.0216923746982786	0.00531025084413184	APOE	1
MF	GO:0070325	lipoprotein particle receptor binding	1/7	29/18432	0.0109633829969252	0.0228988007920304	0.00560558158923633	APOE	1
MF	GO:0071813	lipoprotein particle binding	1/7	30/18432	0.0113395855899276	0.0228988007920304	0.00560558158923633	APOE	1
MF	GO:0071814	protein-lipid complex binding	1/7	30/18432	0.0113395855899276	0.0228988007920304	0.00560558158923633	APOE	1
MF	GO:0031210	phosphatidylcholine binding	1/7	31/18432	0.0117156655215039	0.0228988007920304	0.00560558158923633	APOC1	1
MF	GO:0015248	sterol transporter activity	1/7	36/18432	0.013594226424299	0.0233820694497942	0.00572388481023115	APOE	1
MF	GO:0043394	proteoglycan binding	1/7	36/18432	0.013594226424299	0.0233820694497942	0.00572388481023115	APOE	1
MF	GO:0050997	quaternary ammonium group binding	1/7	41/18432	0.0154697257878844	0.0255845464953473	0.006263046877686	APOC1	1
MF	GO:0048156	tau protein binding	1/7	43/18432	0.0162190692341126	0.0258303695209942	0.0063232238729484	APOE	1
MF	GO:0005504	fatty acid binding	1/7	49/18432	0.0184641671472892	0.0279320924813204	0.00683772153765492	APOC1	1
MF	GO:0120013	lipid transfer activity	1/7	50/18432	0.0188379228362393	0.0279320924813204	0.00683772153765492	APOE	1
MF	GO:0050840	extracellular matrix binding	1/7	56/18432	0.0210778962109931	0.0302116512357568	0.00739575305648881	SPP1	1
MF	GO:0033293	monocarboxylic acid binding	1/7	81/18432	0.0303640034190462	0.0421178111941609	0.010310357697469	APOC1	1
MF	GO:0016209	antioxidant activity	1/7	85/18432	0.0318427508628409	0.0427886964719425	0.0104745890996187	APOE	1
MF	GO:0005200	structural constituent of cytoskeleton	1/7	107/18432	0.0399413582993724	0.0520448002082731	0.0127404651672639	HLA-DRB1	1
