# Supplementary material for: Construction of T-Cell-Related Prognostic Risk Models and Prediction of Tumor Immune Microenvironment Regulation in Pancreatic Adenocarcinoma via Integrated Analysis of Single-Cell RNA-Seq and Bulk RNA-Seq
Source: Int J Mol Sci. 2025 Mar 7;26(6):2384. doi: 10.3390/ijms26062384 (PMC11942068; doi:10.3390/ijms26062384)
Supplement: Supplementary file 1 [file ijms-26-02384-s001.zip › Supplementary Table S4/normalized_counts.xls]

gene	TCGA-2J-AAB1-01	TCGA-2J-AAB4-01	TCGA-2J-AAB6-01	TCGA-2J-AAB8-01	TCGA-2J-AAB9-01	TCGA-2J-AABA-01	TCGA-2J-AABE-01	TCGA-2J-AABF-01	TCGA-2J-AABH-01	TCGA-2J-AABI-01	TCGA-2J-AABK-01	TCGA-2J-AABO-01	TCGA-2J-AABP-01	TCGA-2J-AABR-01	TCGA-2J-AABT-01	TCGA-2J-AABU-01	TCGA-2J-AABV-01	TCGA-2L-AAQA-01	TCGA-2L-AAQE-01	TCGA-2L-AAQI-01	TCGA-2L-AAQJ-01	TCGA-2L-AAQL-01	TCGA-2L-AAQM-01	TCGA-3A-A9I5-01	TCGA-3A-A9I7-01	TCGA-3A-A9I9-01	TCGA-3A-A9IB-01	TCGA-3A-A9IC-01	TCGA-3A-A9IH-01	TCGA-3A-A9IJ-01	TCGA-3A-A9IL-01	TCGA-3A-A9IN-01	TCGA-3A-A9IO-01	TCGA-3A-A9IR-01	TCGA-3A-A9IS-01	TCGA-3A-A9IU-01	TCGA-3A-A9IV-01	TCGA-3A-A9IX-01	TCGA-3A-A9IZ-01	TCGA-3A-A9J0-01	TCGA-3E-AAAY-01	TCGA-3E-AAAZ-01	TCGA-F2-6879-01	TCGA-F2-6880-01	TCGA-F2-7273-01	TCGA-F2-7276-01	TCGA-F2-A44G-01	TCGA-F2-A44H-01	TCGA-F2-A7TX-01
TSPAN6	1322.72855395848	1752.49700585101	1456.87254902179	1300.10320950056	2191.45859919005	2293.42652568759	1925.94368318253	1486.45993611066	1319.79031983726	1666.6161195468	1806.42037682936	1341.16092497555	2035.70043487708	2128.24665150659	852.582943352336	2053.74237750783	2951.30899843226	1178.01941754194	1914.90266403329	2298.01834838066	2344.37578545388	1550.13028954353	369.860170462577	3038.06175866777	1502.68576231789	1895.89714186764	2303.07549008284	1519.26172177854	1819.00306572253	464.134223170783	807.3265515557	480.693362508585	420.520667836498	57.6650432080183	39.5627429990228	3287.27889697684	197.167526401308	2611.99338871257	2140.11082620324	800.081478490307	1705.43733686849	896.104261115435	1086.96718420385	3336.96520443363	1636.31871882117	2168.05838137095	1274.20738734089	2188.68221946217	3345.5603914501
TNMD	0	0	0	9.47597091472712	0	0	1.26125977942536	2.00872964339279	1.80793194498254	0	1.60285747722215	0	0	1.23162421962187	3.87537701523789	2.35251131444196	0	0	1.9063242051103	0	1.05840893248482	2.65206208647311	2.46573446975051	14.5130338789862	0	12.1249235817117	1.60885469094156	0	1.57625915573876	0	1.0457597818079	188.144687135713	14.7921842957562	0.739295425743824	4.05771723066901	0.897428036302715	2.46459408001635	5.39986819875604	0	99.8729966291055	8.12113017556422	2.9428711366681	1.21857307646171	28.3230071363965	1.59485255245728	7.65197075777981	0	0	20.9382010893476
DPM1	1024.93615784755	1103.13810549408	2591.99762696986	1400.54850119667	1492.10312947826	1206.74088642493	1034.2330191288	1098.10553838806	1138.09315936651	1641.43373312508	1089.94308451106	1352.54047221777	2869.4830134247	1210.6866078883	1085.10556426661	1653.8154540527	1971.15613253135	1621.94673488933	1505.99612203713	1319.0895902185	1440.49455711184	1684.05942491042	1246.42877445888	1364.2251846247	1132.88418799747	1505.69505569256	1215.48971900635	1119.72218775556	1499.81058668543	1213.07808328727	810.463830901124	1023.37659303298	978.397332705019	1111.90032031871	1394.84029804247	1459.21798702821	1308.69945648868	1077.65941052317	1872.59697292783	1682.47586629032	1349.91230473823	1416.25673452152	1178.36016493848	1459.92227693971	997.314462803285	1189.24378860495	1368.79920212165	988.509767843509	1273.58884017379
SCYL3	863.801916116296	738.570691158945	516.082943602242	1277.36087930522	757.997077420541	742.609776261496	1741.79975538643	982.93837216687	1161.59627465128	784.469492167633	1140.43309504356	741.296220350124	397.717576889334	825.188227146651	718.236540157422	635.178054899329	535.286435990164	929.188649345363	659.588174968163	741.202722122778	840.37669239295	848.659867671395	438.900735615591	819.986414162718	711.092369668285	641.518684050563	506.78922764659	590.711614859301	619.469848205332	724.330681615009	579.350919121577	540.508147436124	872.738873449617	643.187020397127	907.91423036219	959.350570807602	485.52503376322	755.210138083167	1117.07299943487	803.373994862695	765.190932097606	912.29005236711	837.768990067427	834.241301108407	794.768188641211	715.459265852412	934.78969900991	779.09881474682	624.504606404019
C1orf112	216.20543827232	210.162391793196	519.943913255127	384.724419137921	206.331582678944	205.455371432347	190.45022669323	360.232182715106	239.550982710187	335.765152289649	292.521489593042	178.821456663407	462.360378642696	201.986372017986	183.434512054593	279.948846418593	220.624814833784	381.099615078481	251.634795074559	311.169852051544	239.20041874157	163.101818318096	112.190918373648	266.072287781413	192.867034226068	191.794245747076	230.870648150113	275.125957605702	230.133836737859	84.388040576506	95.164140144519	94.6161143399252	120.450643551158	73.9295425743824	118.688228997068	316.792096814858	145.411050720964	200.566533096653	416.673092677448	395.101964686571	228.293992713083	211.886721840103	219.952440301339	162.213586326635	156.295550140813	160.691385913376	255.954322347952	335.507871090394	515.26181811177
FGR	1027.9956687665	717.983354820019	480.047226841986	557.187089785955	755.825166023921	470.319524965614	739.098230743263	1341.83140178638	724.980709938	621.92863435469	462.42438217859	432.422795204239	1196.43965279105	864.600202174551	1918.31162254276	435.214593171763	434.016029181214	315.791871930542	245.915822459228	398.142792065951	554.606280622047	714.730732304503	288.49093296081	543.029350972065	416.760504392851	1331.53706242797	684.567670995632	589.700122368104	420.861194582248	140.646734294177	325.231292142257	651.437384938106	296.900270507678	59.8829294852497	135.933527227412	390.381195791681	129.391189200858	1135.51514122413	523.67863398761	597.042968859708	1081.01266114733	456.145026183555	288.192532583195	290.95452785571	1766.56501060518	1404.77429828241	863.567626704393	2087.35433893151	619.952823558508
CFH	5364.34247788869	5079.06743594902	3805.62908785993	4169.42720247993	4367.71381860375	5809.68381628577	5255.66950086549	6624.12078736161	4714.18254654198	8726.07844643666	3854.07080398066	5454.05442823392	8234.8355589538	13573.7305244526	3215.27113030904	7537.44625147204	3877.20986068552	2862.79385470017	1883.44831464897	7588.87219925707	4972.4051648137	4420.98749815067	2844.22471085722	21961.8485173758	3073.29426277625	3231.84326741624	8559.10695580908	4819.76172055577	4037.58782742483	253.164121729518	2329.952793868	2718.85386034268	786.098936860188	542.642842495967	287.083494069832	9153.76597028769	1614.30912241071	8511.73510072488	2375.1987578695	3800.66139919332	8086.84095926739	3514.52385496587	5110.69548268042	2314.76212869277	12264.947745914	8508.35381842133	2430.45321742577	6043.64514098401	5550.44400181531
FUCA2	2645.45710791697	3326.57043009801	4405.36637394133	3051.26263454213	2949.45567661059	2079.30737353219	2263.96130406853	3783.10749505641	2384.66223543198	1257.5931158485	3069.47206888042	3184.64757821468	6785.30290268772	3391.89310083862	2498.32638249003	1449.14696969625	4799.4939226956	1796.37627671483	2042.62638577568	3094.30393251256	3622.93377589555	3464.91911597712	2611.21280346579	8284.52350592126	4006.60299796588	2689.52850357968	3744.60929316647	2962.66150671728	2665.45423235424	1988.97923414348	2301.71727975919	2162.0325897445	10276.3417471804	2352.43804471685	3381.09288245495	2116.1353096018	2649.43863601757	2383.65610487945	2761.06722501827	3611.89046050974	3008.4275561479	1553.83596016075	1991.75769347667	4498.20849702588	1974.9590774596	2678.82742945275	4164.26554011319	3267.26121444404	3837.15293876522
GCLC	1307.43099936374	1296.1443836715	1078.4975230391	1453.61393831914	1455.18063573571	1362.68893943984	1210.80938824835	1884.18840550243	1246.56907606546	825.677033584999	1290.30026916383	1241.99629900766	1666.46951638754	2033.4115865957	2641.71533205383	1279.76615505643	1197.16088049152	1551.67890998332	640.52493291706	1181.86561819577	1864.91653903826	1341.94341575539	2639.56874986792	1642.39166730527	1826.36695888859	1493.57013211085	1093.21676249479	1017.56144614462	1187.71127384915	1180.26051195197	1144.06120129784	1629.13723311733	3701.21582771672	1380.26455986372	1570.33656826891	1163.96416308462	6216.93856684124	1610.70354271466	1845.03493956006	3700.78840256422	1269.60335077987	2220.39627261608	2479.79621059958	2044.40615148171	1876.07821920725	2005.45400276812	1138.4403120085	1186.6620675479	2438.84524862444
NFYA	797.512512872424	1773.94214787073	1254.8151371875	1413.81486047729	1285.77154679931	1044.60441860784	1243.60214251341	1626.40143460036	2460.59537712124	1444.55325746433	1541.94889308771	1103.81608249503	734.079274148357	1323.99603609351	847.415773998685	948.06205972011	730.593649121711	2326.27834453546	1028.46190865701	1584.84024026252	2346.49260331885	1076.73720710808	585.611936565747	1410.18312524149	1002.07002565283	1270.91244451941	1400.50800846462	2240.45586800231	998.560175160503	548.522263747289	750.855523338073	614.460972437445	938.247118187966	853.886216734116	581.267993293335	1469.08969542754	533.584618323539	1429.42225318499	1940.69140830703	1241.27867239031	1086.42674793104	924.061536913782	1514.07704750368	836.816119938988	1592.72608238734	1509.35123197207	1299.80281957568	1155.13783804948	1074.22075154044
STPG1	546.632617518695	787.465614963892	942.076595303844	557.187089785955	477.820507256502	377.493302932927	832.43145442074	401.07635213076	602.945303651678	346.44858895341	530.545824960532	486.069232203261	348.413745043548	518.513796460806	446.96014909077	959.82461629232	524.436035260634	320.751953688613	709.15260430103	471.586608078117	329.16517800278	486.653392867816	477.119619896724	420.877982490599	685.097247663902	680.097986356009	721.571328887288	569.470272544155	754.240006020995	915.375829031266	492.552857231522	1029.90184229781	573.725433756831	1106.7252523385	710.100515367076	851.659206451276	505.241786403351	422.73253898833	758.766565653875	943.854693417921	564.869721100356	258.972660026792	711.037390115409	628.255794661887	410.408723499006	483.987150429573	432.89665823197	553.925746900919	613.580327574794
NIPAL3	1428.79159914868	2057.87582821174	2821.08182637435	1413.81486047729	1589.83914232618	1584.23418935786	2914.77135025202	1491.14697194524	1681.37670883377	1093.52605279788	1525.11888957688	1680.92169263603	788.861309532562	1723.04228325099	3817.24636000932	2145.49031877107	2057.95933836759	1276.39437241036	3111.12110274	1414.75982423435	2238.5348922054	1709.25401473192	1563.27565382183	944.556621624016	2050.26042905537	2228.78140747464	1935.45219320269	1843.95081145292	2666.24236193211	2267.9285904936	1471.38401300372	1687.86447650073	1595.44273475656	4599.89613897807	1843.2180520314	2832.28288257137	2241.54831577487	2266.40182399218	2172.53674781238	1509.07000401121	1552.94055912734	2042.35256884766	3051.91626999836	3298.3429219749	2134.97595022281	1959.54217822145	1879.59500193778	1817.14665751643	1992.77052976443
LAS1L	1830.60736650384	1402.51228808928	1994.83432065705	1383.49175355016	1759.24823126257	1535.96455390086	1642.16023281182	1655.19322615566	2269.85855692558	3423.27834811674	1915.41468528047	1656.53694854556	3776.67351938714	1564.16275891977	1901.51832214339	1931.41178915685	2918.75779624367	1671.54755247004	2114.11354346732	2140.50069035457	1805.64563881911	2179.9950350809	3977.22969970758	2341.43613247643	1502.68576231789	1380.03675675482	1656.31590432433	1574.8938087944	1949.04444607097	2210.49784065681	3549.30869945602	2524.18392394214	1313.33464854464	2006.44778546874	1684.96708003531	1923.18828179672	2444.87732737622	1503.47758848222	1374.85907622753	1523.33757495823	1599.86264458615	1437.59255026236	1406.23333023682	2000.63423136183	1241.32690332925	1427.09254632593	1484.53506961812	1569.45628288594	2066.50941186169
ENPP4	869.920937954192	1474.56796527552	673.095709486216	1229.98102473158	942.60954613328	951.778196575151	1286.48497501387	1242.06449616454	1406.57105319642	270.138327069399	1231.79597124522	708.783228229505	277.197099044081	1333.84902985048	1214.28479810787	778.681245080289	716.126448149004	1494.6379697655	540.442912148769	1654.41859227405	2018.38583424856	1076.73720710808	2629.70581198892	1167.08980776847	1086.76381024776	1229.0263448735	509.202509683002	1350.34247574857	1121.50838930813	1048.99022661073	1644.98013678383	1355.07676399479	3679.02755127308	2695.47112226198	2037.98847910351	2153.82728712652	2200.8825134546	1166.37153093131	1454.30258416993	789.10642391568	1193.80613580794	1183.76991472474	1093.66933612439	1606.68695028286	2320.51046382534	1715.31677820231	1596.93240247526	1490.64570913987	1322.7480949053
SEMA3F	897.456536224723	1432.53548691688	7267.63187661312	1229.98102473158	1309.66257216214	960.441977298201	1594.23236119366	1140.9584374471	1960.70219433357	2078.69153372046	1120.39737657828	983.518011648739	2846.47455856333	1998.92610844629	1070.89584854407	2594.81997982948	951.218463955495	1259.86076655012	1276.28405532134	1198.29384019849	2115.75945603716	1333.98722949597	6441.73130222322	1095.73405786345	1298.91754789643	2429.39377946296	3335.96020166732	2614.70808974537	2334.4398096491	539.145814794344	1414.91298478609	1439.90500443748	909.719334189008	730.423880634898	981.9675698219	1558.83249905782	910.66751256604	1292.11131898805	1274.3387192392	1616.62553884255	1774.91811725942	939.51161038129	2367.07820102688	1073.69945235249	1467.2643482607	1128.66568677252	1465.61670666197	1634.75647256125	1540.3233149207
CFTR	11084.6080593483	32661.809101705	320.460481189422	1900.87976549426	26112.8907215678	8747.94316436042	9364.85386223333	22532.5899864847	16814.6710543101	334.238947051968	25733.075368063	2786.36342473709	2.19128141536823	32171.2562407428	2621.04665463923	809.263892168034	27650.4378590865	2926.44823726209	389.843299945056	35081.9849038112	7316.78095026758	10999.4275036472	118.355254548025	42092.6359270195	3833.86121948514	26672.6273482054	3258.73517650212	2831.16748286162	12343.6854485902	11.7205611911814	4381.73348577511	92.441031251651	1676.79974838322	19.9609764950832	22.3174447686795	8853.12757812628	25.8782378401716	36867.9858318782	11550.1132771756	478.512379453736	20200.8601378174	1611.22194732578	5949.68304582431	62944.0211323954	25147.6350471464	49478.2805840341	4163.15269523342	13517.1392627895	16219.8229916915
ANKIB1	1907.09513947754	1908.61763975453	2853.25657348172	2357.62156358411	2486.83854913043	2560.76604514173	1947.38509943276	2504.21628876301	2044.77102977526	2265.65167533629	1814.43466421547	2201.12956656594	1707.00822257185	2202.1441046839	2551.28986836494	2446.61176701964	828.247255687484	2294.03781310799	2948.13038320307	3102.03486051384	1880.79267302553	1139.0606661402	1776.56168545524	1331.57085839698	3090.0653092307	1969.74894913807	3336.76462901279	2054.34124962199	2057.01819823908	1071.25929287398	2013.08757998021	1959.749862535	2200.86570629001	2035.28030707275	2423.47161601706	2462.54253161465	3550.24777226355	2356.65676388567	4594.75309201513	2732.78858908212	1718.07020603047	2480.84036821121	2515.13482981697	1962.0119489031	3048.82646278083	2826.76553076982	2669.71486657711	2181.92702742679	3402.00249873443
CYP51A1	471.16468151798	271.066595129183	321.747471073717	121.292427708507	345.333912062653	212.881469194962	336.756361106572	380.319479149034	449.271088328162	107.597469256456	182.725752403325	172.318858239283	74.5035681225198	330.07529085866	269.98459872824	143.50319018096	54.2520036476518	766.332631622021	185.866609998254	740.236356122618	385.260851424476	133.929135366892	225.614703982172	76.1934278646773	273.368057207383	219.350890250966	152.841195639448	271.079987640912	550.114445352826	164.087856676539	233.204431343162	256.659804416349	533.575219239778	262.449876139057	599.527720831346	315.894668778556	435.000855122885	256.108034569572	1397.55722135393	493.877455858214	239.122166280502	427.452032601041	269.913936436269	566.460142727931	389.675640317062	315.643793758417	328.289239533242	211.662683775148	337.742287136867
KRIT1	1348.22447828305	1110.85835662118	996.130170444228	1269.78010257343	1118.53436925954	1350.31210983549	1234.77332405743	1406.78032692275	1184.19542396357	1312.53650440499	1212.56168151856	1029.03620061761	1071.53661211506	1234.08746806111	1446.80741902215	1122.14789698881	517.202434774281	1268.95424977325	1282.00302793667	1339.38327622186	975.853035751007	673.62376996417	2137.7917852737	680.903172822434	1579.83257600831	1461.60442448633	978.183652092466	925.515629445651	1045.0598202548	1220.11042000198	2225.37681568721	1666.11364561799	1901.85226659723	1524.42716788376	1927.41568456778	1335.37291801844	3398.67523634254	1187.97100372633	1890.43122981286	1412.48952375449	1177.56387545681	1352.98500508316	1330.68179949619	1344.05542956354	1257.27542885382	1291.27006537534	1013.80168547384	1218.18629704633	1306.36167666147
RAD52	327.367668327427	340.548855273056	222.649249983012	526.863982858828	343.162000666033	365.116473328569	486.846274858191	595.253550992062	404.97675567609	1501.78595387734	477.651528212201	434.04844481027	170.919950398722	343.623157274501	485.713919243149	244.661176701964	245.942416536022	400.113261817754	258.306929792445	297.640728049303	171.462247062541	217.469091090795	690.405651530144	484.977215456121	380.702754515803	430.985920040842	395.778253971623	308.505209815217	240.37952125016	486.403289434027	677.65233861152	578.572101480922	409.954821910958	399.219529901665	760.821980750439	331.150945395702	347.507765282305	410.389983105459	381.004578907394	319.374088121645	446.662159656032	423.037725896039	372.883361397284	396.522099909551	251.98670328825	289.499560336003	318.273635615279	337.759601768853	300.417667803682
BAD	2459.84677883413	1736.19869791603	2319.15577149935	1190.18194688973	1765.76396545244	1434.47455114512	1647.20527192953	1403.43244418376	1744.65432690815	2547.23654168829	1317.54884627661	1510.22848400277	2079.52606318445	1293.20543060296	1391.2603484704	1658.52047668158	3468.51143320654	1745.1220985481	2523.97324756603	1754.9206562907	1787.65268696687	4297.66661112967	2220.39389001034	2505.91718310494	1712.32384299839	3324.43359294931	2052.09415829595	2493.32899080167	3096.56111144879	3907.63510113987	1583.28030965716	2215.32212540721	1487.67110631605	2787.88305047996	1063.12191443528	1933.05999019605	1290.21500088856	1103.88734177427	1117.07299943487	1613.33302247017	1778.52750844856	1596.50759164244	1104.63649381254	2108.77662224625	894.180664411048	694.416346268518	1961.94552304104	1657.27377934584	1442.00480545768
LAP3	5000.26067853388	4467.45198554679	4737.40976408941	3178.24064479948	3583.65380442376	2996.43044721514	2811.34804833914	7518.6750552192	3843.66331503289	3118.80040319953	3869.29795001427	2840.00986173611	14061.4528424179	4601.3480845073	4978.56767224227	2568.94235537062	4238.88988500319	3415.01629043211	4220.6017901142	5924.78994698142	4915.25108245952	4426.29162232362	1618.75467939121	2108.01817092274	4333.63840382747	2350.03064329175	3401.11881665045	1727.62917496522	5976.3865889835	2114.38923888912	1933.60983656281	2085.9046816549	1833.17426808122	1451.23692073513	2365.64914548003	3371.6371323893	2289.60790033519	3842.39192828626	3703.04024776378	3154.23068474779	7276.53263730554	2385.93277405366	4703.08278860398	2234.94274494474	5392.72809737555	5295.16376438363	3851.55612889678	4363.85405485358	9772.6777693107
CD99	10582.8482686409	15200.3166635732	15337.0584511419	16217.176623464	11287.4235282365	12510.4993640853	17247.7274836419	12122.0138213277	11215.5058206992	14408.1405463201	13554.5642561291	17568.3952923767	26949.4744869062	9141.1149580335	8866.86261086429	10379.2799193179	18908.6316713282	11682.645900844	7796.86599890111	8626.74928342899	12841.6755778384	20020.4166907855	9490.61197406973	21511.9444671272	15192.8909830778	11318.0650306378	11046.3963080047	21682.3530413082	15208.5364641454	20896.5885477573	56987.6335498398	14070.6124980454	22702.8331402081	3870.21155376892	10922.3603556533	8904.28097619554	12876.2717710454	10532.0572168023	14912.6813480435	15991.752020689	11130.4600795094	9504.00233586962	8316.15196031296	14385.5128064589	15093.6845564557	15516.283704088	12036.5302196324	17725.6239008294	7014.29736493143
HS3ST1	3849.88457300947	4192.09636201366	7854.49926385158	1269.78010257343	666.776798762482	3680.86912433615	3418.01400224274	1004.36482169639	4830.79415699336	1547.57211100774	1959.49326590408	1240.37064940163	193.928405260088	1654.07132695217	594.22447566981	2693.62545503604	2018.17453569265	9634.95881505357	2566.86554218101	3154.21862452249	6797.10216441753	3364.14075669114	690.405651530144	1153.7861933794	1147.97812980646	1388.85488299606	1095.6300445312	1885.42200359202	4210.18820497822	1406.46734294177	253.073867197512	362.151334197645	127.846735699036	35.4861804357035	28.404020614683	4629.83123928571	243.994813921618	479.816859946608	2102.82101635273	369.859339164929	3267.40137396867	1886.38039860425	1105.24578035077	213.709962938265	518.858697066102	1003.04583349897	4405.75287902409	1778.86723598262	2139.33793738986
AOC1	13215.047495909	11118.0194287004	543.109731172434	3267.31477139791	2150.19228265426	6581.99798359772	3280.53668628537	3238.07218514917	9862.26875987978	144.989497579621	3303.48926055485	4095.01135759202	47.1125504304169	1338.77552672897	6617.8521496879	3190.0053423833	1265.88008511188	7811.30208866934	8466.93895699738	9367.95200555177	7521.05387423715	9075.35645991098	612.735015733003	2322.08542063779	20171.3761230785	7493.20277349781	1094.02118984026	2035.12289228924	5249.73111818793	18.7528979058902	1254.91173816948	48.9393694861682	277.881747841706	4576.97798078001	2.0288586153345	4043.81073158003	43.1303964002861	1900.75360596213	2569.75428752434	5942.99205216051	2753.06312951627	2716.27005914465	6376.79290912414	131.315760359657	1682.56944284243	728.850214678527	4458.05658837345	553.925746900919	790.189501980595
WNT16	10.1983697298264	13.7248908926169	18.0178583801282	5.68558254883627	19.5472025695842	32.1797569713315	6.30629889712682	12.0523778603567	3.61586388996509	23.6561811840434	21.638575942499	11.3795472422168	43.8256283073646	1.23162421962187	14.2097157225389	47.0502262888392	3.61680024317679	4.96008175807133	27.6417009740993	17.3945880028814	10.5840893248482	2.65206208647311	1.23286723487526	14.5130338789862	35.2191975543254	15.4317209221785	11.2619828365909	19.2183573327512	14.9744619795182	175.808417867721	12.5491173816948	5.43770772068536	1.05658459255402	0	0	7.17942429042172	3.69689112002452	19.2852435669859	14.591664724113	8.78004365970159	11.7305213647039	38.2573247766853	3.65571922938514	12.8740941529075	15.9485255245728	14.6662772857446	5.56422439886851	11.2586533922951	14.5657051056331
HECW1	76.487772973698	35.1700329123307	24.4528078016025	202.78577757516	28.234848156066	201.74232255104	195.495265810931	23.4351791729158	21.6951833397905	45.0230545115665	4.80857243166645	216.21139760212	67.9297238764151	50.4965930044965	23.2522620914273	103.510497835446	18.0840012158839	143.015690691057	61.0023745635295	51.217398008484	30.6938590420599	27.8466519079676	1.23286723487526	38.7014236772964	178.611644739793	42.9883654260687	72.39846109237	155.769843644405	30.7370535369058	1759.25623479633	60.6540673448583	29.3636216917009	1.05658459255402	100.54417790116	0	85.2556634487579	115.835921760768	49.3702235314838	38.9111059309679	75.7278765649262	27.9727817158323	130.95776558173	502.052107502226	15.448912983489	88.7801254201219	121.156203664847	115.735867496465	297.22844955659	33.6831930567765
MAD1L1	1883.63888909894	1389.64520287746	3725.83571503364	1853.49991092062	1181.51979976153	1174.5611294536	1760.71865207781	1268.17798152865	1426.45830459123	2851.71448660549	1131.61737891884	1354.1661218238	5520.93352602025	1172.50625708002	1534.6492980342	1783.20357634701	1493.73850043201	1664.93411012594	1770.02202444491	1122.91729218601	2776.20662990769	3365.46678773438	4548.04722945482	1268.68104492137	1377.7414662323	1547.58115533847	1585.5262979229	3036.50045857469	2667.03049150998	1411.15556741824	1298.83364900541	1555.18440811601	942.473456558182	6459.96343014953	914.000806208194	1463.70512720973	994.463711286596	1143.22923865092	890.091548170891	1839.41914670748	1548.42882014091	2772.18461074135	1112.55721880954	1047.95126404667	911.724042488078	1030.46539538101	1246.38626534655	1312.75898554161	1452.9290842869
LASP1	16823.2307063216	16926.2216933197	16492.7753672387	17547.6029398917	16528.2457282817	13613.2748818337	16642.3227895177	14612.1690025869	16080.6506846472	18255.703950512	13601.0471229686	22271.3996026243	13382.1556036538	14685.8871947711	10993.1527998915	16401.7088842893	9099.8694118328	27366.4244198656	18288.3212617256	15549.7953085758	34458.6196149084	11816.2626262809	16840.966428396	17790.5606966572	18707.2637676059	9927.00561608139	15671.8535444617	17923.6469440185	19020.7192322996	13648.5935071307	7148.81386843881	9097.2850167066	11823.1815906794	7925.24696397379	9777.06966729697	20698.2802292858	8479.43593229624	13410.1869667393	14252.8138432975	17338.3912169957	11733.2284080957	11429.3757770347	13047.8712162138	9524.25485432098	12088.9823476262	13279.357585897	13012.4951791939	12069.2764365403	15416.8884977435
SNX11	1471.62475201395	1289.2819382252	1082.35849269198	1157.96364577965	1433.4615217695	1418.38467265946	993.872706187187	1048.55687385103	1446.34555598604	1195.01870110361	982.551633537178	1994.6720666	1244.64784392915	1101.07205234195	1200.07508238533	1155.083055391	1681.81211307721	1484.71780624935	1543.16944403679	1038.84345017208	972.677808953552	1405.59290583075	1299.44206555852	1961.67841264296	1298.91754789643	1448.37723512447	970.139378637758	1502.06634942819	1444.64151623457	2857.47281841002	1733.8697182375	1148.44387060875	1580.65055046081	2847.02668453947	1085.43935920396	1242.93783027926	1548.99737929027	1120.08694637054	1138.14984848081	1065.67779919628	1252.45874263146	1049.86927800634	796.337505467729	1135.49510428644	948.937268712081	1224.31532124477	1158.47151984442	1035.79611209115	1049.64112417468
TMEM176A	8725.72514083947	7408.00985928995	3353.89563847243	4421.48802881167	6027.05412562178	9781.40843632434	5536.93043167735	3867.47414007891	10627.0239726074	2480.08351123036	2672.76484326794	5278.48427078257	14584.0734599832	5714.73637904546	7908.35269576212	1943.17434572906	3797.64025533563	9105.88342752596	11099.5726842547	2767.67222445846	9765.93922003746	14277.376242528	24801.5901639855	18779.8658394081	6166.71378129784	8480.83291251724	3466.27743163358	6501.8737334171	7380.04536716886	27577.3084267307	13420.2352799408	17922.6846473789	4480.97525702158	1633.84289089385	2153.63342017758	5399.82449443344	24754.3829396842	3093.35306814453	8108.10169836544	2733.88609453958	2476.94470354709	2212.30337699024	1768.75882048418	1143.21956077819	4576.16359051742	4098.90566925072	3919.43966656298	4267.02963567984	3468.45852827888
M6PR	2889.19814445982	2612.87610368193	1559.83173976538	3094.85210074988	3357.77501917523	2802.11422242671	2508.64570127705	4059.64260929682	3991.91373452146	8102.62360684429	2276.05761765545	2583.15722398322	3009.72502400826	3157.88449911047	3235.93980772364	2025.51224173453	1302.04808754364	3306.72117204756	3274.11182227693	3578.45329859276	1929.47948391983	1319.40088802037	2155.05192656195	1710.11915874054	2499.72447403438	1642.37601243185	3568.43970450837	1508.13530437537	2291.88081244415	1513.12444978152	2892.57155648066	1935.82394856399	4519.01230235353	2078.15944176589	3900.48068798058	3519.71275837925	2717.21497321802	3252.2634751365	4181.3225914986	2437.55962102465	2006.82150116165	3220.23674129906	2367.07820102688	2873.49781492896	4829.21352884064	4184.35267604592	3184.96204591234	3744.62811827735	5408.42837703538
KLHL13	70.3687511358021	110.656932821723	132.559958082371	56.8558254883627	228.050696645148	126.243661964454	55.495430294716	141.95022813309	96.7243590565661	118.280905920217	249.244337708044	170.693208633252	63.5471610456786	199.523123578742	384.954116846964	94.1004525776784	115.737607781657	20.6670073252972	85.7845892299634	209.701422034736	95.2568039236341	111.386607631871	209.587429928794	71.3557499050153	171.903226158017	160.930803902719	184.213862112808	97.1032791549536	102.456845123019	465.306279289901	103.530218398982	282.760801475638	119.394058958604	17.0037947921079	36.5194550760211	83.4608073761525	83.7961987205558	268.450590452443	126.461094275646	29.6326473514929	155.203821133005	222.922488602608	37.1664788320822	386.222824587225	627.308670633196	316.281457988232	60.0936235077799	186.893646312099	128.360276243392
CYP26B1	82.6067948115938	113.230349864089	102.959190743589	109.921262610835	97.7360128479208	39.6058547339464	61.8017291918429	147.976417063269	106.66798475397	215.194938512911	83.3485888155518	581.982558959089	219.128141536823	185.975257162902	508.966181334576	216.43104092866	18.0840012158839	85.9747504732365	114.379452306618	72.4774500120056	169.345429197572	92.8221730265588	23.4244774626299	192.297698896567	207.960976035064	72.74954149027	81.2471618925486	154.758351153207	109.550011323844	25.785234620599	117.125095562485	254.484721328075	706.855092418637	56.9257477822744	207.958008071787	61.0251064685846	170.056991521128	176.652831073591	30.8046255286829	195.35597142836	124.523996025318	65.4788827908651	49.3522095966994	131.315760359657	143.536729721155	229.559122733394	97.9303494200858	189.145376990558	157.491686454658
ICA1	3405.23565278903	2460.18669250157	1776.04604032692	3655.82957890172	2195.80242198329	2049.60298248173	3101.43779760697	1977.9291221941	3319.36305098795	1363.66437986728	2890.75346017015	2781.486475919	357.178870705021	1626.97559412049	2052.65802573767	3201.76789895551	5710.92758397615	2972.74233367075	2429.61019941307	2242.93548637153	2497.84508066418	3639.95521368434	6630.35998915913	2801.01553864433	1885.06562147913	2478.99573956996	1601.61484483232	2312.27183487733	2864.06288597732	3771.67659132217	2777.53798048179	3517.10935373929	3873.43911630302	3449.55245652068	2618.24204308918	2610.6181576046	5148.53703315415	1537.41961716011	2598.93761697257	2497.9224211851	2449.87426962854	2343.99686035614	2610.79281631922	4227.85251981483	1295.02027259531	1210.92437241865	2056.5373378218	1929.73319143938	1310.91345950698
DBNDD1	1970.32503180246	1319.3051370528	468.464317883332	818.723887032423	1151.11304020884	284.66708090024	1107.38608633547	656.185016841643	1762.73364635798	337.291357527329	1202.14310791661	464.935787324859	41.6343468919964	635.518097324883	488.297503919974	651.645634100423	1461.18729824342	1287.96789651252	864.51802701752	877.460328145348	1216.11186342506	942.80807174119	727.391668576401	2208.39998858573	373.994335934027	1252.17392625677	1109.3053094042	547.217437737811	851.179944098929	3320.43498546169	578.305159339769	536.157981259576	708.968261603745	1953.95781024093	585.325710524004	938.70972597264	130.623486240866	701.982865838286	1144.63503280264	1100.79797383509	600.061285194467	237.636844285949	1373.33185717235	1377.5280743611	608.702057521195	751.806126951866	520.811403734093	783.602276103738	343.20442655148
ALS2	1204.4274650925	1278.98827005573	951.085524493908	1921.72690150666	1109.84672367306	1688.19955803447	1749.36731406298	1288.26527796257	1323.40618372722	1035.53025376603	1142.83738125939	1368.79696827808	750.513884763618	1306.7532970188	1272.41545333644	1211.54332693761	835.480856173838	2111.34146835236	1192.40579029649	1310.39229621706	1456.37069109912	897.723016271147	861.774197177804	1311.01072706842	1153.0094437428	1094.54991969452	1051.38654053031	1184.45770719219	849.60368494319	962.258073795991	1869.81848987253	978.787389723364	1261.56200350949	1416.49003572517	1634.24561465194	1207.04070882715	1348.13296176894	1348.42423020365	1084.64707782573	966.902308024637	1197.41552699708	1656.10073215997	1912.55044350666	1207.59003154272	1365.19378490343	1596.71123145672	1308.70557861387	977.251114451214	1126.11107597926
CASP10	1478.76361082483	2711.52375697262	728.436274510895	1432.76680230674	1072.92422993051	1299.56710845762	2831.52820480994	1539.35648338667	1890.19284847925	1080.5533082776	1602.05604848354	1103.81608249503	763.661573255828	1089.98743436535	1218.16017512311	1364.45656237634	1171.84327878928	1636.82698016354	1587.01490075432	2080.58599834464	1678.63656692093	1172.21144222111	463.558080313097	815.148736203056	1463.27380314995	1258.7875209377	1053.79982256672	1717.51425005324	1413.1163331198	113.689443554459	460.134303995477	538.33306434785	238.788117917208	192.956106119138	137.962385842746	1591.13990836471	151.572535921005	1338.39590354882	2080.12287122633	1479.43735665972	1468.11986618255	1206.57716603392	1932.65689926828	684.90180893468	1565.61358899556	1134.40466484086	1300.91566445546	986.25803716505	1185.28425297089
CFLAR	8200.50909975341	7344.53223891159	7364.15611793524	5865.62599621609	6063.97661936433	10397.7745506214	10507.5552223927	8087.14554429935	8630.16313937417	11465.6168480727	6997.2743168133	7399.95700665299	3644.10099375736	8137.34121904167	7651.28602041801	7255.144893739	5530.08757181731	7732.76746083321	5944.87203363646	7284.46690920665	9634.69651240934	6331.79823145455	2261.07850876122	5452.06306053913	6390.60725146462	6349.05089369629	6108.01683415962	5995.11599532719	8439.2915198253	1842.47221925371	3749.04881778133	3289.81317101464	2478.74745413172	4598.41754812658	2830.25776839163	11216.0555977113	2617.39891297736	7700.9834611688	6045.81308402414	6031.88999421499	8157.22408745562	5833.50631066033	4891.35232891731	6560.63838032167	6555.90722563439	7630.92783819591	9255.53086507788	6291.3355156145	7177.2511908007
TFPI	2924.89243851421	4584.11355813403	3513.48238412499	2630.52952592825	5907.59899880766	3294.71204068017	4665.39992409442	4547.76391264127	3470.32536839399	5588.20047776613	3889.33366847955	5920.61586516481	2228.53319942949	4958.51910819764	2659.8004247916	10085.2160050127	2774.0857865166	2095.63454278514	6714.07385039846	8639.31204143107	6793.92693762008	3430.44230885297	1574.3714589357	9519.340805125	2976.0221933405	2641.02880925283	9671.62997459516	2099.85841172587	4234.62022189217	256.680290086872	974.648116644964	1268.07344046382	366.634853616244	225.485104851866	81.1543446133801	5638.54035208996	564.392044323743	3790.70747552674	4046.75501682066	3787.49133370377	3631.04753627449	1996.7380662293	5487.23456330709	1418.72517565041	4941.38482503014	4190.72931834408	4236.60045729848	4836.71749732997	4202.20592297514
NDUFAF7	589.465770383966	521.54585391944	512.221973949358	632.994857103771	549.493583344977	766.125752509777	510.810210667273	488.790879892245	582.154086284379	631.848968399611	652.362993229415	580.356909353058	448.117049442803	520.97704490005	691.108901050757	964.529638921204	589.538439637816	514.195142253395	596.679476199523	561.458646093004	476.28401961817	499.913703300181	676.844111946516	622.851037306489	597.88780610081	498.224132630334	524.486629246947	649.378179348752	609.22416369303	424.284315120766	426.669990977624	388.252331256934	402.55872976308	548.557205901917	283.025776839163	517.815976946667	669.137292724438	462.074435864981	544.755483033551	694.720954573888	475.537289169149	688.631845980335	455.13704405845	435.144382368274	399.244755631806	447.002625100304	503.005885657713	495.380749260984	335.921573998663
RBM5	3801.95223527928	4490.61273892808	3788.89821936409	3735.42773458543	4237.39913480652	5480.46014880984	5562.15562726586	4600.66045991728	5197.80434182481	3894.11266394108	4709.99669681729	3823.52787338485	3116.00217265362	3830.35132302401	5283.43066410766	3298.22086284763	4224.42268403049	3813.47619166384	4833.48502205716	2977.37364649319	2472.44326628455	2508.85073380356	6738.85230582815	3556.90271984152	3915.20079478918	5354.80715999594	2767.23006841948	3202.38522713107	3173.79781007999	5030.46486325505	10942.8303568379	6500.23580930727	3731.85678090078	8122.63884264739	9992.12868052243	4494.319605804	3880.50337898574	4606.08757353891	3558.74489660311	5282.29376676797	4518.95776880285	4952.85212301241	3457.09181792188	4086.23748413284	3259.34699970519	4044.06654548663	4667.27142577091	3305.54063597784	2373.29957564909
MTMR7	40.7934789193056	113.230349864089	133.846947966666	20.8471360123997	76.0168988817162	68.0725628239705	45.4053520593131	152.663452897852	105.764018781479	96.1509299738539	180.321466187492	117.04677163423	87.6512566147292	130.552167279918	76.2157479663451	54.1077602321651	21.7008014590607	38.0272934785469	31.4543493843199	84.0738420139265	62.4461270166046	78.2358315509567	286.02519849106	133.036143890706	68.7612904632068	93.6925913132265	40.2213672735389	43.4941771214896	102.456845123019	804.030497715043	790.594395046774	655.787551114654	2901.38129115333	726.727403506179	3629.62806283343	89.7428036302715	660.511213444381	68.6554670984697	42.1536980918819	30.7301528089556	73.090171580078	55.1788338125268	27.4178942203885	195.686231124194	203.07789167956	205.96554623024	68.9963825459695	72.0553817106886	72.8285255281654
SLC7A2	726.123924763639	2183.97326328766	2096.50652151634	466.217769004574	4836.84668027377	1008.7116127552	561.260601844287	2952.1629992396	2136.07159299688	12601.1135449067	3034.20920438153	1799.59411387629	2064.18709327687	4465.86942034889	768.616441355515	616.357964383794	5844.74919297369	173.602861532497	200.164041536581	2235.20455837025	538.730146634775	1514.32745137615	3239.97509325217	3780.64532547589	426.823132265515	2268.46297556024	1593.57057137761	366.160281813471	1753.58831075937	3451.70527080292	26546.6120611936	15586.6454105725	41186.7240023481	431.009233208649	58628.9418366288	970.119707243235	2226.76075129477	2169.20419641457	2610.28668953577	222.793607864928	1533.99125538435	400.230474586861	553.232176713617	10054.6675334208	6739.31526916698	5107.69048081802	811.263917355029	3001.55699438587	1769.73317033442
ARF5	7600.84495963961	5590.319621699	7642.14593294293	4533.30448560545	6483.15551891208	5018.80440456728	6590.08234749753	5285.63726831422	7671.05524256093	7549.37420818521	6188.63271955472	6024.65743995079	6810.50263896446	5077.98665750096	5293.76500281496	6824.63532319612	10908.2695334212	6077.75351422341	9218.9838559134	6172.1796430224	7598.31772630854	10742.1774812593	12672.6423072828	8912.21222118742	5082.46562801825	9674.58675242576	6396.80625118363	7549.77995429764	8317.13143525555	17526.9272052926	9857.33170332128	8734.04614096482	6642.7473333871	5235.69020511776	6239.75467146127	6816.86336375542	9183.07754214091	4252.01050164905	5747.49460522005	7351.09155408515	5906.76868102704	5794.51326809948	5696.82913245851	7672.96011513288	4058.36812848629	4090.61603426312	6214.12580865635	6178.74898169155	5551.35435838441
SARM1	368.161147246733	349.98471776173	122.264039008012	344.925341296067	447.413747703815	543.342819631328	530.990367138078	389.6935508182	419.44021123595	402.155080128738	365.45150480665	388.530255841403	203.789171629245	532.061662876647	490.881088596799	284.653869047477	499.118433558397	400.113261817754	543.302398456435	396.210060065631	248.726099133933	283.770643252623	1438.75606309942	355.569330035161	766.436822967939	406.736072877419	209.955537167873	303.44774735923	493.369115746231	979.838915582764	1838.44569641829	1289.82427134657	1229.86446573287	2657.0277601233	1588.59629580692	359.868642557389	2165.14589929436	479.816859946608	322.637920010942	478.512379453736	413.27529115649	487.04517311857	274.178942203885	1029.9275322326	470.481502974897	430.423355125114	308.258031697316	389.54940737341	274.927683868824
POLDIP2	4692.26991269313	4057.42087012986	4727.11384501505	4609.11225292327	4880.28490820618	3787.30985893363	3991.88720188128	3874.16990555689	5018.81907927154	5565.30739920092	4962.44674947978	5023.25728263571	5821.1390799257	4088.9924091446	4322.33716432866	4886.16600009595	9787.06145803639	3769.66213613421	4794.4053758524	4639.52316676852	4650.64884933831	4818.79681112164	6303.65017191719	6022.90905977925	4243.91330529621	4275.6889612236	4129.92999164697	4314.01547495705	4440.32204171608	4469.04998219746	5967.10531499589	5551.89958281975	4156.6037871075	4079.43215925442	4937.22744041651	4050.09272783415	7525.63802332992	3799.19298269622	4361.28645642932	6703.56333418216	3996.49839417488	4213.45574992455	2993.4247623282	7639.48747033532	3462.42489138475	3535.21049009427	4060.77096629424	4868.2417268284	4305.07621528368
PLXND1	4419.97344090676	4003.37911224018	11083.5568835474	4410.116863714	6074.83617634743	4575.71390473125	6542.15447587936	6304.06319751436	5557.58279887634	6362.74963588884	2852.28488071682	5801.94344392455	18747.5081491829	6357.64422168808	5934.49400266762	3916.93133854586	3027.26180353897	3824.223035473	3009.1327577666	4208.52393069713	6510.27334371415	5477.83423961021	6973.09708045445	5895.92001333813	5754.1460385186	7148.19358430911	11303.0086312099	8884.95004267825	6639.99169354951	8036.78880879307	5469.32365885532	7525.78748542853	2694.29071101274	4443.16550872038	1777.28014703303	4777.00943723935	6441.21662812272	6229.90508187912	4646.63456658975	5826.65647366947	5918.49920239175	4326.0205709021	4023.72829847657	3846.77933288876	8759.46183561286	5589.12697432833	5533.06474223485	9945.89440675348	5650.58322441653
AK2	4396.51719052816	5020.7366496554	6319.1203318878	3890.83365758695	3294.78958867324	3868.99693432239	3487.38329011113	4128.60899371997	3416.99137601701	3982.63256772654	5396.82112580698	3833.28177102104	5977.81570112453	3586.48972753888	3416.79073510141	4554.46190475963	5653.05878008532	3065.33052648808	4699.08916559688	3569.75600459132	4315.13321774062	4208.82253123282	2949.01842582161	4259.57544348244	3812.89741141709	2916.59525429173	4027.76771877219	4228.03861320527	5435.7296985651	4567.50269620338	2897.8003553897	2808.03226696192	5596.72858675862	3574.49338347139	3711.79683675447	4466.49933667861	2255.10358321496	3683.4815212943	5395.67335576089	4799.39136548438	4416.09011991237	2912.70670751725	6489.51091869685	3998.69364389307	3496.44841250384	3549.87676738002	5376.15361418676	3812.18003863112	5060.67216763839
CD38	130.539132541778	114.088155544878	153.151796231089	104.235680061998	199.815848489082	217.832201036705	81.9818856626487	514.904365256351	131.979031983726	254.876274692597	76.1357301680521	102.415925179951	932.390242239181	359.634272129585	488.297503919974	287.006380361919	57.8688038908286	33.0672117204756	106.754155486177	65.7128880108851	328.106769070295	70.2796452915374	53.013291099636	97.9629786831566	401.666562583854	156.521740782096	131.121657311737	89.0113392253741	126.100732459101	14.0646734294177	57.5167879994346	132.680068384723	46.4897220723767	36.9647712871912	32.4617378453521	169.613898861213	22.1813467201471	337.106057550913	81.0648040228499	262.303804333585	297.774773104021	111.093385409221	12.795017302848	20.598550644652	346.614621400715	365.381603683986	91.2532801414436	99.0761498521968	1536.68188864429
FKBP4	5803.8922132442	4693.05487959418	4404.07938405704	8558.69693018153	5164.80530116346	6427.28761354325	3573.14895511206	5617.74723602182	8213.4348260557	17620.0394690181	8449.46319117656	6353.03866036905	4758.36759347211	4127.17275995288	4197.03330750263	2888.88389413473	9620.68864685025	7324.38739608534	6173.6309382497	7614.96408126139	4085.45847939142	8462.73011793569	4816.81228665763	11005.7173582312	3479.15358697372	4627.31174509324	5930.23839081057	7724.7681552748	6267.2064032173	9426.84736606719	6400.04986466436	5044.01768170774	8746.40725716214	5699.96773248488	12565.7358340742	6030.71640395424	4415.32029434929	5072.79046785996	36479.1618102824	5576.42522936797	2994.89233918863	5908.54952464537	11234.0251919005	5484.3641091386	4994.01495926123	5468.6084348933	5434.02154793499	5674.36130971673	8357.98366092608
KDM1A	2978.94379808229	3885.85973397215	5745.12284349229	3221.83011100722	3260.03900632731	2979.10288576903	3484.86077055228	2579.87843866413	2882.74748627467	3024.9387810822	3529.49216484317	3947.0772434432	6202.42204619977	2848.74681998538	3204.93679160173	6194.16229092568	5128.62274482468	2448.62702790122	5324.36350487306	3545.59685458732	2661.89846519933	2645.43193125693	3013.12752203513	2262.82386563192	2801.60331021432	3029.02636386761	4118.66800881038	3686.89013041464	3783.81010335089	5999.75527376575	3289.96027356766	2464.3691390146	3772.00699541784	4758.10536008725	3313.12611884124	4069.83614463281	3385.11996890245	2832.61657511888	4597.99568417604	4326.36651331796	2814.42277973164	2676.54129879963	3780.01368318423	3504.32842842143	3199.80583774679	3229.76932401289	3787.01112586991	3312.29582801322	5472.15333687253
RBM6	2910.61472089245	4802.85400673511	3933.04108640512	4209.22628032179	3053.70742364837	4647.49951643653	3603.41918981827	4087.09524775652	4368.86754505032	3166.87586818646	4188.26658798148	3552.04438917768	3491.80693538927	3321.69052032018	4416.63800503278	3347.62360045091	4998.41793607032	4102.81429421801	4018.53142437251	3163.88228452409	2119.9930917671	2890.74767425569	6182.82918289941	3585.9287875995	3999.05602706138	4662.58425005821	2297.44449866454	3192.2703022191	2645.7509929075	3650.954811053	8681.8977085692	5796.59643025059	2824.25061589688	6292.14336850568	6144.39831654054	3534.07160696009	3245.87040338153	2996.9268503096	4531.52254487731	5077.06024622244	4861.84993177111	3599.13140014508	2061.21635883499	3352.41411741712	2231.19872088773	2685.84173598071	5200.32412318251	2686.31469940161	2176.66255672304
CAMKK1	389.577723679368	409.17330973614	395.105894478525	324.078205283667	536.462114965254	492.597818253459	402.341869636691	580.522866940515	659.895159918628	324.318613007047	811.847312213019	425.920196780115	749.418244055934	527.135165998159	710.485786126946	338.761629279642	1320.13208875953	447.234038519432	213.508310972353	456.124752075555	427.597208723869	696.166297699191	1359.85256006741	730.48937190897	486.36034717878	669.075328554453	381.298561753149	509.792215563506	468.93709883228	4302.61801328269	3198.97917255037	1943.43673937295	1606.0085806821	323.811396475795	1098.62694020363	376.91977524714	1656.20722177099	519.15875682326	387.489763229222	522.412597752244	717.366498841506	570.917000513611	246.151761445266	1223.03894452621	646.446901262684	535.637953044587	548.632525728435	1098.844571088	385.080828730175
RECQL	801.591860764355	629.629369698798	1024.44394789872	977.920198399839	1303.14683797228	877.517218949001	749.188308978666	1393.3887959668	1064.87191559472	2131.34561442043	404.721512998593	996.523208496987	256.379925598083	1075.20794372989	1158.73772755613	844.551561884664	209.774414104254	987.056269856196	838.782650248531	1075.56535817816	840.37669239295	225.425277350214	447.530806259718	319.286745337695	1039.80488017532	469.565222346288	1734.345356835	786.941158151603	700.647194725878	209.798045322147	589.808516939656	483.955987140997	692.06290812288	397.740939050177	825.745456441143	902.812604520531	990.766820166572	1181.79972578489	1293.79427220468	663.990801764932	858.132755217953	904.93287452544	757.952453559185	599.93278752549	2107.33183931355	1529.75648732615	888.050214059414	1107.85149380184	1431.99088319755
VPS50	949.468221846838	736.855079797367	956.233484031087	1000.66252859518	812.294862336053	1029.75222308261	833.692714200166	1021.10423539133	842.496286361865	592.930734838766	989.764492184678	825.829999863735	738.461836979093	787.007876338373	1108.35782635804	893.954299487945	484.65123258569	919.268485829221	1184.78049347605	1249.51123820698	800.157152958526	811.530998460771	1141.63505949449	789.75092691483	1225.96349581961	1517.81997927427	778.685670415713	667.585044190306	817.290372250546	1161.50761404607	1340.66404027773	1148.44387060875	2598.14151309032	1281.93826823979	1910.17038633744	1001.52968851383	1700.56991521128	967.347817320011	894.955436412262	1145.79569759106	1064.7704007962	1124.17677420721	1121.08723034478	955.257786145737	857.49905570453	1018.98743924434	777.878570961818	961.488999702001	988.647234044846
HSPB6	1106.52311568616	1235.24018033552	1305.007742675	669.003546579735	1628.93354746535	2630.07629092613	1234.77332405743	1249.42983819031	809.049545379688	153.383626386862	714.073006102468	1180.22161397849	6400.7330142906	1697.17817463893	23234.1769986896	529.315045749441	3265.97061958864	320.751953688613	1016.07080132379	1299.7622702153	987.49553400834	2962.35335059046	269.997924437681	930.04358774503	1206.67679239701	1442.86590622369	1095.6300445312	1419.12396515	870.883183545663	330.519825591315	561.573002830843	5113.62034053251	301.126608877895	857.582693862836	32.4617378453521	489.995707821282	369.689112002452	2622.0217153674	1070.05541310162	694.720954573888	1553.84290692462	9199.41517322447	185.832394160411	1550.04093601006	2644.79714949165	2437.79035058268	386.157173281475	1947.74703686705	534.379306062914
ARHGAP33	418.133158922882	1075.68832370885	714.279385783652	394.200390052648	395.287874184924	363.878790368133	775.674764346599	593.244821348669	805.433681489723	624.21794221121	587.447265401918	369.022460569031	742.84439980983	411.362489353704	439.209395060294	451.682172372856	372.530425047209	667.957676753606	304.058710715092	304.405290050424	249.784508066418	364.658536890053	1739.57566840899	353.15049105533	294.331865275434	725.290883342389	281.549570914772	1566.80186886482	267.175926897719	1135.72237942548	2211.78193852371	2078.29189084594	904.436411226238	1802.40224796344	1586.56743719158	666.789030972917	1194.09583176792	203.652172067371	520.436041826696	578.385376082842	545.920417357373	448.787848341885	288.801819121426	512.388947285719	171.7124581479	206.603210460055	423.993899193781	565.184400293214	270.375901023314
NDUFAB1	1687.83019028627	1582.65148105488	1779.9070099798	2043.01932921517	1605.04252210252	1512.44857765258	1629.54763501757	1742.90775391714	2168.61436800656	2893.6851306417	2146.22616200046	1836.984054815	2182.51628970676	1505.04479637792	2052.65802573767	2176.07296585881	4282.29148792132	1783.97607231966	2024.51630582714	1854.45635430718	2449.15826976988	3699.62661062999	1786.42462333425	2476.89111534697	2056.96884763715	1779.05696917115	2410.86875437592	2716.86883135631	2875.09670006749	4852.31233314909	1528.90080100315	1482.31912465883	2041.32143281436	2228.97570861763	1790.4677280327	1652.1650148333	1565.01724081038	1345.33859123293	2059.04602218039	2207.08347495749	1892.22333090646	2004.09524407097	1750.48022433725	2255.5412955894	1114.27031665015	1219.21400740625	1929.6730215276	2159.4097206422	3253.61437797079
PDK4	6069.04982621969	3112.11900990087	1741.29731345096	1182.60117015794	5062.7254655223	2486.50506751558	787.026102361427	2967.56325983894	2741.72879456603	864.595267145845	3759.50221282455	4099.88830641012	1527.32314651166	10700.3512200748	33120.2637645614	3302.92588547651	5866.44999443275	941.588853740542	1683.28427311239	1845.75906030574	3810.27215694536	2105.73729665965	1326.56514472578	4635.70490484616	2912.29221681362	3367.42195837538	4565.92961289214	1305.83680613589	2112.18726868993	11899.8857774065	11661.2673269399	46920.8923802498	33620.5217350688	86069.5127605217	80534.5283063955	1391.91088430551	17098.1214301134	8136.05855604	10580.5782210624	1578.21284783136	2422.80383570999	10258.848782425	2364.64105487395	5309.27642865906	9481.39842435852	13561.8428397051	2206.77139659125	4884.00384157761	11703.5440523762
SLC22A16	6.11902183789584	6.86244544630843	15.4438786115384	3.79038836589085	2.17191139662046	3.71304888130748	8.82881845597755	40.1745928678557	5.42379583494763	3.81551309420055	7.21285864749967	19.5077952723717	12.0520477845253	7.3897453177312	40.0455624907915	2.35251131444196	3.61680024317679	3.30672117204756	1.9063242051103	2.89909800048023	5.29204466242412	0	2.46573446975051	21.7695508184792	13.4168371635525	13.2271893618673	7.239846109237	5.05746245598717	10.2456845123019	4.68822447647255	9.41183803627111	15.225581617919	850.550597005983	81.3224968318206	86.2264911517164	10.7691364356326	6.16148520004087	8.48550716947378	1.621296080457	5.48752728731349	6.31643458099439	6.62146005750322	1.82785961469257	10.299275322326	60.6043969933766	13.3909488261147	3.33853463932111	2.25173067845902	6.37249598371447
ZMYND10	58.1307074600105	120.092795310397	74.6454132891024	68.2269905860353	36.9224937425479	131.194393806198	60.5404694124175	68.2968078753547	55.1419243219676	169.408781382505	80.9443025997186	34.1386417266504	28.486658399787	62.8128352007152	23.2522620914273	54.1077602321651	166.372811186132	38.0272934785469	175.381826870147	62.8137900104049	16.9345429197572	82.2139246806664	1205.744155708	56.8427160260291	29.3493312952712	360.440910110883	209.955537167873	126.436561399679	299.489239590364	235.583279942746	448.63094639559	1381.17776105408	32.7541223691745	434.705710337368	1297.45508450642	102.306796138509	516.332459763425	66.3412378704314	64.8518432182799	436.807172070154	55.0432156343797	33.8430180716831	241.277469139419	90.1186590703526	62.1992495458339	75.8820433479831	17.8055180763792	47.2863442476394	33.6831930567765
ABCB5	18.3570655136875	4.28902840394277	6.43494942147434	90.9693207813803	52.1258735188911	17.3275614461016	3.78377933827609	11.3828013125591	9.94362569740399	4.57861571304066	47.2842955780534	117.04677163423	112.850992891464	32.0222297101685	25.8358467682526	2.35251131444196	18.0840012158839	6.61344234409511	5.71897261533089	27.0582480044821	4.23363572993929	10.6082483458924	1.23286723487526	45.9579406167895	17.6095987771627	8.81812624124485	64.3541876376622	19.2183573327512	27.5845352254283	1.17205611911814	3.1372793454237	76.127908089595	1.05658459255402	0	13.1875809996743	17.0511326897516	6.16148520004087	47.827404046125	0	47.192734670896	28.8751295131172	18.3929446041756	3.04643269115428	7.72445649174451	34.0235211190886	33.1585399503792	6.67706927864221	13.5103840707541	5.46213941461241
ARX	41.8133158922882	143.253548691688	303.729612693589	75.8077673178169	91.2202786580594	8.66378072305078	114.774639927708	178.10736171416	135.594895873691	3.81551309420055	422.352945248037	118.672421240261	2.19128141536823	77.5923258361776	0	0	101.27040680895	11.5735241021664	4.76581051277574	300.539826049783	9.52568039236341	712.07867021803	7052.00058348647	284.213580130146	92.2407554994237	430.985920040842	8.04427345470778	7.08044743838203	139.49893528288	11.7205611911814	9657.59158499597	13090.7375667779	7540.84423705801	0	6086.57584600351	33.2048373432005	9436.93073238259	475.959811233211	0	5.48752728731349	139.863908579162	23.5429690933448	3.65571922938514	221.434419430009	204.672744232017	212.34218852839	4.45137951909481	119.341725958328	143.836337918127
SLC25A13	1214.62583482232	1161.4688917877	1261.25008660897	1392.96772446489	1259.70861003987	1568.14431087219	1449.18748655974	1721.48130438762	1603.63563519952	1041.63507471675	1277.47740934605	1519.98238163896	1270.94322091357	1301.82680014031	1339.5886549339	1060.98260281332	1479.27129945931	1273.91433153132	1359.20915824364	2265.16190437522	1239.39685993973	1139.0606661402	1040.53994623472	1467.02584126752	1859.90905179747	1376.72995941435	985.423498201703	1243.12427168165	1242.88034430001	1365.44537877263	1346.93859896858	1002.71330369438	1621.85734957041	1928.82176576564	1562.22113380757	1628.83188588943	1372.77890256911	1157.88602376183	1627.78126477883	2635.11060336794	1427.51421530473	1311.04909138564	1727.93662242271	1189.56629972865	1061.64018241906	1158.63590557383	1319.83402741161	1159.64129940639	1505.72976529482
ST7	1433.89078401359	1289.2819382252	1608.73735536859	1442.24277322147	1348.75697730131	1003.76088091346	1421.43977141239	1084.04443088431	1340.58153720456	955.404478787818	1225.38454133633	1401.3099603987	1216.16118552937	1181.12762661737	1194.90791303168	976.292195493413	2495.59216779198	1564.07911437849	1347.77121301298	1283.33404821258	1188.59323118046	1320.72691906361	2676.55476691418	905.855197946719	1288.01636770104	1372.32089629373	1048.16883114842	1446.43426241233	1253.91415839018	860.289191432713	1796.61530514597	2085.9046816549	2503.04889976046	1069.76048105131	1706.27009549632	1098.45191643452	4940.27883339277	1208.79906677867	1086.26837390619	1502.48497126643	1112.5948340523	1149.19117886889	1356.27183410189	3280.31919016083	1316.28497329474	1151.62159904586	947.030992687421	1612.23916577666	1030.52363622354
CDC27	1976.44405364036	2137.65175652508	2958.7897439939	2704.44209906312	2408.64973885209	2511.25872672429	2084.86241539013	2324.10019740545	1929.06338529637	2403.01014672751	1807.22180556797	2657.93710586064	2568.18181881156	2409.05697358037	2136.62452773449	2580.70491194283	1884.35292669511	2227.90338966704	1993.06195644282	2321.2111323845	1708.2720170305	1664.16895926188	2427.51558546938	2415.21072136128	2224.67931218156	1734.96633796492	3059.23719482537	2580.31734504465	2280.84699835398	1861.2251171596	2401.06445903094	2154.41979893554	3371.56143483986	2124.73505358775	2578.67930009015	2353.05631118572	3061.0258473803	2227.83133685821	2748.09685637461	1805.39647752614	2382.19818483217	2530.1334597504	1790.08384932226	2036.68169498997	3062.64851823546	2882.24231876373	2966.84444947669	2395.8414418804	3534.91455782333
SLC4A1	1.01983697298264	1.71561136157711	0	0	0	1.23768296043583	0	2.00872964339279	0	2.28930785652033	0.801428738611075	3.25129921206195	1.09564070768411	1.23162421962187	1.29179233841263	0	0	0	0.953162102555148	1.93273200032015	2.11681786496965	0	30.8216808718814	1.20941948991551	1.67710464544407	2.20453156031121	0	1.01149249119743	0	0	4.18303912723161	83.7406988985545	2.11316918510803	0.739295425743824	1.01442930766725	0.897428036302715	6.16148520004087	3.08563897071774	3.24259216091399	0	1.80469559456983	2.20715335250107	0.609286538230856	2.5748188305815	9.03749779725791	23.5935765031544	12.2412936775107	11.2586533922951	8.19320912191861
CALCR	4.07934789193056	3.43122272315421	1.28698988429487	15.1615534635634	4.34382279324092	3.71304888130748	0	20.0872964339279	6.3277618074389	0.76310261884011	4.80857243166645	4.87694881809292	14.2433291998935	9.85299375697494	16.7933003993642	4.70502262888392	0	0.826680293011889	3.81264841022059	4.83183000080038	2.11681786496965	1.32603104323655	129.451059661902	1.20941948991551	28.5107789725492	4.40906312062243	2.41328203641233	2.02298498239487	3.94064788934689	1.17205611911814	7.32031847265531	25.0134555151526	5.28292296277008	2.21788627723147	0	0.897428036302715	46.8272875203106	6.94268768411491	1.621296080457	17.5600873194032	2.70704339185474	2.20715335250107	10.9671576881554	2.5748188305815	14.8852904896013	9.56496344722476	6.67706927864221	9.00692271383607	9.10356569102068
HCCS	1332.92692368831	989.049949949202	893.170979700639	1046.14718898587	925.234254960317	962.917343219073	911.890820524538	867.771205945683	977.187216263065	767.681234553151	1088.34022703384	1046.91834628395	1693.86053407964	895.390807665097	1264.66469930596	1009.2273538956	940.368063225965	1208.60658838338	1416.39888439695	967.332366160235	1190.71004904543	1222.6006218641	1401.77004605317	943.3472021341	1129.52997870658	856.460511180906	1011.96960060224	935.630554357626	1500.5987162633	1004.45209408424	803.143512428468	744.965957733894	689.949738937772	2033.80171622126	689.811929213731	962.04285491651	1865.69771857237	832.35111235111	1425.1192547217	658.503274477619	961.000404108433	754.1107287712	1560.99211094745	651.42916413712	901.091692138363	1022.81342462323	1155.1329852051	770.091892032984	1573.09615140837
DVL2	1748.00057169224	1224.94651216605	1886.72717037628	1101.10782029129	1439.97725595937	1841.67224512851	1309.18765104353	1254.1168740249	1158.88437673381	1487.28700411938	1229.39168502939	1333.0326769454	3930.06321846292	1458.24307603229	1736.16890282657	1192.72323642207	1164.60967830293	856.440783560317	1315.3637015261	1077.49809017848	1187.53482224797	1266.35964629091	4501.19827452956	1531.12507423304	1326.58977454626	1168.40172696494	1098.04332656761	1317.97471603026	923.687865262912	1463.89809277855	3783.55889058099	1517.12045407121	2890.81544522779	2052.28410186485	3083.86509530845	1329.09092176432	2672.85227977773	1263.56915850891	1125.17947983716	1501.38746580897	1499.70203908753	1776.75844876336	1069.29787459515	1351.77988605529	1537.9694780863	1332.71824031332	981.529183960405	1715.81877698577	1089.69681321518
PRSS22	2446.58889818535	7369.40860365446	7129.92395899357	3627.40166615754	2367.3834223163	2018.66090847083	7264.8563294901	1535.33902409989	3868.07039629015	5888.86290958913	2696.00627668766	2113.34448784027	5.47820353842057	1996.46286000705	1937.68850761894	3037.09210694457	1667.3449121045	5824.78934456177	5209.03089046389	3123.29491251736	4238.92777460172	3268.66652157811	318.079746597816	801.845121813985	1451.53407063184	4086.09924703683	2288.59579786436	8744.35258640181	3377.13524117029	203.937764726556	415.166633377737	217.508308827414	135.242827846914	311.982669663894	0	5255.3385805887	8.62607928005721	1208.79906677867	4212.12721702728	4718.17596163214	2364.15122888647	4082.49798434282	2138.59574919031	803.343475141429	691.102772731488	845.542768734669	3827.07354154176	1862.18127108561	2331.4231734704
UPF1	8536.03546386469	6711.47164648964	5395.06159496409	5693.16332556805	6871.92765890714	6335.699074471	6610.26250396833	6751.34033144315	8279.42434204756	5753.79374605443	5796.73406637391	5320.75116053938	6098.33617896978	5993.08345268	7032.51749031836	5549.57419076858	7504.86050459183	7731.11410024719	8183.8498125385	9032.62300349622	8013.21402784259	7431.07796629765	9366.09238334733	5807.63239057429	6304.23636222425	7645.31545115929	5714.65186222441	4955.30171437623	5048.75807583124	5307.07010736693	8145.42294050174	7675.86821851945	6667.04877901584	9582.74730849144	13210.9128737506	6272.12454571967	7990.214007413	5858.08558590763	7222.87403843592	5889.21428474484	6262.2937131573	6578.78842602153	8388.65705836243	9678.74398415587	7161.95119556815	5306.6417205203	6507.91685691661	6590.81569584955	6560.9397935186
SKAP2	3402.17614187009	2897.66758970373	4521.19546352787	4919.92409892632	3247.00753794759	3529.87180316298	3414.23022290446	3064.65185926959	3654.73442678221	2179.42107940736	2652.72912480266	2916.41539321957	2622.96385419577	2022.32696861911	4774.46448277308	2169.01543191549	846.331256903368	4252.44342725316	4330.21543190804	4544.81929875283	2929.67592511799	3868.03255312103	1907.24561235202	1400.50776932216	2731.16491510566	2094.30498229565	3729.32517360253	2058.38721958678	5807.72685931945	1213.07808328727	1082.36137417118	1576.93523899875	1698.98802482686	1798.70577083472	646.191468984039	4067.1438605239	2911.91790553931	3019.29773284731	2908.60516833985	3682.13080978735	2947.97025372981	2165.95315658772	5498.81100753348	738.973004376891	3704.84247935826	2944.7334132856	2380.37519783595	2618.76277904784	3449.34104032773
SLC25A5	9831.22841955265	15607.7743619477	8033.39085776857	7671.74605256307	10142.8262222176	7379.0658101184	8591.70161744558	9822.68795619072	10993.1301914664	8763.47047475983	10649.385078664	8485.89094348168	14393.4319768462	8331.93784574193	9844.74941104265	8718.4069313219	28927.1683449279	13985.7771971751	11973.6223322978	12124.0278380083	15192.4018168871	10404.039565234	9124.45040531177	14583.1802094013	17491.3628996589	11013.8396753148	11510.5508863414	7127.98758546831	15904.4548814041	20011.6861778231	6771.29458720616	9492.06259722836	18316.9504965164	3709.78444638251	14089.4086541905	6023.53697966382	12658.155194964	8723.87277996173	12064.0641346805	7905.33181010382	11231.5230328053	11003.395180002	16900.3899974475	24597.2442885451	11581.2876184273	8787.01308685048	13354.1385572844	17279.7812264945	22676.9821363325
MCUB	1094.28507201037	1206.93259286949	967.816392989741	877.474906703731	886.139849821148	1126.2914939966	594.053356109347	765.995570680449	1333.34980942463	634.138276256132	730.101580874689	811.199153409456	1762.88589866374	1117.08316719703	669.148431297742	1159.78807801989	593.155239880993	634.890465033131	995.101235067575	687.086226113813	979.028262548461	1295.53232924211	143.01259924553	702.672723640913	798.301811231376	530.189840254847	1543.69607595842	1117.69920277316	1252.33789923444	141.818790413295	174.64188356192	682.976089718081	839.984751080443	343.033077545134	1047.90547482027	823.838937325892	598.896361443972	803.808951871971	1337.56926637702	908.734518779114	1024.16474991838	655.524545692818	1432.43265138074	190.536593463031	1120.64972685998	1055.97196457361	955.93375172561	657.505358110033	744.671673525491
HOXA11	41.8133158922882	146.684771414843	99.0982210907049	130.768398623234	158.549531953294	310.658423069392	127.387237721962	1.33915309559519	0.903965972491272	3.81551309420055	97.7743061105512	126.800669270416	161.059184029565	4.92649687848747	14.2097157225389	18.8200905155357	54.2520036476518	15.7069255672259	443.220377688144	288.943434047862	21.1681786496965	182.992283966645	1.23286723487526	2.41883897983103	9.22407554994238	1.10226578015561	6.43541876376622	178.022678450748	29.9489239590364	0	0	2.17508308827414	0	0.739295425743824	4.05771723066901	21.5382728712652	2.46459408001635	36.2562579059334	107.005541310162	153.650764044778	28.8751295131172	2.9428711366681	87.1279749670124	10.299275322326	5.84779269234336	1.27532845962997	52.303709349364	2.25173067845902	85.5735174955944
POLR2J	1770.43698509786	1014.78412037286	2245.79734809455	1036.67121807115	1270.56816702297	1184.46259313709	1220.89946648375	1370.62319334168	1458.09711362842	1884.10036591623	1747.11465017214	1619.14700760685	2048.84812336929	1019.78485384691	1165.19668924819	1493.84468467064	3511.91303612466	1476.45100331923	1460.24434111449	1265.9394602097	1824.69699960383	3406.57375007471	4370.51434763278	3175.93558051814	1866.61747037925	3085.24191865554	1534.84737515824	2251.58228540549	1616.4537642101	3254.79984279107	3098.58623349681	2624.23774600275	2023.35949474094	1741.0407276267	1602.79830611426	1786.77922027871	2044.38078937356	980.461782945562	1621.296080457	2117.08802744555	1524.9677774115	1739.23684177084	1459.85054560113	1650.45887040274	835.702737487614	814.297221473735	1622.52783471006	1508.65955456754	1318.19631205979
DHX33	927.03180844122	641.638649229838	868.718171899036	987.396169314566	736.277963454337	1362.68893943984	626.846110374406	913.30241119592	728.596573827965	702.817511951742	887.18161364246	694.152381775226	2065.28273398456	842.430966221357	890.044921166302	644.588100157097	882.499259335136	935.802091689458	778.733437787556	811.747440134463	799.098744026041	578.149534851138	1181.0868110105	1000.18991816013	805.848782135875	719.779554441611	749.726285978765	714.113698785388	469.72522841015	588.372171797305	1299.87940878722	1074.49104560743	868.512535079401	709.723608714071	900.813225208519	718.839857078475	1383.86957592918	949.605393238384	629.062879217315	766.058809308963	781.433192448735	1276.47035552979	698.242372812561	1009.32898158795	1113.20708161518	1163.09955518253	836.859349589824	1170.89995279869	989.557590613948
MEOX1	177.451633298979	469.219707391339	411.836762974358	151.615534635634	662.432975969241	168.324882619272	258.5582547822	730.508013647176	412.20848345602	193.064962566548	175.512893755825	331.632519630319	75.5992088302039	561.620644147571	291.945068481254	42.3452036599553	292.96081969732	62.8277022689036	249.728470869449	732.505428121337	220.149057956843	631.1907765806	69.0405651530144	78.6122668445084	140.876790217302	436.49724894162	162.494323785097	95.0802941725587	575.334591844646	24.6131785014809	149.54364879853	263.185053681171	233.505194954437	58.4043386337621	27.3895913070158	132.819349372802	83.7961987205558	800.723312901253	90.7925805055918	52.6802619582095	716.464151044221	302.380009292647	14.0135903793097	157.063948665472	671.964542102	383.87386634862	86.8019006223488	202.655761061312	354.128705380704
THSD7A	394.676908544282	222.171671324235	727.149284626601	265.327185612359	436.554190720713	409.673059904259	268.648333017603	528.295896212303	302.828600784576	49.6016702246072	371.061505976928	242.221791298615	589.454700734054	536.988159755134	457.294487798071	148.208212809843	133.821608997541	85.9747504732365	228.758904613236	465.788412077156	360.917445977325	249.293836128472	134.382528601403	212.85783022513	155.132179703576	369.259036352128	665.261414704333	313.562672271204	370.420901598608	496.951794506091	237.387470470394	530.720273538891	259.919809768288	51.0113843763238	93.3274963053872	195.639311913992	246.459408001635	718.182470434554	150.780535482501	125.115622150748	706.538325274087	549.581184772767	175.474523010487	321.852353822688	1199.86073696536	707.169630864817	213.666216916551	968.244191737378	417.853665217849
LIG3	758.758707899084	1148.60180657587	1073.34956350192	1066.99432499827	1142.42539462236	778.502582114135	1044.3230973642	1207.24651567906	1110.97418019177	1272.8551682253	893.593043551349	1191.6011612207	969.642026300441	1098.60880390271	1206.5340440774	1275.06113242754	1121.2080753848	724.171936678415	794.937193530994	1273.67038821098	998.079623333188	611.300310932052	1673.00083772572	723.232854969477	987.814636166556	548.928358517492	917.851601182158	1270.43456894398	922.111606107173	1022.03293587102	1232.95078275152	1734.62876289863	2010.68047963029	816.921445446925	1241.66147258472	1042.81137818375	2480.61394153645	865.521731286326	1389.45074095165	926.294606098517	864.449189798947	983.654677431311	544.092878640155	1140.64474194761	1044.09680434203	1034.2913807599	910.307111654888	1105.59976312338	1198.02924493832
RPAP3	937.230178171046	1054.24318168913	1428.5587715673	1739.7882599439	1418.25814199316	1094.11173702527	950.989873686725	1252.7777209293	630.064282826417	784.469492167633	1150.8516686455	1385.05346433839	1372.8378067282	1018.55322962728	1003.72264694661	828.08398268357	1009.08726784632	1251.59396362	1178.10835875816	1417.65892223483	1134.61437562373	1006.45756181654	972.732248316578	1209.41948991551	1173.13469948813	908.26700284822	1262.95093238912	773.791755766037	1009.59398925067	1182.6046241902	1192.16615126101	822.181407367626	2021.24632555583	1185.82986289309	1907.12709841443	1224.0918415169	1584.73399345051	1138.60078019485	1225.69983682549	791.301434830606	1074.69622656633	1372.84938525567	1211.87092454117	870.288764736548	1157.86295308398	1207.09838703976	1096.1522065771	1035.79611209115	2019.17087026839
ACSM3	1242.16143309286	1872.58980116141	99.0982210907049	443.475438809229	3839.93934922498	920.836122564255	794.593661037979	1218.62931699162	1355.04499276442	109.123674494136	1283.08741051633	219.462696814181	33.9648619382075	2165.19537809524	369.452608786012	209.373506985334	3128.53221034792	877.107790885614	217.320959382574	2264.19553837506	185.221563184844	1170.88541117788	120.820989017775	140.2926608302	309.425807084431	2805.26641049602	452.892595500048	160.827306100392	824.38353845137	83.2159844573878	885.758535191293	582.92226765747	424.747006206714	62.840111188225	1048.91990412794	688.327303844182	279.731428081855	1916.18180081572	1400.79981351485	183.283411396271	1011.53188075639	427.452032601041	821.927540073425	4176.3561432032	1358.28275717612	3202.34976213085	469.620539264502	1369.05225250308	1672.3250174405
REXO5	175.411959353014	253.052675832623	131.272968198077	153.510728818579	232.394519438389	129.956710845762	161.441251766447	173.420325879577	160.905943103446	250.297658979556	161.087176460826	84.5337795136106	185.163279598615	214.302614214205	192.477058423482	94.1004525776784	224.241615076961	154.589214793223	125.81739753728	139.156704023051	73.0302163414528	133.929135366892	77.6706357971412	165.690470118425	150.939418089966	190.69197996692	111.815401020438	326.712074656771	204.913690246038	375.057958117804	234.25019112497	234.908973533607	493.425004722725	579.607613783158	289.112352685167	103.204224174812	149.107941840989	86.3978911800967	243.19441206855	177.795884108957	154.30147333572	187.608034962591	75.5515307406262	115.866847376168	71.7683648605776	175.995327428936	84.5762108628014	139.607302064459	203.009514909761
CIAPIN1	1753.09975655716	1544.0502254194	1477.46438717051	2541.45539932981	1741.87294008961	1643.64297145878	1575.31346450228	1929.05003420487	1835.05092415728	1819.99974593366	1836.87466889658	2232.01690908053	2487.10440644294	1682.39868400347	1603.11429197007	1820.84375737808	2654.73137849176	1632.69357869848	1341.09907829509	1674.71227827741	1992.98401986892	1616.43184170536	1079.99169775072	2371.67161972432	2203.71550411351	1488.05880321007	2264.46297750024	1384.73322044929	2298.97397864498	2129.62596843766	1321.84036420519	1249.58523421349	1547.89642809163	2308.81961459796	1200.06987097036	1416.14144128568	1235.9939311282	1417.8511070448	1692.63310799711	2282.81135152241	2008.62619675622	1503.07143305323	1981.39982232674	1454.77263927855	1421.54524175692	1691.08553746934	1828.40413746819	1643.76339527508	2149.35185964998
SPPL2B	3568.40956846626	3633.66486382031	1938.20676574807	4267.97729999309	2714.88924577558	3461.79924033901	4453.50828115096	2900.60560505918	4217.00126167178	2547.99964430713	3244.18353389763	2334.43283426048	1698.24309691038	2269.8834367631	2836.77597515413	1724.39079348596	4488.44910178239	4922.8811448858	2772.74855633293	2794.73047246294	2799.49162642236	5872.9914904947	25797.7468897647	4392.61158737314	3784.38663244454	5104.59282790061	2491.311488923	2898.93747977184	2676.48804644441	3735.34285162951	13403.5031234319	15533.3558749098	4578.18103953655	10368.6183460571	8229.05054379675	2244.46751879309	11321.1129065551	2116.74833391237	1838.54975523823	4132.10804734706	3694.21188208443	4387.82086477213	1171.65801301794	3710.31393486795	1356.68790462366	1179.67882515772	2793.24064823199	3181.69544866259	1505.72976529482
ATOSB	3181.89135570584	2898.52539538452	3323.00788124935	2075.23763032524	2256.61594108866	1273.57576628847	2605.7627042928	1430.88508264346	5077.57686748347	1046.21369042979	2240.79475315657	2256.40165317099	1311.48192709789	1497.65505106019	2150.83424345703	20210.4247023709	1074.18967222351	3921.7713100484	2453.43925197695	1172.20195819417	2332.73328719655	2004.95893737367	1411.63298393217	2052.38487438663	1905.19087722446	3941.70242983645	2044.85431218672	3389.5113380026	3120.20499878487	1402.95117458441	1034.25642420801	1230.00948641903	769.193583379324	626.922521030763	575.181417447332	1965.36739950295	884.789274725869	1180.25690629954	2313.58950681213	2022.70255810375	1626.03073070741	1475.84987503905	1357.49040717835	695.201084257006	1266.31292665108	1559.72670612745	1659.25171574259	1490.64570913987	1089.69681321518
COPZ2	646.576640870994	498.38510053815	913.762817849356	1508.57456962456	825.326330715775	1084.21027334178	1053.15191582018	459.999088336948	530.628025852377	634.138276256132	404.721512998593	944.502421103996	1243.55220322147	650.297587960346	1439.05666499167	802.206358224708	1421.40249556848	436.487194710277	691.042524352483	721.875402119576	564.131961014411	1380.39831600925	316.846879362941	2273.70864104116	1209.19244936517	691.120644157565	1028.86257485712	1874.29558618884	904.772755394047	336.380106186906	154.772447707569	718.864960674604	98.2623671075235	61.3615203367374	22.3174447686795	647.94304221056	565.624341363752	891.749662537427	697.157314596509	868.126816852994	887.910232528355	1042.51210016467	549.576457484232	705.500359579332	770.313782836866	834.702476827814	550.858215487983	1155.13783804948	387.811898437481
PRKAR2B	333.486690165323	706.831880969768	250.963027437499	344.925341296067	777.544279990125	284.66708090024	300.179827503237	563.113876697778	218.759765342888	215.958041131751	1016.21164055884	320.252972388102	277.197099044081	732.816410675011	1656.07777784499	682.228281188168	1291.19768681411	113.255200142629	176.334988972702	609.776946101007	236.025191944116	362.006474803579	1865.32812636626	366.4541054444	642.331079205078	708.756896640055	304.877963933425	248.827152834569	353.082050885482	745.427691759136	1771.51707038259	2195.74637761275	1029.11339314761	853.886216734116	1395.85472735014	573.456515197435	2336.4351878555	1084.60209820729	256.164780712206	321.569099036571	577.502590262344	679.067514786163	289.411105659657	2623.74038836255	853.246115564644	1203.91006589069	313.822256096184	702.539971679214	650.904946907978
MSL3	1108.56278963213	1116.00519070591	1011.57404905577	1610.91505550361	1331.38168612834	986.433319467354	1093.51222876179	1535.33902409989	1069.39174545717	1691.79850596852	1142.03595252078	1352.54047221777	2304.13240825969	1514.8977901349	1430.01411862278	1270.35610979866	1009.08726784632	972.176024581982	1442.13426116594	970.231464160715	1020.30621091537	876.506519579362	1161.36093525249	1165.88038827855	1325.75122222354	1145.25414558168	1249.27566751612	1101.515322914	1152.24544284503	991.559476773945	1024.84458617174	1290.9118128907	754.401399083567	654.276451783284	430.118026450915	1035.63195389333	897.11224512595	1562.10472892586	953.322095308714	897.759464204487	1275.01743756358	1083.71229607803	1336.16537834027	664.303258290028	1248.23793105656	1447.49780168001	1145.11738128714	1119.11014719413	1015.04757454881
CREBBP	4872.78105691105	3545.31087869909	2548.23997090384	3799.86433680557	4276.49353994569	3990.2898644451	4737.29173152167	5661.93928817647	4123.89276650518	4922.77499413755	3490.22215665123	2659.56275546667	2949.46478508564	4932.65499958558	4851.97202307784	3938.10394037584	2922.37459648684	3675.42058273086	5555.98189579396	5078.25333084119	3820.85624627021	3147.99769664358	3699.83457186065	1956.8407346833	4924.81779134651	4360.56342629558	4434.00352823493	4644.77351957861	3264.43271153497	2883.25805303062	4535.46017370087	3648.70188057987	3604.01004520175	3775.58173927371	4333.6420023545	4848.80368014357	3865.71581450564	5442.29573460341	3583.06433780996	4880.60676933662	3518.25406161388	5396.48994686512	5811.37500164591	6846.44327051622	6301.26243475871	5026.0694594017	3869.36164697316	4616.04789084099	5682.44570433511
TSPOAP1	538.473921734834	1086.8397975591	196.909452297115	557.187089785955	829.670153509016	808.206973164595	665.945163536592	693.681303518309	1082.95123504454	2661.7019345143	1096.35451441995	359.268562932845	155.580980491144	1029.63784760388	874.54341310535	759.861154564753	1157.37607781657	407.553384454861	670.072958096269	573.055038094924	255.076552728842	453.502616786902	7593.22929959671	938.509524174438	811.718648394929	950.153102494133	538.966321465421	776.826233239629	446.869470651938	2685.18056889965	7049.46668916706	4312.10222250349	2792.55307812026	2736.87166610364	4304.22355243215	437.944881715725	2745.55780513821	789.152166761062	416.673092677448	431.31964478284	1119.81361643058	613.588631995298	909.055515040437	1591.23803729937	358.310206785402	547.115909181256	539.729766690246	842.147273743673	393.274037852093
MPO	18.3570655136875	10.2936681694626	23.1658179173076	18.9519418294542	28.234848156066	11.1391466439224	22.7026760296566	34.8179804854749	9.94362569740399	5.34171833188077	8.01428738611075	9.75389763618584	70.1210052917833	18.474363294328	33.5866007987284	4.70502262888392	10.8504007295304	8.26680293011889	15.2505936408824	13.5291240022411	6.35045359490894	10.6082483458924	1.23286723487526	12.0941948991551	30.1878836179932	19.8407840428009	16.8929742548863	26.2988047711333	17.3388507131263	3.51616835735441	4.18303912723161	3.26262463241121	1.05658459255402	5.17506798020677	0	12.563992508238	6.16148520004087	33.9420286778951	8.10648040228499	17.5600873194032	11.7305213647039	10.3000489783383	3.04643269115428	25.748188305815	22.8595532518877	15.3039415155596	7.78991415841592	9.00692271383607	19.1174879511434
PON1	7.13885881087848	48.037118124159	15.4438786115384	3.79038836589085	0	28.466708090024	6.30629889712682	31.470097746487	10.8475916698953	26.7085916594039	36.8657219761094	19.5077952723717	2.19128141536823	38.1803508082779	1.29179233841263	0	0	3.30672117204756	40.0328083073162	6.76456200112053	14.8177250547875	1.32603104323655	358.7643653487	25.3978092882258	6.70841858177627	8.81812624124485	18.5018289458279	21.2413423151461	10.2456845123019	1105.2489203284	9.41183803627111	160.956148532287	25.3580302212964	4.43577255446294	2.0288586153345	18.845988762357	1136.17787088754	13.8853753682298	6.48518432182799	49.3877455858214	9.92582577013405	1.47143556833405	6.09286538230856	23.1733694752335	23.9227882868592	37.6221895590841	18.9183629561529	9.00692271383607	5.46213941461241
GCFC2	498.700279788511	705.116269608191	608.746215271473	705.012236055698	675.464444348964	652.258920149681	723.963113390159	611.992964687002	604.753235596661	732.578514086506	895.997329767182	521.833523535943	351.700667166601	798.09249431497	626.519284130125	329.351584021874	1146.52567708704	896.9481179179	698.667821172924	635.868828105329	573.657641406774	656.385366402095	558.488857398491	694.206787211505	586.148073582702	648.132278731497	649.172867794918	476.412963353991	512.284225615096	1309.18668505496	1357.39619678666	902.659481633769	1084.05579196042	706.027131585352	663.436767214383	570.764231088527	862.607928005721	649.527003336084	737.689716607934	387.419426484333	500.803027493127	662.146005750322	612.942257460241	1001.6045250962	771.377017871837	725.024229299637	747.831759207928	594.456899113181	837.528043573902
WDR54	634.338597195202	980.471893141317	862.283222477562	479.484128285192	569.040785914561	462.893427202999	455.314780372557	411.120000347723	702.381560625718	2285.49234342613	707.661576193579	944.502421103996	914.859990916236	456.932585479713	319.07270758792	1423.26934523739	1139.29207660069	701.851568767094	919.801428965718	488.014830080838	381.027215694536	722.686918563922	2760.3897388857	1208.2100704256	779.853660131492	708.756896640055	1013.57845529318	688.826386505452	525.682428438875	2511.71626327017	1683.67324871072	2234.89787320168	1262.61858810205	2855.89822964839	1844.23248133906	599.481928250214	1748.6294997716	511.444659396465	739.311012688391	813.251543979859	485.463114939283	322.980107249324	617.207263227857	458.317751843507	326.413155736256	457.842917007159	656.578479066484	596.70862979164	456.088641120136
CROT	836.266317845765	534.412939131269	528.952842445191	697.431459323916	632.026216416554	1014.90002755738	744.143269860965	659.532899580631	697.861730763262	1253.01450013546	729.300152136078	853.466043166261	257.475566305767	949.582273328459	780.242572401228	1630.29034090828	397.848026749447	756.412468105878	798.749841941214	981.827856162636	764.171249254042	628.538714494127	636.159493195632	713.557499050153	1373.54870461869	897.244345046664	715.940337468992	598.803554788881	716.409786283265	710.266008185592	692.292975556831	536.157981259576	1707.44070156729	938.905190694656	636.047175907367	851.659206451276	991.99911720658	999.747026512548	539.89159479218	584.970408827618	762.483888705752	765.146495533705	677.526630512712	823.942025786081	713.962325983375	757.545105020201	495.215971499297	727.309009142263	813.858772777249
ABCB4	84.6464687575591	68.6244544630843	64.3494942147434	136.453981172071	67.3292532952343	235.159762482807	118.558419265984	67.6272313275571	40.6784687621072	80.1257749782116	111.398594666939	276.360433025266	56.973316799574	61.5812109810933	78.7993326431704	159.970769382053	54.2520036476518	87.6281110592602	108.660479691287	778.890996129021	69.8549895439983	165.753880404569	220.683235042671	194.716537876398	210.476633003231	73.8518072704256	67.5718970195453	216.459393116251	83.5417352541541	1285.7455626726	224.838353088699	144.64302537023	727.986784269717	24.3967490495462	1008.34273182125	66.4096746864009	321.629527442133	236.822791002586	21.076849045941	88.8979420544786	132.645126200882	80.9289562583727	53.6172153643153	23.1733694752335	79.7426276228639	140.923794789111	77.8991415841592	191.397107669017	71.9181689590634
KMT2E	4160.93484976917	3744.32179664204	3055.31398531602	3053.15782872508	2916.87700566128	4017.51888957469	3810.26579364403	3809.89055696832	3671.90978025955	3514.08755975871	3811.59508083427	2679.07055073904	1302.71680143641	3390.661476619	4780.92344446514	3707.55783156053	994.620066873616	3695.26090976314	3629.64128653	3707.94634261421	4186.00732797748	1623.06199692154	4299.00804801002	1538.38159117253	4566.7559495442	3638.57934029366	3384.22584239556	3226.66104691981	3042.1801705758	1286.91761879172	3799.24528730811	3027.71565887761	3284.92149825043	3642.50856263982	3920.76927413393	4416.24336664566	4420.24948250932	4005.15938399163	4007.8439108897	4019.0649852284	2905.55990725742	3909.60430506357	4967.51314619617	4135.15904191389	6987.04903231534	4543.35763743176	3279.5538606931	3587.00697078522	3159.84765135328
RHBDD2	7156.19603941918	6834.99566452319	7647.29389248011	3822.60666700092	4834.67476887715	4640.07341867391	6276.02866242061	4692.39244696555	6638.7261019759	9627.30263928683	5532.26258263225	5091.53456608901	3797.49069283314	4577.94722433448	4076.89662003026	5850.69563901715	7667.61651553479	4387.1923150141	8528.89449366347	4225.91851870001	6520.85743303899	9397.58200341746	17196.0321920401	7228.70029122502	4544.95358915342	7563.74778342777	4787.95156024207	7541.68801436806	7095.53058955801	27551.5231921101	20980.0327426301	20866.659607358	33859.309852986	11693.4357489901	20579.7273646455	7969.16096236811	22967.5522316723	4023.67321781593	11102.6355589695	5478.74724365379	4745.44706592136	4170.78411844286	6042.2945996354	4750.54074242287	4998.26789940111	4328.46479198411	5742.2795796323	4845.72442004381	5536.78865327878
SOX8	301.871744002861	252.194870151835	48.905615603205	957.073062387439	125.970861003987	232.684396561935	974.953809495807	262.474006736657	67.7974479368454	87.7568011666127	546.574399732753	217.83704720815	66.834083168731	224.15560797118	488.297503919974	216.43104092866	462.950431126629	118.2152819007	64.8150229737501	172.979514028653	1042.53279849755	580.801596937611	83.8349719715175	667.599558433363	155.970732026298	197.305574647854	78.8338798561362	733.332056118139	206.489949401777	1429.90846532413	120.262374907909	151.168274635053	69.734583108565	16.2644993663641	30.4328792300176	163.331902607094	33.2720200802207	190.53820644182	231.845339505351	235.96367335448	861.742146407092	431.866339306043	64.5843730524708	139.040216851401	196.166863952245	124.344524813922	160.249662687413	1868.93646312099	161.133112731066
IBTK	2070.26905515476	3076.09117130775	3477.44666736473	2634.31991429414	2317.42946019403	1976.57968781601	2050.80840134564	2837.66540956621	2695.62652996897	1272.09206560646	2526.10338410211	1913.38958629846	2437.80057459715	2735.43739178017	2506.0771365205	1997.28210596122	2925.99139673002	2731.35168811128	1791.94475280368	2795.6968384631	2920.15024472563	2018.21924780604	2030.53233583955	2485.35705177638	2612.09048527914	2256.33805197853	2599.90918056155	2291.03049256219	2317.10095893597	2000.69979533466	2154.26515052428	1799.88125554685	4704.97119064303	2936.48143105447	2870.83494069832	2714.71980981571	3634.0439709841	2493.19628833993	2975.07830763859	2944.60714237242	2145.78306194352	2571.33365566375	2436.53686638519	4634.6738950467	3568.21677736442	3188.32114907492	4195.42519674686	2436.37259409266	3872.6568449602
ZNF195	722.044576871709	1172.62036563795	846.839343866023	1201.5531119874	638.541950606416	834.198315333747	1253.69222074881	1181.13303031496	781.026600232459	899.69798761249	1202.14310791661	1480.96679109422	543.437791011321	843.662590440979	773.783610709165	606.947919126026	864.415258119252	1431.81026749659	831.157353428089	741.202722122778	1262.68185645439	946.7861648709	573.283264216994	995.352240200467	735.410387027224	1111.08390639685	526.095483937889	944.733986778403	1037.1785244761	936.472839175392	687.064176647791	590.53505846643	936.133949002858	1595.39952875517	771.980703134779	1004.22197262274	480.595845603188	998.975616769868	786.328599021644	548.752728731349	1085.52440013375	998.369033114652	777.449622782573	782.744924496777	601.79102979388	842.354447585594	1185.17979695899	547.170554865541	772.892727167655
MYCBP2	2675.03238013346	2338.3782858296	2653.77314141602	2732.8700118073	2254.44402969204	2894.9404444594	2076.03359693415	3829.97785340224	3433.26276352185	2673.91157641575	1989.9475579713	2170.24222405135	1874.64125084752	3063.04943419958	3919.29795474392	1990.2245720179	1229.71208268011	1960.8856550242	3527.6529415566	3736.93732261901	1990.86720200395	2339.11876026928	3194.35900556179	1156.20503235923	2687.56019432412	1992.89653052134	2429.37058332175	1238.06680922566	2336.01606880484	2110.87307053177	5567.62507834527	2510.04588386836	4922.62761670916	2415.27815590507	6898.11929213731	2760.48863966715	5986.49902035971	3986.64555016732	1449.43869592856	3265.07873595153	2631.24617688281	2820.74198449637	4175.44064649606	4487.90922170356	5721.26772318175	4809.90128549442	1993.1051796747	2479.15547698338	4065.65243760983
FBXL3	1914.23399828841	1350.18614156118	2575.26675847403	2469.43802037789	2773.53085348433	2147.37993635616	1653.51157082665	2528.99062103152	1951.66253460866	1613.96203884683	1977.92612689213	1954.03082644923	1860.39792164763	2204.60735312314	2343.31130188051	2001.98712859011	1866.26892547922	1784.80275261267	2243.74358941482	2533.81165241972	2275.57920484237	3153.30182081653	2524.91209702453	1286.82233727011	2556.74603197948	1938.88550729371	1573.45988774084	1398.89411532605	2231.98296452608	1590.48015364331	2365.50862644947	1914.07311768125	2995.41731989063	1772.83043093369	2594.91016901283	2013.82851346329	2984.6234308998	2746.21868393879	1353.78222718159	2263.05625328808	2055.54828221503	2697.14139675631	2696.70221820977	2026.38241966764	2859.5706265559	3160.90158719288	2384.82657735504	2400.34490323731	1810.69921594401
ITGAL	917.853275684376	956.453334079237	380.949005751281	517.388011944101	781.888102783366	550.768917393943	1093.51222876179	1500.52104361441	427.575904988372	816.519802158918	443.190092451924	406.412401507743	1691.66925266427	1746.44314342381	1233.66168318406	399.926923455133	423.165628451684	374.486172734386	1098.99590424609	391.37823006483	811.799651215859	735.947228996288	466.023814782847	365.244685954485	1440.63289043645	871.892232103085	435.195193899691	342.89595451593	322.344997348576	31.6455152161897	233.204431343162	339.312961770766	223.995933621451	203.306242079552	87.2409204593836	313.202384669647	99.8160602406621	2048.0928668139	124.839798195189	418.149579293288	1142.3723113627	489.252326471071	483.164224817069	249.757426566406	1059.51371234912	1508.07590351244	369.464500084869	1522.1699386383	1330.03094745812
PDK2	1413.49404455394	632.202786741164	599.737286081409	921.064372911476	1066.40849574065	881.230267830308	1194.41301111582	648.81967481587	1028.71327669507	745.551258606788	495.282960461644	708.783228229505	518.238054734586	826.419851366273	1804.63389676244	705.753394332588	1378.00089265036	1037.48376772992	759.670195736453	731.539062121177	533.438101972351	1125.80035570783	1965.19037239116	844.174803961028	1033.93501391627	1296.26455746299	743.290867214999	1142.9865150531	677.791436967666	1667.83585750511	1320.79460442338	1359.42693017134	842.097920265551	986.959393368005	2073.49350487186	811.274944817654	1585.96629049052	1023.66072853561	520.436041826696	621.188088923887	879.78910235279	1077.82655380469	1098.54362843023	2659.78785199069	773.50348794178	742.241163504641	607.613304356441	1125.86533922951	822.051981899167
ITGA3	28622.7444837308	30607.3644962164	45379.2633202371	16816.0579852747	27828.700724898	21257.2048454853	24132.9446195249	19069.5400812755	48152.4594226651	105459.255718466	8899.86614227599	30359.0063926284	17869.8999423279	30697.0020498554	11000.903553922	54552.3848705946	6965.95726835849	21731.7715426965	41293.8417689967	32221.5415433374	11424.4660172412	18988.7645391475	12181.9611478024	6465.55659308833	19281.6721086705	19048.254946869	61888.6178237943	20437.2057846441	25057.791798779	5576.6430147641	6333.12123862865	5974.95324348907	5334.69560780523	6496.92820143672	5891.8054189314	49214.9535108409	8729.5922314179	10331.4906837057	34535.2278098145	23353.8186293488	12915.304022539	13224.5271704023	12175.3728934672	4269.04962110413	8254.42519400139	9259.52228114338	35372.8873484869	11751.7824108776	38230.4241194413
ZFX	887.258166494897	787.465614963892	711.705406015062	1273.57049093932	1446.49299014923	1172.08576353273	1022.88168111397	1175.77641793258	916.62149610615	1330.08786463831	971.331631196623	1056.67224392013	1266.56065808284	1638.06021209708	1883.43322940561	924.53694657569	643.790443285468	814.280088616711	964.60004778581	988.592418163757	1468.01318935645	670.971707877697	1771.63021651574	839.337126001366	1173.13469948813	1028.41397288518	1151.93995871415	1278.52650887356	1333.51524575499	656.351426706157	1693.08508674699	1930.3862408433	1373.55997032022	1867.4602454289	2326.08640248101	945.889150263062	3542.8539900235	1422.47956550088	956.564687469628	659.600779935082	891.519623717494	1027.79774448133	1078.43717266862	1367.22879903878	1356.68790462366	1339.09488261147	1422.21575635079	1044.80303480498	1238.08493397881
LAMP2	5773.29710405472	13629.6744620493	8069.42657452882	6250.35041535401	8926.5558401101	5224.25977599962	7900.53125832048	8328.19310150649	8594.00450047452	6989.25688595657	7046.96289860718	6250.62273518909	11651.0432855129	11311.2368330072	5518.53686969875	6441.17597894209	7291.4692902444	6701.07045515437	6209.85109814679	10378.7708417192	6212.86043368591	7062.44133627789	5286.5347031451	14625.5098915483	6741.12212236243	6492.34544511652	7823.86036204879	6201.46046353146	7631.45870250919	4048.28183543405	8946.4749333666	5825.96005194229	11895.0293429731	7569.64586419101	9075.08458639123	7386.73016680765	15080.85117562	8593.5045334489	8292.92945153754	5640.08054590081	6856.94091156806	4189.17706304703	6918.44864161137	9148.33130505608	12733.3027788189	11654.5891283285	6575.80039458281	9585.61749820004	7711.63049686362
ITGA2B	16.3173915677222	18.0139192965596	15.4438786115384	13.266359280618	8.68764558648185	13.6145125647941	15.1351173531044	17.4089902427375	15.3674215323516	25.9454890405638	28.8514345899987	13.0051968482478	53.6863946765216	41.8752234671435	28.4194314450779	51.7552489177231	57.8688038908286	21.4936876183091	18.1100799485478	28.0246140046422	10.5840893248482	9.28221730265588	166.43707670816	60.4709744957757	18.4481510998848	11.0226578015561	23.3283930186526	40.4596996478973	14.1863324016488	121.893836388286	145.360609671298	227.296182724648	102.48870547774	4.43577255446294	37.5338843836883	17.9485607260543	56.685663840376	16.1996045962681	34.0472176895969	17.5600873194032	27.0704339185474	28.6929935825139	21.9343153763108	10.299275322326	14.8852904896013	17.2169342050046	25.5954322347952	22.5173067845902	7.28285255281654
ASB4	18.3570655136875	28.3075874660223	59.2015346775639	0	21.7191139662046	9.90146368348661	5.04503911770146	22.0960260773206	32.5427750096858	11.4465392826017	59.3057266572196	39.0155905447434	2.19128141536823	27.0957328316811	3.87537701523789	2.35251131444196	39.7848026749447	0	10.4847831281066	16.4282220027213	9.52568039236341	41.1069623403332	3.69860170462577	26.6072287781413	11.7397325181085	33.0679734046682	8.84870080017856	7.08044743838203	70.1435324303747	1394.74678175058	58.5625477812425	279.498176843227	191.241811252277	641.708429545639	299.256645761839	14.3588485808434	1430.69686344949	52.4558625022016	184.827753172098	3.2925163723881	9.02347797284913	0.735717784167024	21.32502883808	100.417934392679	47.8455765737184	47.1871530063088	17.8055180763792	18.0138454276721	38.2349759022868
GDE1	2909.59488391947	3075.23336562696	4060.45308495031	3187.7166157142	3498.94925995556	2772.40983137625	2685.2220703966	3716.81941682445	5671.48251141024	5257.77704380836	2280.86619008712	4207.18118040816	2704.04126656439	2527.29289866407	4348.17301109691	4714.43267414169	3938.69546481952	2896.68774671366	4966.92771641488	4250.07766870401	3393.25903754634	2938.48479181221	1407.93438222754	1730.6792900691	3720.65665591767	3029.02636386761	4493.53115179977	2823.07554293204	3804.30147237549	2535.15738565253	2145.89907226981	2561.1603364428	3317.67562061961	2364.26677152875	3008.79732654107	3772.78746461661	6963.71057308619	2718.44793320233	4298.0559092915	3687.61833707467	2242.33427625301	3418.88054302416	3918.32172736264	4397.79056263321	3314.10360400623	3009.77516472672	4198.76373138618	3735.62119556351	4695.61918342847
REX1BD	1572.58861233923	982.187504502894	1101.66334095641	1485.83223942921	1507.3065092546	1271.10040036759	1594.23236119366	1308.3525743965	2114.37640965708	1855.10246640031	1255.83883340355	910.363779377345	1446.24573414303	1141.71565158947	1256.91394527549	1232.71592876759	3439.57703126112	1733.54857444593	1477.40125896048	1412.82709223403	2341.20055865643	2681.23476942431	4941.33187738003	2850.60173773086	1352.58489655064	2223.27007857386	1632.98751130568	1503.07784191939	1212.93142034097	3340.35993948669	2888.38851735342	1887.97212062196	1110.47040677427	1267.15235972491	1836.11704687773	936.914869900034	1488.61482432987	742.867582200296	1228.9424289864	1120.55307206942	2174.65819145664	1383.14943423401	407.612694076443	1725.12861648961	452.938124897867	371.120581752321	912.532801414436	1751.84646784112	1005.94400885778
CRLF1	209.066579461441	235.038756536064	1299.85978313782	513.59762357821	469.13286167002	490.122452332587	52.9729107358653	233.682215181361	77.7410736342494	892.830064042929	286.110059684154	725.039724289814	121.616118552937	268.494079877567	104.635179411423	91.7479412632364	567.837638178756	178.562943290568	165.850205844596	316.968048052505	153.469295210299	258.576053431128	23.4244774626299	426.925079940176	295.170417598156	185.180651066142	386.125125825973	94.0688016813613	387.759752311734	193.389259654493	54.3795086540109	455.679906993433	41.2067991096066	61.3615203367374	37.5338843836883	332.048373432004	38.2012082402534	249.936756628137	385.868467148765	257.913782503734	234.610427294077	120.657716603392	69.4586653583176	249.757426566406	394.460197974434	327.121749895087	145.782679250355	191.397107669017	218.485576584496
OSBPL7	5596.86530772873	3452.66786517393	1593.29347675705	4838.43074905967	1461.69636992557	2638.74007164918	3295.67180363848	2445.29355255682	6728.21873325254	1083.60571875296	1625.29748190326	3420.36677108917	414.152187504595	1105.99854922044	2174.08650554846	2070.20995670892	2412.40576219892	7206.17211418464	1641.34514059997	1518.16098625148	1402.39183554239	5244.45277600057	2274.64004834485	909.483456416466	1974.79072001039	4040.90635005045	870.390387799382	1761.00842717473	2553.53983229679	1501.40388859034	2437.66605139422	1916.24820076952	1382.01264706065	1250.88786035855	1236.58932604638	2072.16133582297	1574.87561713045	1283.62581181858	2548.6774384784	4394.41185168064	2942.5561669461	2978.92130809228	1674.31940705839	1354.35470488587	653.889546507484	543.927588032181	1968.62259231968	1299.24860147085	616.3113972821
TMEM98	6601.40472611663	4233.27103469151	1232.93630915448	3667.20074399939	4556.67011010973	5116.58135844171	3371.347390404	2285.93433418099	3106.02708148001	1517.04800625414	3331.53926640624	5390.65409359871	1618.26132524944	3207.14946789534	3161.01585209571	1926.70676652797	4719.92431734571	2852.04701089102	1444.99374747361	3844.20394863678	3849.4332874473	5663.47858566332	702.734323878896	2803.43437762416	3926.10197498456	5921.37177099592	3015.79811816995	3602.93625364526	2990.95174801429	760.664421307672	4598.20576060934	1994.55119194739	14109.6306489663	167.820061643848	1433.38861173383	2502.92679324827	1439.32294272955	4658.54343604111	3299.33752372999	2230.1310895642	4783.34567340733	2552.20499327541	2849.02385276748	5419.99363837406	3856.88508935919	3228.49399555326	1823.9527579491	3706.34869674354	1815.25099878952
YBX2	22.4364134056181	54.8995635704674	7.72193930576921	43.5894662077447	26.0629367594455	11.1391466439224	94.5944834569023	101.106058717437	16.2713875048429	22.1299759463632	45.6814381008313	1.62564960603097	48.208191138101	11.0846179765968	86.5500866736462	39.9926923455133	39.7848026749447	19.8403270322853	6.67213471788604	28.0246140046422	9.52568039236341	338.137916025321	65.3419634483886	27.8166482680568	230.601888748559	78.2608703910481	62.7453329467207	96.0917866637562	26.0082760696895	2.34411223823628	66.9286260357057	15.225581617919	11.6224305180942	8.87154510892588	37.5338843836883	36.7945494884113	32.0397230402125	20.8280630523447	12.970368643656	38.4126910111944	20.753999337553	28.6929935825139	92.6115538110901	20.598550644652	6.37941020982912	9.56496344722476	6.67706927864221	18.0138454276721	7.28285255281654
KRT33A	0	0	0	0	0	0	0	0	0	0	0.801428738611075	0	0	0	0	0	0	0	0	0	0	1.32603104323655	2.46573446975051	0	0	0	0.804427345470778	0	1.57625915573876	9.37644895294511	7.32031847265531	3.26262463241121	6.33950755532409	0	2.0288586153345	0.897428036302715	8.62607928005721	0	0	0	0	0	0	0	0	0	0	0	0
MAP3K14	994.341048658074	1635.83543326377	342.339309222435	714.488206970425	1175.00406557167	902.270878157717	764.323426331771	1257.46475676388	894.022346793868	2687.64742355487	1159.66738477023	736.419271532031	1614.97440312638	1461.93794869116	1541.10825972627	764.566177193637	1327.36568924588	637.370505912166	963.646885683255	1031.1125221708	1471.1884161539	1182.81969056701	2077.38129076481	1243.28323563315	1277.95373982838	998.652796820979	886.478934708797	942.711001796008	752.663746865256	581.339835082597	1140.92392195242	1182.157658477	902.323242041129	1053.49598168495	841.976325363819	810.377516781352	690.086342404577	1747.24306716892	1005.20356988334	840.689180416427	1464.51047499341	926.268690266283	436.249161373293	1228.18858218738	1394.43274836515	1450.04845859927	692.189515219243	936.719962238952	1107.90394459722
ABCC8	1456.32719741921	4563.5262217951	6392.47875529261	153.510728818579	1470.38401551205	32.1797569713315	809.728778391084	6191.57433748436	4691.5833972297	16.7882576144824	7762.63876218687	2909.91279479544	7.6694849537888	3071.67080373694	27.1276391066652	4.70502262888392	763.144851310302	134.748887760938	299.292900202317	3335.89543255258	53.978855556726	6472.35752203762	14928.7893471045	7743.91299392903	159.324941317186	4461.97187806989	361.187878116379	116.321636487705	2985.43484096921	112751.798659165	61536.6886007042	136864.928246562	41788.9772201039	18098.6913176346	76021.3323165839	383.201771501259	45450.8117266215	2140.66203593543	98.8990609078768	27.4376364365675	2109.68915005213	72.1003428483684	37.7757653703131	5002.87298781986	4134.92105100424	6506.08813680228	148.008369009902	1925.22973008246	2128.41365856063
CACNG3	1.01983697298264	0	1.28698988429487	0	4.34382279324092	0	1.26125977942536	4.01745928678557	4.51982986245636	0	2.40428621583322	0	0	1.23162421962187	0	0	7.23360048635357	0	0	0.966366000160075	0	5.30412417294622	1.23286723487526	0	0	1.10226578015561	0	0	1.57625915573876	4.68822447647255	1.0457597818079	0	1.05658459255402	0	1.01442930766725	0	0	7.71409742679435	0	0	0.902347797284913	0	0.609286538230856	2.5748188305815	2.12647006994304	10.8402919068547	0	4.50346135691804	0.910356569102068
TMEM132A	1720.46497342171	2720.95961946129	9723.20857584773	2109.35112561826	5377.65261803226	1790.92724375064	2536.39341642441	2609.33980676723	2078.21777075743	7241.84385279265	1262.25026331244	2588.03417280131	5927.41622857106	3926.41801215451	1680.62183227483	2286.64099763758	1764.99851867027	1721.97505034376	2110.3008950571	1753.95429029054	2927.55910725302	2565.87006866273	1160.12806801762	3584.71936810958	2207.06971340439	2122.9638925797	4479.85588692676	2580.31734504465	4116.40078521176	4905.05485850941	1783.02042798247	1842.2953757682	2171.2813376985	357.818986060011	6014.55136515914	2659.07927156494	4481.86433450973	1903.83924493285	4077.55964234935	2686.69335986869	1787.55098642141	1570.7574691966	1435.4790840719	1228.18858218738	2100.95242910372	3094.58450729212	2561.76891323906	2864.20142299987	2886.74068062266
AP2B1	15879.8815063127	12590.0139769336	14223.8122012269	13615.0750102799	16995.2066785551	11719.6199523668	12005.93184035	11178.5804654809	15583.469399777	19500.3243218402	9346.26194968236	14439.0198007671	8140.61045809297	12746.0790488667	11782.4379186616	15107.8276613463	9964.28466995205	12997.8942470259	14817.8580463223	14870.4400104632	16498.4784395734	11562.9906970228	12525.9311063326	8873.51079751012	10845.8357420868	7142.68225540833	16471.4543258596	10508.3954910501	15754.7102616089	12850.4232900113	14703.3825322191	13201.6668042799	14076.8765265972	16739.8663251174	14853.2739228639	11793.101825054	22613.88298119	10572.1705234217	12466.1455626339	16915.8516158726	11052.8581689429	13818.9871400092	10715.5223478661	8108.10449750115	12588.7028140628	11937.0743821365	12442.7186007498	9155.53693861437	10644.7993625105
TAC1	5.0991848649132	150.973799818785	0	7.58077673178169	47.7820507256502	360.165741486825	12.6125977942536	28.122215007499	148.250419488569	1.52620523768022	28.8514345899987	24.3847440904646	190.641483137036	104.688058667859	381.078739831726	131.74063360875	25.3176017022375	5.78676205108322	3.81264841022059	42.5201040070433	6.35045359490894	34.4768071241504	224.381836747297	25.3978092882258	516.548230796773	23.1475813832677	26.5461024005357	81.9308917869921	14.9744619795182	0	2.0915195636158	16.3131231620561	5.28292296277008	0	0	17.0511326897516	12.3229704000817	55.5415014729193	252.922188551292	0	61.3596502153741	639.338754441144	0.609286538230856	12.8740941529075	101.53894583978	42.7235033976039	3.33853463932111	11.2586533922951	0.910356569102068
ZNF263	1818.36932282805	1328.74099954147	1245.80620799743	1842.12874582295	1405.22667361344	1346.59906095418	1379.81819869135	1822.58736310505	1864.88180124949	3540.79615141811	1814.43466421547	1505.35153518468	1320.24705275936	1379.41912597649	1461.01713474468	1872.5990062958	2119.4449425016	1659.97402836787	2028.32895423736	1295.89680621466	1527.2840895756	2405.42031243111	1638.48055514922	1359.38750666504	1563.90008187659	1878.26088938515	1335.34939348149	2241.46736049351	1485.62425428378	2491.79130924516	1883.41336703603	1845.55800040061	1171.7523131424	2060.41635154804	1472.95135473285	1807.42006511367	1528.04832961014	1351.50986917437	1449.43869592856	1749.42369919554	1693.70681550378	1557.51454908159	1514.07704750368	1480.52082758436	1408.78642133726	1367.78977295314	1603.6094717539	1220.43802772479	1568.54436856286
CX3CL1	7039.93462449916	10548.4364566568	1776.04604032692	2539.56020514687	4765.17360418529	4078.16535463605	5128.28226314353	4160.74866801426	3715.30014693913	23831.6947863766	3293.07068695291	2036.93895635681	1348.73371115914	5171.59009819222	3087.38368880619	3862.8235783137	2651.11457824859	1297.88806002867	1558.42003767767	3165.81501652441	4235.75254780426	3201.03893837304	1566.97425552645	3108.20808908287	2071.22423712342	3485.36439685203	8892.13987683398	1525.33067672573	3381.8640186375	1368.96154712999	8334.70546100897	4572.02465155225	4028.75705140846	848.71114875391	1050.94876274327	3210.99751389111	4937.81423931275	3796.87875346818	2185.50711645603	612.408045264186	2938.94677575696	797.518078037054	2569.97061825775	2438.35343256068	3378.429323622	6468.4659472432	2303.58890113156	3449.65139939922	5848.13059991168
SPATA20	3351.18429322095	4102.88457121165	3208.46578154711	3566.75545230329	2680.13866342965	4096.73059904259	6381.97448389234	2966.22410674335	3371.79307739244	6654.25483628576	2862.70345431876	4831.43062912405	2104.72579946118	3019.94258651282	3894.75390031408	3836.94595385484	6032.82280561888	4899.73409668147	4030.92253170572	2945.48356848791	3752.0596656587	4031.13437143913	6172.96624502041	7372.62121052497	3298.02628526576	4814.69692771969	4838.63048300673	3055.71881590745	2980.70606350199	6406.45874709974	5250.75986445747	5114.70788207665	3394.80629587605	4553.32052715621	4390.45004358387	3594.19928539237	4046.86347938684	1518.13437359313	4474.77718206131	2567.06526500525	4574.00098443723	3240.83683925574	842.643282373274	5219.15776958871	1237.07396318936	3079.28056577656	4882.05048756723	4976.32479939443	2095.64082207296
CACNA1G	19.3769024866702	12.0092795310397	21.8788280330128	20.8471360123997	21.7191139662046	29.7043910504598	36.5765336033356	13.3915309559519	14.4634555598603	9.92033404492143	6.4114299088886	21.1334448784027	1228.21323331389	33.2538539297904	54.2552782133304	44.6977149743972	47.0184031612982	9.09348322313078	16.2037557434375	12.562758002081	26.4602233121206	9.28221730265588	3.69860170462577	29.0260677579723	31.0264359407153	6.61359468093364	49.8744954191882	43.4941771214896	24.4320169139507	30.4734590970716	816.738389591971	45.676744853757	24.3014456287424	286.846625188604	103.47178938206	15.2562766171462	94.8868720806294	115.711461401915	418.294388757905	23.0476146067167	20.753999337553	47.0859381866895	18.2785961469257	20.598550644652	122.80364653921	39.535182248529	7.78991415841592	11.2586533922951	20.0278445202455
TNFRSF12A	7002.20065649881	7999.89577903405	16158.1579973221	4624.27380638683	7736.34839476209	2474.12823791122	4249.18419688405	4154.72247908408	10335.0429634927	5650.01178989218	4918.36816885617	6769.20495951297	5123.21594913092	5272.58328420121	2965.9552089954	10047.5758239816	9512.18463955495	7718.71389585201	7243.07881731657	4530.32380875043	7935.9501757712	7313.0612034496	556.023122928741	4953.78223069394	8313.40772746624	9178.56715135574	13072.7487912456	20776.0557691953	9772.01863600243	4902.71074627117	1368.89955438654	1273.51114818451	311.692454803435	287.585920614347	147.092249611751	10730.5470300716	444.859231442951	4916.19429009604	8565.30719305432	6364.43414782619	5052.24531699823	3651.36736282094	4717.09637898329	4055.33965816587	2860.63386159087	4936.15880299779	5802.37320314008	4546.24423980876	10568.3294107059
DLX6	16.3173915677222	0	3.8609696528846	1.89519418294542	0	100.252319795302	5.04503911770146	32.8092508420822	0	3.05241047536044	4.00714369305537	3.25129921206195	7.6694849537888	6.15812109810934	0	56.460271546607	21.7008014590607	0	53.3770777430883	24.1591500040019	2.11681786496965	0	9.86293787900205	4.83767795966205	2.5156569681661	1.10226578015561	1.60885469094156	2.02298498239487	1.57625915573876	32.8175713353079	0	59.8147849275389	21.1316918510803	2.21788627723147	0	29.6151251979896	71.4732283204741	0	115.112021712447	0	4.51173898642457	0.735717784167024	5.48357884407771	0	1.06323503497152	0	3.33853463932111	4.50346135691804	48.2488981624096
MAP3K9	322.268483462514	856.090069426976	2701.39176713493	320.287816917777	588.587988484145	594.087821009197	741.620750302114	737.203779125152	769.275042590072	1212.57006133694	747.733013124133	832.332598287859	295.822991074711	556.694147269084	503.799011980926	715.163439590356	506.35203404475	836.600456528032	1056.1036096311	415.537380068832	553.547871689562	286.422705339096	1893.68407276839	766.771956606435	682.581590695736	816.778943095304	442.435040008928	402.574011496578	469.72522841015	1422.87612860942	1714.00028238315	1237.62227722799	2465.01185442852	1630.14641376513	2137.4025512549	1552.5505028037	3367.86781034234	838.522390292546	1005.20356988334	1208.35350866643	286.044251739318	739.396373087859	606.240105539702	906.336228364689	531.61751748576	751.806126951866	444.025107029707	240.935182595115	704.615984485
RALA	4059.97098944389	3613.07752748139	20666.483562007	4658.38730167985	4028.89564073096	2787.26202690148	2998.01449569409	3900.28339092099	3709.87635110418	2499.9241793202	2999.74776862125	6348.16171155095	6802.83315401067	2627.05446045344	2999.54180979413	4853.23084169376	2705.36658189624	3789.5024631665	2790.85863628147	3217.99878053305	5151.27627440363	3022.02474753611	2323.95473773986	2647.41926342506	3919.39355640279	3234.04779897655	4776.68957740548	3457.28133491283	4857.24258840898	1780.35324494045	1753.73915409185	1995.63873349153	2561.16105235093	2248.19738968697	1694.09694380431	2761.38606770345	3154.68042242092	3873.24831799344	4252.6596190387	4417.45946628736	3193.40885459131	3720.52483453264	4574.52332903727	1879.6177463245	3101.98821452941	3271.85516318068	4432.46115613866	2690.81816075853	3599.54987422958
BAIAP2L1	7431.5520221245	7695.37476235411	5222.60495046858	3756.27487059783	5173.49294674994	3992.76523036598	5685.75908564954	4154.72247908408	8665.41781230133	6490.18777323514	7058.18290094774	4945.22610154622	293.631709659343	4395.66683983044	3658.35590238457	6855.21797028387	6763.41645474059	9801.12155394896	7549.99701433933	4978.71763282471	8382.5987452798	9139.00594998633	1999.71065496767	5502.85867911558	7507.55894533037	7672.87209566318	3692.32151571087	5785.73704964932	5661.92288741362	582.511891201715	986.151474244851	1866.22128973921	1729.62897801092	6127.28048856481	1680.90936280464	7340.96133695621	3266.81945306167	1965.5520243472	15379.6146192151	7131.59046259261	4056.05334879568	6266.84408553471	7408.31501834898	2644.3389390072	2172.7207939643	2378.48757720989	5341.65542291377	3339.31659615472	5372.9244708404
KDM7A	1735.76252801645	1818.54804327173	1536.66592184807	1103.00301447424	1040.3455589812	1285.95259589282	1480.71898104538	1509.22553873578	1212.2183691108	1014.16338043851	1501.07602741854	863.219940802447	1536.08827217313	1135.55753049136	1878.26606005196	1515.01728650062	542.520036476518	2694.97775521876	1483.12023157581	1595.47026626428	1727.32337781523	995.849313470652	901.225948693813	591.406130568686	1755.92856377994	1500.18372679178	1209.05430024258	1094.43487547562	1413.90446269767	543.834039270816	2322.63247539535	1579.11032208703	1556.34910483207	924.858577605524	2407.24074709439	2384.46629245631	1741.23571753155	1711.75821900567	1955.28307303114	1623.21057158733	1173.95448426767	1450.0997525932	2123.97287227276	1282.25977762959	2153.58256333481	1789.28582886084	1849.54819018389	1017.78226666348	1092.42788292248
ETV1	505.839138599389	1323.59416545674	1786.34195940128	2234.43394169265	1096.81525529333	595.325503969632	2701.61844752913	1001.0169389574	763.851246755125	580.721092937324	855.925892836628	1950.77952723717	4130.56546796911	1539.53027452733	741.488802248849	1060.98260281332	303.81122042685	1103.61819117087	1017.9771255289	1194.42837619785	895.41395688216	1116.51813840518	718.761597932275	649.458266084631	1188.22864129712	1173.91305586572	1693.31956221599	2380.04183178756	1286.22747108283	19590.9180310597	1378.31139242281	2438.26814195531	1432.72870750325	2359.83099897429	4081.04910474535	1145.11817432226	5224.93944963466	1700.95848260815	1282.44519964148	835.201653129113	1118.91126863329	750.432139850365	1773.63311279002	455.742933012926	1039.31224668466	1188.60612437513	2036.50612998588	2589.49028022787	1228.07101171869
AGK	917.853275684376	966.7470022487	1414.40188284006	1002.55772277813	1079.43996412037	1079.25954150004	1275.13363699904	1195.86371436651	1066.6798475397	1435.39602603825	1149.24881116828	1159.08816910008	1746.45128804848	950.813897548081	1273.70724567485	1166.84561196321	625.706442069584	1245.80720156892	1150.46665778406	889.056720147269	985.37871614337	863.246209146997	1742.04140287874	1187.64993909703	1035.61211856171	1213.59462395132	1041.73341238466	921.469659480862	987.526361070331	1017.34471139454	1183.80007300654	1322.45051767068	1894.45617444935	1622.01416408195	948.49140266888	1128.96446966882	1576.10791417045	915.663364560489	943.594318825972	1235.791145103	1120.71596422786	1237.47731296893	1148.50512456516	960.4074238069	746.390994550007	907.396199026722	1144.00453640737	1416.33859675072	1253.56099565355
ALDH3B1	10800.0735438862	3183.31688140632	4002.53854015704	4976.77992441468	3922.47198229655	8271.43522459263	3358.73479260974	4577.89485729216	10975.0508720165	6371.14376469608	2351.39191908489	5941.74931004321	1687.28668983354	2540.84076507991	3865.04267653059	9257.13202232911	2618.56337605999	5107.23085022745	6866.57978680729	5507.31983491227	8593.22212284428	5724.47601365221	339.038489590696	4003.17851162035	4874.50465198318	1916.8401916906	4109.8193080102	2455.90376862737	13246.0938152506	176.980473986839	349.283767123839	1400.75350884855	237.731533324654	115.330086416037	91.2986376900527	12856.5540480727	2280.98182105513	2109.03423648558	3043.17274301778	7055.86258602769	2980.45477443207	5514.94051011601	4391.12808102978	1271.96050230726	1988.78113291423	1431.55619593464	3463.17326585576	1922.977999404	3263.62830023091
TTC22	3159.45494230022	1510.59580386864	1272.83299556762	1002.55772277813	940.43763473666	1847.86065993069	1978.9165939184	1213.94228115704	1553.9175067125	702.054409332902	1755.93036629687	1490.7206887304	47.1125504304169	1133.09428205212	1185.86536666279	2324.28117866866	1247.79608389599	729.958698729498	3665.8614464271	1742.35789828862	2086.12400592759	1668.14705239159	1153.96373184324	780.075570995506	1589.05665155825	1665.52359381512	1119.76286489532	1585.00873370638	2128.73798982519	1134.55032330636	804.189272210276	855.895195235875	1815.2123300078	532.292706535553	2048.13277218018	2643.8229949478	476.898954483163	849.322126690058	1635.88774518111	2058.92023820002	1029.57883670209	1063.11219812135	2330.52100873303	857.41467058364	627.840288150682	616.62131023109	1687.07283773693	529.156709437869	1236.26422084061
PHTF2	625.160064438358	1024.21998286153	1434.99372098878	1512.36495799045	1164.14450858857	1079.25954150004	1259.99851964594	1146.98462637728	798.201953709793	1101.92018160512	778.187305191354	1170.4677163423	1905.31919066268	1147.87377268758	1039.89283242217	1413.85929997962	531.669635746988	886.201274108745	1168.57673773261	955.735974158314	861.544871042646	868.550333319943	2554.50091066153	1024.37830795844	1287.17781537832	961.175760295689	1562.19790490425	1589.05470367117	844.874907475974	1895.21474461403	3882.90606985274	3493.18343976827	4750.40432812286	342.29378211939	2787.65173746961	1551.65307476739	3147.28664018088	1383.90907836691	1895.29511805423	1309.324010753	1131.54413779528	884.332776568763	645.843730524708	646.279526475957	1812.81573462644	1694.27385861841	1431.11851538898	1542.43551474443	1267.21634419008
CCL26	42.8331528652709	41.1746726778506	34.7487268759614	60.6462138542536	34.7505823459274	22.2782932878449	20.1801564708058	34.8179804854749	31.6388090371945	32.0503099912846	21.638575942499	47.1438385748982	130.38124421441	72.6658289576902	27.1276391066652	23.5251131444196	1634.79370991591	45.4674161156539	21.9227283587684	23.1927840038418	170.403838130056	63.6494900753546	71.5062996227649	42.329682147043	18.4481510998848	28.6589102840458	66.7674696740746	76.8734293310049	77.2366986311991	5.86028059559069	3.1372793454237	624.248846334679	2033.92534066648	28.0932261782653	918.058523438863	61.9225345048873	3.69689112002452	26.9993409937802	5024.39655333623	72.4353601925381	34.2892162968267	8.09289562583727	14.0135903793097	2.5748188305815	27.1124933917737	25.5065691925994	91.2532801414436	54.0415362830164	33.6831930567765
FARP2	2370.10112521166	2463.61791522473	866.144192130446	2431.53413671898	1883.04718086994	1457.9905273934	3661.43713967183	2458.01550696497	3321.17098293293	1659.74819597724	2367.42049385712	2459.60785392486	717.644663533095	1963.20900607726	1897.64294512815	2074.91497933781	1023.55446881903	3620.03300309906	3208.34363720063	2930.98807848551	3122.30635083023	1633.67024526744	723.693066871776	1031.63482489793	2155.91802171835	1945.49910197465	1366.72205995485	2303.16840245656	2322.61786598106	1228.31481283581	1139.87816217061	1061.44054707778	2046.60435577713	2273.33343416226	2087.6955151792	2114.3404535292	1016.64505800674	1596.04675760375	2902.11998401803	2952.28968057466	1811.91437694811	2399.17569416867	3003.17334693989	1632.43513858867	2189.73255452384	2000.3526889296	2423.77614814712	1893.70550058403	2542.62589750208
USH1C	8988.84307986899	5101.37038364953	714.279385783652	5389.93225629678	2273.99123226162	6179.75102145608	4273.14813269313	3664.59244609624	6622.45471447106	22.1299759463632	5299.04681969643	5406.91058965902	0	2170.12187497373	3208.81216861697	569.307738094954	3302.13862202041	8451.15263546054	3402.78870612188	5829.11971296557	9663.27355358643	9368.40932046626	6016.39210619125	6474.02252951774	6081.18144438019	3218.61607805437	3200.01198028275	3438.06297758008	6535.95858927076	11770.9596043035	5480.82701645521	4790.6205019238	7947.62930519131	16101.1150772747	5985.13291523679	988.068267969289	3552.71236634356	2291.8583455006	1102.48133471076	6074.69270705604	4595.65733157206	6803.91806797664	6089.20966307918	1220.46412569563	1646.95106917088	1962.09283514071	4172.05545427161	434.584020942591	2212.16646291802
GGCT	1068.78914768581	1569.78439584305	1589.43250710416	2603.99680736701	1216.27038210746	1360.21357351897	939.638535671896	1188.49837234073	955.492032923274	1371.29540605568	1601.25461974493	1209.48330688704	3099.56756203836	943.42415223035	1012.7651933155	1138.61547618991	2379.85456001033	2062.56733106466	1383.99137291008	1375.13881822779	1539.98499676542	1401.61481270104	888.89727634506	2432.1425942201	1160.5564146473	1559.70607892018	1034.49356627542	1436.31933750036	1839.49443474713	1033.7534970622	815.692629810163	672.10067427671	1468.65258365008	427.31275607993	850.091759825157	1016.78596513098	1015.41276096673	1221.14162266155	1656.96459422705	1765.88628105748	1354.42404372465	1865.04458286341	1529.91849749768	1238.4878575097	1068.01959262889	1020.26276770397	1571.33697024047	1051.55822684036	2202.1525406579
DBF4	238.641851677938	368.856442739078	534.10080198237	377.143642406139	275.832747370799	323.035252673751	220.720461399439	458.659935241353	221.471663260362	431.152979644662	413.537229123315	344.637716478566	994.841762577176	294.358188489626	333.282423310458	366.991765052946	488.268032828866	499.314896979181	361.248436868401	305.371656050584	297.412910028235	175.036097707225	359.997232583575	304.773711458709	372.317231288583	397.917946636174	287.984989678539	381.332669181432	297.124850856756	169.94813727213	247.845068288473	235.996515077744	278.93833243426	138.248244614095	207.958008071787	303.330676270318	405.425726162689	313.192355527851	875.499883446779	523.510103209707	293.263034117597	500.288093233576	461.839195978989	239.45815124408	369.474174652603	313.093136839157	597.597700438478	261.200758701246	648.173877200672
TBXA2R	121.360599784934	113.230349864089	154.438786115384	115.606845159671	210.675405472185	112.62914939966	147.567394192768	121.862931699162	102.148154891514	115.991598063697	72.1285864749968	199.95490154181	360.465792828074	160.111148550843	195.060643100307	127.035610979866	159.139210699779	108.295118384557	102.941507075956	114.997554019049	210.62337756448	294.378891598515	244.107712505301	285.422999620061	161.840598285353	121.249235817117	267.069878696298	299.40177739444	200.973042356692	87.9042089338604	580.396678903385	548.120938245084	273.65540947149	158.209221109178	90.2842083823854	127.434781154986	130.623486240866	165.081684933399	79.4435079423929	108.653040288807	259.876165618055	103.73620756755	55.4450749790079	72.0949272562821	125.461734126639	128.808174422627	115.735867496465	225.173067845902	94.6770831866151
IFRD1	1049.41224519914	1994.39820783339	2620.31140442435	1480.14665688038	2391.27444767913	1673.34736250924	1135.13380148283	1493.15570158864	1073.91157531963	1658.9850933584	2208.73760361212	1604.51616115257	2141.97758352244	1575.24737689637	2344.60309421892	1399.74423209297	4282.29148792132	2236.17019259716	1485.02655578092	1163.50466419273	1507.17431985839	1795.44603254229	2280.80438451923	1217.88542634492	2349.62360826714	2519.77957343572	1484.97287973906	2382.06481676996	890.586422992398	2606.65280891874	2512.96075568439	2482.85734526493	3074.66116433219	1683.37568441869	2762.29100477793	1565.11449531193	3452.8963061029	1505.79181771026	4400.19756236029	1614.43052792763	2192.70514740234	1557.51454908159	750.031728562184	7405.1789567524	1766.03339308769	1585.87093954987	2470.51563309762	1709.06358495039	1621.34504957078
LGALS14	0	0	0	0	0	0	0	0	0	0	0.801428738611075	0	0	0	0	0	0	0	0	0	1.05840893248482	0	0	0	0	0	0	0	0	0	0	0	0	0	0	0	0	0.771409742679435	0	0	0	0	0	0	0	0	0	0	0
COX10	802.611697737338	379.150110908541	602.311265849998	699.326653506861	514.74300099905	707.954653369293	543.602964932332	518.252247995339	485.429727227813	460.913981779427	480.055814428034	442.176692840425	799.817716609404	688.477938768624	725.987294187898	409.336968712901	799.31285374207	429.04707207317	488.972158610791	471.586608078117	465.699930293322	411.069623403332	791.500764789915	774.028473545928	454.495358915342	542.314763836558	413.47565557198	467.309530933214	468.148969254411	574.307498367888	758.175841810729	561.171436774729	872.738873449617	393.305166495714	671.552201675721	378.714631319746	1219.97406960809	542.301049103643	440.992533884303	595.945463402245	539.603982776378	953.490248280463	509.972832499227	782.744924496777	534.807222590674	650.417514411284	525.262783253187	727.309009142263	529.827523217403
GTF2IRD1	2187.55030704776	2329.80022902171	2715.54865586217	1753.05461922452	2336.97666276362	1959.25212636991	2480.89798612969	1257.46475676388	2213.81266663113	2339.67262936378	1628.5031968577	2292.16594450367	860.07795553203	1056.73358043556	2290.34781600559	2731.26563606712	1663.72811186132	2363.47895772099	3884.13556791223	2076.720534344	1834.2226799962	1760.96922541814	1152.73086460836	1814.12923487327	2104.76633003231	1725.04594594352	2160.69184993451	1907.67483839836	1856.83328546026	3883.02192263839	1606.28702485694	1420.32925664301	1249.9395729914	1016.53121039776	2348.40384724969	2303.69776918907	1534.20981481018	1287.48286053198	1749.3784708131	2291.59139518211	1580.01099304588	2257.9178796086	2141.03289534323	1109.74691598063	1010.07328322294	1080.20320530658	2024.26483630836	1213.68283568941	2419.7277606733
PAF1	3657.13538511575	22983.1876053677	5763.14070187242	2507.3419040368	2866.92304353901	2724.14019591925	2749.54631914729	3010.41615889799	3999.14546230139	3149.32450795314	3184.87780724041	18644.5753315692	4016.61883436996	2890.62204345252	3135.18000532745	3589.93226583843	5027.35233801573	2689.19099316768	3889.85454052756	3366.8191445577	3179.46043318441	5011.07131239094	7191.31458102737	4474.8521126874	3010.4028385721	3169.01411794737	3209.6651084284	10268.6717706363	3235.2719171538	7618.3647742679	5602.13515114493	6110.8959365062	4229.50812399373	6090.31571727762	5470.81725624949	4169.45065666241	4563.19593915027	2675.24898761228	3477.68009258026	2912.779484106	3348.61267572431	2739.07731045383	2304.3216875891	3329.24074794188	2587.91407512068	2752.79648011129	2639.66805482322	2810.15988671685	3780.71083148089
VPS41	2934.07097127105	3466.39275606654	3517.34335377788	3269.20996558086	3296.96150006986	3011.28264274037	3499.99588790539	3526.65967724993	4287.5106075261	3031.80670465176	2901.9734625107	3170.0167317604	2836.61379219417	3485.49654152988	2870.36257595286	2072.56246802337	2170.08014590607	3157.91871930542	2753.68531428182	3928.27779065071	3035.51681836647	2706.42935924581	3456.95972659022	2966.70600876275	2671.6277001924	2615.67669630925	3533.84932865313	2192.91572091604	2584.27688583369	4077.583238412	4155.8493729046	3119.06914858512	8320.60366636287	9681.07360011537	4363.06045227685	3489.20020514496	5243.42390523478	3724.36623765631	2683.24501315633	3799.56389373586	2995.79468698591	2575.74796236875	3295.6308852907	3087.20777786722	4234.86514429156	4403.70917110228	2773.20944039607	3447.39966872076	3422.03034325467
ARHGAP44	715.925555033813	1343.32369611487	277.989815007692	291.859904173595	605.963279657109	503.736964897381	708.827996037055	623.375765999561	954.588066950783	98.4402378303742	869.550181393016	396.658503871558	311.161960982289	885.537813908122	578.722967608858	305.826470877455	477.417632099336	293.471504019221	267.838550817997	667.758906110612	519.678785850048	461.458803046321	2618.61000687505	585.359033119108	773.145241549715	556.644218978581	388.538407862386	325.700582165574	349.141402996135	1445.14519487266	1865.6354507453	2681.87744784202	3962.19222207756	797.699764377586	3171.10601576783	377.817203283443	2695.03362649788	599.385370061921	440.992533884303	212.916058747763	712.854759855082	434.073492658544	743.329576641645	890.8873153812	1121.71296189495	749.893134262421	292.678203380484	499.884210617902	340.473356844173
ELAC2	3039.11417948827	1941.2142556245	2434.98486108589	2732.8700118073	2556.33971382228	2783.54897802017	6834.76674470605	2283.2560279898	2454.2676153138	2209.18208154212	2384.25049736795	2144.23183035485	5726.91397906487	2439.84757907092	2765.72739654144	2065.50493408004	3732.53785095844	1950.13881121505	1933.9659060844	2517.383430417	2193.02330810855	2300.66386001542	4285.44650842639	3606.48891892806	2333.69111413542	2280.58789914195	2064.16056847802	2067.49065200755	2199.66965183344	3312.23059262786	4958.99288533307	3774.85669969977	4736.66872841965	2381.27056632086	3556.58915268138	1946.52141074059	3478.77454394307	2289.54411627256	1387.82944487119	1852.58921219703	2698.92226167918	3138.57206725652	2004.55271077952	3246.84654536327	2064.80243791469	2743.23151666406	1862.90232874118	3075.86410677502	2471.61808511211
SCIN	1534.85464433887	962.457973844757	231.658179173076	2128.30306744771	241.082165024871	1743.89529125408	1452.97126589802	510.886905969565	654.471364083681	741.735745512587	909.62161832357	199.95490154181	514.951132611534	1849.89957787204	1134.19367312629	1037.4574896689	213.39121434743	874.627750006579	256.400605587335	595.281456098606	654.096720275621	2068.60842744902	11644.4310333968	372.501202893978	1913.57640045168	252.418863655634	1403.72571784651	2395.21421915552	754.240006020995	164.087856676539	1133.60360347977	747.141040822168	3206.73423840144	9072.63346472821	2688.23766531822	206.408448349624	8155.34181077409	583.957175208332	2349.25802058219	190.96594959851	417.787030142915	2066.63125572517	2789.31377202086	172.512861648961	961.696089131739	413.844085149925	1899.62620977371	355.773447196525	419.674378356053
ARSD	3975.32452068633	4738.51858067597	1295.99881348493	4000.75492019779	4591.42069245566	3894.98827649155	4918.91313975892	3174.4624131084	5058.59358206116	9769.23972639109	3277.8435409193	4943.60045194019	1080.30173777654	5231.93968495369	3892.17031563725	4681.4975157395	4973.10033436808	3866.3837304166	3306.51933376381	5857.14432697021	4539.51591142741	3484.80958162567	2404.09110800675	4247.48124858328	3431.35610457856	3131.53708142208	2369.03853241144	4254.3374179764	6984.40431907843	1397.09089398882	4196.63400439511	2436.09305886704	2679.49852671698	3485.03863695639	1157.46384004833	5330.72253563813	3150.9835313009	2804.84582438243	3399.85788071832	3643.71811877616	2977.74773104021	1784.11562660503	2162.35792418131	6243.93566416014	2794.18167190515	3401.93866606294	2764.30668135788	3568.99312535754	2922.24458681764
PNPLA4	726.123924763639	437.480897202162	406.688803437178	638.680439652608	708.043115298271	443.090499836026	480.539975961064	444.598827737603	574.922358504449	1453.71048889041	512.914392711088	725.039724289814	898.425380300974	752.522398188961	679.482770005043	738.688552734775	1092.27367343939	636.543825619155	580.475720456085	462.889314076676	581.066503934168	568.867317548482	1753.13720799262	630.107554245982	467.912196078895	703.245567739277	357.970168734496	673.653999137491	1474.59044019361	1392.40266951235	2006.81302128936	3168.00851807129	987.906594038005	711.202199565558	590.397857062341	563.584806798105	2395.58544577589	489.073776858762	710.127683240165	356.689273675377	432.224594899473	367.123174299345	549.576457484232	1284.83459646017	413.598428603921	909.309191716167	762.298742644986	481.87036519023	572.614281965201
MYH13	8.15869578386112	12.8670852118283	32.1747471073717	1.89519418294542	10.8595569831023	6.18841480217913	12.6125977942536	8.03491857357114	6.3277618074389	9.92033404492143	4.80857243166645	13.0051968482478	161.059184029565	16.0111148550843	1.29179233841263	23.5251131444196	3.61680024317679	8.26680293011889	6.67213471788604	2.89909800048023	3.17522679745447	7.95618625941933	0	8.46593642940859	10.0626278726644	3.30679734046682	7.239846109237	33.3792522095153	7.09316620082441	0	5.22879890903951	3.26262463241121	0	0	0	8.97428036302715	0	9.25691691215322	4.86388824137099	5.48752728731349	7.21878237827931	14.7143556833405	2.43714615292342	0	7.44264524480064	10.2026276770397	24.4825873550214	15.7621147492131	1.82071313820414
ADIPOR2	5876.30063832597	3635.38047518189	3715.53979595928	4264.1869116272	4465.44983145167	4335.6034104067	3288.10424496192	5185.87036269238	5854.98760382597	10795.612748731	3603.22360879539	4429.8951764344	2738.0061285026	3736.74788233274	4078.18841236867	2665.39531926274	5041.81953898844	6472.90669428309	3202.6246645853	5152.66351285352	3540.37787916173	3883.94492563987	3741.7520578464	3519.41071565414	5041.37656420487	2725.90327432481	3907.10361695157	3146.75314011522	4383.57671210948	3131.73395028367	3357.93465938517	3889.04856183417	4485.2015953918	2917.25974998513	6060.20068400416	4941.23876788275	3630.34707986408	3344.83264425803	8834.44234241018	2789.85887287018	2466.11652997967	4605.59332888557	5662.70908631758	5111.01537870428	3908.45198855531	3345.82421383922	4922.11290323908	3303.28890529938	6035.66405314671
CDKL3	34.6744570814098	40.316866997062	37.3227066445512	45.4846603906902	41.2663165357888	37.1304888130748	27.747715147358	32.8092508420822	44.2943326520723	66.3899278390896	29.6528633286098	48.7694881809292	19.7215327383141	25.8641086120592	37.4619778139663	44.6977149743972	39.7848026749447	34.7205723064993	26.6885388715442	22.2264180036817	11.6424982573331	51.7152106862256	73.9720340925154	55.6332965361136	27.6722266498271	34.1702391848238	36.199230546185	50.5746245598717	30.7370535369058	119.54972415005	102.484458617174	292.548675372872	69.734583108565	69.4937700199194	121.73151692007	42.1791177062276	73.9378224004904	34.7134384205746	16.21296080457	28.5351418940302	46.9220854588155	45.6145026183555	28.6364672968502	23.1733694752335	25.5176408393165	34.4338684100091	24.4825873550214	36.0276908553443	14.5657051056331
UPP2	1.01983697298264	4.28902840394277	12.8698988429487	0	6.51573418986139	8.66378072305078	13.873857573679	10.0436482169639	2.71189791747382	5.34171833188077	13.6242885563883	16.2564960603097	6.57384424610469	11.0846179765968	3.87537701523789	4.70502262888392	0	2.48004087903567	4.76581051277574	3.8654640006403	5.29204466242412	7.95618625941933	25.8902119323804	8.46593642940859	2.5156569681661	6.61359468093364	5.63099141829545	2.02298498239487	4.72877746721627	157.055519961831	13.5948771635027	43.5016617654828	23.2448610361883	12.568022237645	12.173151692007	7.17942429042172	19.7167526401308	13.1139656255504	3.24259216091399	17.5600873194032	7.21878237827931	1.47143556833405	7.92072499700113	0	5.3161751748576	7.01430652796482	7.78991415841592	9.00692271383607	5.46213941461241
PRSS21	477.283703355875	40.316866997062	9.00892919006408	30.3231069271268	364.881114632238	378.730985893363	1947.38509943276	40.1745928678557	19.887251394808	4.57861571304066	500.091532893311	369.022460569031	19.7215327383141	309.137679125089	23.2522620914273	7.05753394332588	784.845652769363	2397.37284973448	1005.58601819568	1082.32992017928	425.480390858899	629.864745537363	1.23286723487526	10.8847754092396	71.2769474313729	784.813235470792	261.438887278003	1824.73245412017	723.50295248409	0	23.0067151997738	4.35016617654828	0	1.47859085148765	0	720.63471315108	0	427.360997444407	30.8046255286829	1856.97923402689	235.512775091362	10.3000489783383	4.87429230584685	242.032970074661	32.9602860841171	59.3027733727935	162.475352446961	38.2794215338033	410.570812665033
MARK4	1764.31796325997	1432.53548691688	3344.88670928236	1472.56588014859	1943.86069997531	1466.65430811645	2378.73594399624	1462.35518038995	2349.40756250482	1948.2009858988	1485.04745264632	1185.09856279658	1994.06608798509	1718.1157863725	1896.35115278974	2016.10219647676	1844.56812402016	1850.93717605362	2050.25168259612	1916.30377831743	2064.95582727789	1713.23210786163	2628.47294475405	1958.05015417322	1442.3099950819	1951.01043087542	1938.66990258457	2188.86975095125	1902.54480097668	5098.4441181639	2083.15348536134	3460.55719344416	1838.45719104399	2275.55132043949	3085.89395392378	2812.53946577271	3688.26504074446	1438.67917009715	1692.63310799711	1427.85460015897	1653.10116462596	1453.04262372987	1944.84263003289	1915.66520995264	1790.48779889204	1550.79940691004	1169.59996864216	1983.7747277224	2102.01331805667
PROM1	5538.73460026872	8024.77214377692	213.640320792948	2416.37258325542	5718.64270730168	12939.9753513566	10242.6906687134	4426.5705574899	3300.37976556563	275.48004540128	4871.08387327811	7716.95867982903	6.57384424610469	7276.43588952599	4098.85708978327	3820.47837465374	3602.33304220408	6434.05272051153	2769.88907002526	10207.7240596909	15451.7120053459	2439.89711955526	2.46573446975051	3203.75222878619	3547.0763251142	3629.76121405241	1673.20887857922	3905.37250851329	5099.19836881488	2.34411223823628	1117.91720675265	48.9393694861682	183.845719104399	0.739295425743824	0	2852.02629937003	492.918816003269	5900.513121755	11991.10581106	4629.27801957766	7253.07159457613	3808.81096863268	2881.92532583195	3396.186037537	1995.16054312406	6463.36463340468	9529.29070550221	3999.07368494322	2911.32030798841
CCDC124	2296.6728631569	1920.62691928557	2850.68259371313	1565.43039511292	2410.82165024871	1592.89797008091	2324.50177348095	1805.17837286232	2168.61436800656	2205.36656844792	2195.91474379435	1845.11230284516	2727.04972142576	1920.10215839049	2392.39941074019	1973.7569928168	4835.66192512736	2279.15756783378	2705.07404705151	2518.34979641716	3498.04152186234	4550.93854038786	4491.33533665056	4940.47861630487	2482.11487525722	3570.23886192401	3915.14789040628	3247.90238923496	2220.94915043591	3851.3764074222	3297.28059204031	4560.06169456674	2348.78754924758	2892.12370550984	2597.95345693583	2083.8279002949	2062.86524497368	1417.07969730212	2952.38016251219	2134.64811476495	2818.03217092078	2832.51346904304	1617.65575900292	2672.6619461436	1631.00254364631	1474.27969933224	2332.52286800568	2708.8320061862	1891.7209505941
CEACAM21	93.8250015144029	72.913482867027	48.905615603205	81.4933498666532	93.3921900546799	74.2609776261496	69.369287868395	127.219544081543	72.3172777993017	74.7840566463308	36.0642932374984	43.8925393628363	139.146369875883	113.309428205212	77.5075403047578	47.0502262888392	54.2520036476518	51.2541781667371	61.9555366660846	43.4864700072034	78.3222610038769	72.9317073780105	75.2049013273907	61.6803939856912	122.428639117417	116.840172696494	49.8744954191882	75.8619368398075	53.5928112951177	7.03233671470883	23.0067151997738	73.9528250013208	36.9804607393906	34.7468850099597	4.05771723066901	31.409981270595	45.5949904803024	80.2266132386612	30.8046255286829	41.7052073835825	138.961560781877	23.5429690933448	68.8493788200868	20.598550644652	64.8573371332627	131.996495571702	72.3349171852906	60.7967283183935	66.4560295444509
PAFAH1B1	5667.23405886453	4467.45198554679	5015.3995790971	4815.68841886432	5909.77091020428	6135.19443488039	4366.48135637061	4822.29029723828	4951.92559730719	5027.32005291865	4697.97526573812	5361.39240069015	8590.91878895114	5702.42013684924	6413.74896021871	4519.174235043	5077.98754142021	4175.56216000305	4650.47789836657	4665.61504877284	4793.53405522376	5003.11512613152	7848.43281721588	5840.28671680201	6834.20143018458	4122.47401778197	4765.42759456889	5052.40499353118	5133.87607024113	10478.1817049162	7372.60646174571	7942.31589683303	11374.133138844	9199.0529825304	15241.8003477005	4711.49719058925	13029.0766040064	6241.47622801931	3816.53097339577	4309.90393145602	5054.0500125928	7141.6125309093	4934.00238659347	5986.45378110199	6977.4799170006	8100.88637556956	4251.06744073554	5816.22034245964	5333.77913836902
NOS2	43.8529898382535	21.4451420197138	21.8788280330128	34.1134952930176	10.8595569831023	334.174399317673	44.1440922798878	101.106058717437	39.774502789616	27.471694278244	26.4471483741655	16.2564960603097	164.346106152617	28.3273570513029	81.3829173199957	28.2301357733035	14.4672009727071	43.8140555296301	9.53162102555148	17.3945880028814	130.184298695633	50.3891796429891	12.3286723487526	31.4449067378033	116.558772858363	18.7385182626453	51.4833501101298	60.689549471846	30.7370535369058	16.4087856676539	29.2812738906212	11.9629569855078	33.8107069617285	22.1788627723147	7.10100515367076	30.5125532342923	54.2210697603596	15.4281948535887	32.4259216091399	49.3877455858214	24.3633905266927	27.2215580141799	43.2593442143908	20.598550644652	20.7330831819446	26.1442334224143	55.6422439886851	108.083072566033	15.4760616747352
DNAH9	31.6149461624618	140.680131649323	36.0357167602563	28.4279127441814	80.3607216749571	8.66378072305078	29.0089749267834	72.3142671621403	68.7014139093367	6.86792356956099	107.391450973884	74.7798818774248	6.57384424610469	89.9085680323963	20.6686774146021	0	137.438409240718	9.92016351614267	14.2974315383272	147.853998024491	15.8761339872723	50.3891796429891	2031.76520307442	82.2405253142549	25.156569681661	110.226578015561	20.9151109822402	7.08044743838203	56.7453296065953	206.281876964792	939.092284063496	1432.29221362852	553.650326498304	2.21788627723147	882.553497670509	34.9996934158059	1894.04055049256	134.225295226222	27.562033367769	32.9251637238809	73.9925193773629	11.7714845466724	9.13929807346284	126.166122698494	112.171296189495	135.184816720777	27.8211219943426	42.7828828907213	66.4560295444509
BLTP2	3185.97070359777	6352.90887192003	6315.25936223492	5520.70065492002	5054.03781993581	5810.9214992462	6081.79465638911	6188.22645474538	5316.22388422117	9266.35510057546	4611.42096196813	6526.98316821436	5423.42150303637	6440.16304440274	7744.29506878372	4996.73403187472	6691.08044987706	5752.04147877672	9074.10321632501	5171.02446685656	5817.01549293659	5369.09969406481	5974.47462020549	5576.63326800043	5874.05902066785	5211.51260857571	6185.24185932481	6849.82715038902	7107.35253322606	6523.66435901156	8610.78604340626	6097.84543797656	10141.0989193334	8009.52664250859	8622.64911517164	6008.28070304668	9382.70966262223	6573.95382711414	4944.95304539384	10095.9527031994	3871.97439814956	6109.40047972297	4009.10542155903	6007.05233174664	6897.20567186025	7452.38185384772	7153.36688718536	4476.44058877653	6046.58833197593
SLC13A2	92.8051645414202	85.7805680788553	0	7.58077673178169	15.2033797763432	48.2696354569972	10.0900782354029	87.0449512136874	65.0855500193716	0.76310261884011	314.160065535541	17.8821456663407	1.09564070768411	214.302614214205	328.115253956808	87.0429186343525	224.241615076961	38.8539737715588	1.9063242051103	249.322428041299	45.5115840968474	112.712638675107	2.46573446975051	15.7224533689017	6606.95375072691	60.6246179085584	4.02213672735389	14.1608948767641	22.0676281803426	53.9145814794344	12.5491173816948	5.43770772068536	8.45267674043213	0	8.11543446133801	8.07685232672443	1.23229704000817	70.969696326508	1.621296080457	0	88.4300841339215	143.46496791257	7.31143845877027	41.197101289304	92.5014480425222	59.9404376026085	6.67706927864221	49.5380749260984	5.46213941461241
GAS7	1825.50818163893	1671.0054661761	2643.47722234166	2939.44617774835	2834.3443725897	3022.42178938429	2628.46538032246	2950.823846144	1915.50389570901	1275.14447608182	960.111628856068	3899.93340486831	7857.93515551047	4189.98559515359	3697.10967253695	1926.70676652797	1218.86168195058	1381.38276962287	1795.7574012139	1706.60235628269	1702.97997236808	1498.41507885731	936.979098505195	2393.4411705428	3445.61149406484	2020.45317502523	2380.30051524803	2190.89273593364	1960.07826016114	9467.86933023632	817.784149373779	1529.08341105672	1502.46329061181	729.684585209154	668.508913752719	2014.72594149959	989.534523126563	5418.38203258035	1369.99518798616	2145.62316933958	1834.47307188023	3716.11052782764	3730.66147358753	1099.4476406583	7519.72978483607	4351.42070425745	2082.1327700566	2999.30526370741	1729.67748129393
TRAPPC6A	1430.83127309464	765.16266726339	712.992395899357	1142.80209231609	944.781457529901	939.401366970792	1312.9714303818	913.971987743717	2202.96507496123	1609.38342313379	1101.96451559023	1033.9131494357	447.021408735119	767.301888824423	1032.14207839169	1037.4574896689	2455.80736511704	2059.26060989262	1658.50205844596	1257.24216620826	1274.32435471173	2177.34297299442	1070.12875987172	3293.24927103994	908.152165507963	1116.59523529763	771.445824306476	876.963989868175	926.05225399652	1576.4154802139	854.385741737055	492.656319494093	947.756379520952	588.479158892084	385.483136913556	1558.83249905782	648.188243044299	798.409083673215	954.943391389171	1592.48041877838	1206.43900496993	1147.71974330056	711.64667665364	1029.9275322326	529.491047415817	575.173135293116	1040.50996258841	1004.27188259272	782.906649427778
MATK	113.201904001073	98.6476532906836	36.0357167602563	54.9606313054173	149.861886366812	120.055247162275	131.171017060238	196.855505052493	96.7243590565661	82.4150828347319	98.5757348491622	65.025984241239	392.239373350913	246.324843924373	297.112237834905	44.6977149743972	231.475215563314	123.175363658771	136.302180665386	71.5110840118456	237.0836008766	339.463947068558	89.9993081458937	79.8216863344239	288.46199901638	259.032458336568	140.774785457386	153.74685866201	129.253250770578	127.754116983877	131.765732507796	176.181730150206	146.865258365008	201.827651228064	28.404020614683	111.281076501537	38.2012082402534	329.391960124119	40.5324020114249	182.185905938808	181.371907254268	164.800783653413	38.3850519085439	97.8431155620971	149.916139930984	257.616348845254	160.249662687413	515.646325367115	155.670973316454
CEACAM7	532.354899896938	19318.641737039	87.515312132051	286.174321624759	582.072254294284	3219.21338009358	2321.9792539221	7761.73134206972	4575.87575275082	22.1299759463632	2215.95046225962	385.278956629341	0	4242.94543659733	193.768850761894	30.5826470877455	1048.87207052127	1586.39948228982	546.1618847641	14220.0756923555	2447.04145190491	4190.25809662751	2.46573446975051	38135.415356016	45.2818254269898	2410.65526120031	65.9630423286038	1.01149249119743	732.172377840653	1.17205611911814	256.211146542936	0	98.2623671075235	0	0	1140.63103414075	1.23229704000817	894.063891765465	762.009157814789	92.1904584268667	1188.39204902423	183.193728257589	73.1143845877027	805.91829397201	4403.91951485203	4337.39209120152	490.764591980203	767.840161354525	1917.21093452895
CD79B	225.383971029163	87.4961794404325	61.7755144461537	172.462670648034	204.159671282323	279.716349058497	124.864718163111	152.663452897852	76.8371076617581	802.020852400956	190.740039789436	232.467893662429	536.863946765216	305.442806466223	129.179233841263	162.323280696495	325.512021885911	35.5472525995112	630.993311891508	105.333894017448	1020.30621091537	198.904656485483	124.519590722401	614.385100877081	916.537688735183	94.7948570933821	115.033110402321	80.9193992957947	135.558287393533	71.4954232662064	87.8438216718637	225.121099636374	90.8662749596454	82.8010876833083	25.3607326916813	172.306182970121	22.1813467201471	944.976934782308	40.5324020114249	204.136015088062	420.49407353477	115.507692114223	30.4643269115428	66.9452895951191	205.735979266989	804.73225802651	87.9147455021225	78.8105737460656	548.945011168547
SCN4A	17.3372285407049	24.876364742868	9.00892919006408	11.3711650976725	21.7191139662046	12.3768296043583	2.52251955885073	25.4439088163086	12.6555236148778	19.0775654710028	6.4114299088886	9.75389763618584	49.3038318457852	28.3273570513029	2.58358467682526	4.70502262888392	39.7848026749447	1.65336058602378	9.53162102555148	23.1927840038418	24.3434054471509	9.28221730265588	17.2601412882536	12.0941948991551	12.5782848408305	15.4317209221785	32.1770938188311	0	11.8219436680407	29.3014029779535	33.4643130178528	119.629569855078	27.4711994064044	62.1008157624812	7.10100515367076	7.17942429042172	16.0198615201063	34.7134384205746	11.349072563199	34.0226691813437	73.9925193773629	2.9428711366681	10.3578711499246	113.292028545586	15.416908007087	38.259853788899	13.3541385572844	6.75519203537706	22.7589142275517
ST7L	370.200821192698	499.242906218938	414.410742742948	511.702429395264	332.302443682931	571.809527721352	274.954631914729	453.303322858972	300.116702867102	428.863671788142	431.168661372758	396.658503871558	599.315467103211	368.255641666938	424.999679337755	566.955226780512	593.155239880993	271.1511361079	520.426507995111	322.766244053465	367.267899572234	371.288692106235	374.791639402078	314.449067378033	343.806452316034	455.235767204265	347.512613243376	365.148789322273	453.174507274893	564.931049414943	417.258152941353	514.407150376835	706.855092418637	812.485672892462	553.878401986319	481.918855494558	491.686518963261	298.535570416941	419.915684838362	489.487434028363	472.830245777295	384.044683335187	351.558332559204	525.263041438626	376.916819897404	411.93109246048	361.674585926453	331.004409733476	316.80408604752
TKTL1	4.07934789193056	2.57341704236566	0	0	2.17191139662046	0	0	1.33915309559519	3.61586388996509	5.34171833188077	6.4114299088886	24.3847440904646	77.7904902455721	3.6948726588656	11.6261310457137	0	0	0.826680293011889	5.71897261533089	2.89909800048023	5.29204466242412	15.9123725188387	9.86293787900205	0	5.86986625905424	7.71586046108925	8.84870080017856	5.05746245598717	1.57625915573876	4.68822447647255	3.1372793454237	5.43770772068536	3.16975377766205	0.739295425743824	0	2.69228410890814	2.46459408001635	14.6567851109093	6.48518432182799	4.39002182985079	27.0704339185474	7.35717784167024	1.21857307646171	5.149637661163	9.03749779725791	12.7532845962997	10.0156039179633	0	3.64142627640827
PAX6	339.605712003219	755.726804774716	812.090616990062	231.213690319342	286.692304353901	250.011958008037	192.972746252081	839.648990938184	586.673916146835	50.3647728434473	1540.34603561049	824.204350257704	283.770943290186	378.108635423913	85.2582943352336	65.8703168043749	325.512021885911	106.641757798534	97.2225344606251	664.859808110132	226.499511551752	860.594147060524	3689.97163398164	1086.05870194413	203.768214421454	878.505826784018	130.317229966266	156.781336135602	531.199335483961	4950.76504715502	6372.86011033735	2721.02894343095	16241.8183567403	10647.3327215626	11366.6803924116	147.178197953645	1482.45333912983	966.576407577332	210.76849045941	66.9478329052246	411.47059556192	81.6646740425397	285.755386430272	1189.56629972865	803.805686438469	974.350943157296	221.456131074967	412.066714158	532.55859292471
RPUSD1	1117.74132238897	564.436137958868	978.1123120641	723.964177885152	933.921900546799	873.804170067693	987.56640729006	1181.80260686276	1099.22262254939	1479.65597793097	913.628762016626	812.824803015487	2042.27427912319	794.397621656104	927.506898980268	912.77439000348	1851.80172450652	1020.95016186968	1823.399102188	923.845896153032	1030.89030024022	1660.19086613217	1298.20919832365	1029.2159859181	1161.39496697002	2200.12249719059	1078.73707027631	1752.91648724515	1654.28398394783	1317.39107788879	1190.07463169739	1148.44387060875	817.796474636808	1205.79083938818	716.18709121308	707.173292606539	707.338500964692	676.526344329864	901.44062073409	1270.9113197418	1056.64927062063	1353.72072286732	1015.68065923084	1130.34546662528	543.313102870446	580.274449131635	1054.97694602547	1047.05476548344	1524.84725324596
RHBDF1	3522.51690468204	3649.96317175529	4810.76818749422	3932.52792961175	2827.82863839984	2277.33664720192	3165.76204635766	2319.41316157087	3576.99335314796	3952.10846297293	2344.98048917601	2477.4899995912	1015.65893602317	1808.0243544049	2091.41179589005	3709.91034287497	2018.17453569265	3879.6106151048	3901.29248575822	2462.30056840787	4636.88953321601	2559.23991344655	552.324521224115	1641.18224781535	2273.31534689943	4264.66630342204	3045.56192995237	6701.137754183	4024.18962460105	1554.14641395065	599.220354975928	824.3564904559	223.995933621451	184.823856435956	73.0389101520421	3815.86401035914	255.085487281692	1549.76217304298	2850.2385094434	3960.89719598288	2280.23288373898	3081.92179787566	2789.92305855909	1380.10289319169	1392.3062782952	1368.42743718296	3548.86232159834	1877.94338583482	1726.03605501752
LUC7L	1743.92122380031	2054.44460548859	1380.94014584839	2414.47738907247	1946.03261137193	2253.82067095364	2314.41169524554	2607.33107712384	1578.32458796976	2913.52579873154	3018.18062960931	2448.22830668265	1219.44810765242	1795.70811220868	2227.04999142337	2016.10219647676	2701.74978165306	2702.41787785587	2045.48587208335	1749.12246028974	1731.55701354517	3232.86368341072	4084.48914914173	3047.73711458709	2293.44060264476	3215.3092807139	2544.40369372407	3026.38553366272	1613.30124589862	5744.247039798	3707.21842650901	3295.25087873533	4329.88366028636	3967.05925454136	2351.44713517269	1859.47089121923	1403.58632856931	1791.98483224433	1621.296080457	2931.43707688287	2631.24617688281	2171.10318107689	923.678391957978	1354.35470488587	1014.85784088032	1402.22364136315	2473.85416773694	1641.51166459662	939.487979313334
CACNA2D2	285.554352435139	750.579970689984	862.283222477562	109.921262610835	375.74067161534	172.03793150058	247.206916767371	810.857199382888	836.168524554427	100.729545686895	750.137299339966	565.726062898779	66.834083168731	642.907842642615	338.449592664109	152.913235438727	202.5408136179	141.362330105033	162.99071953693	552.761352091563	61.3877180841197	847.333836628158	5498.58786754365	1000.18991816013	230.601888748559	943.539507813199	94.9224267655518	156.781336135602	593.461572135642	14092.8027762765	24767.7746723383	6023.89261297524	5036.73875270499	13058.1751049132	11856.6497480148	177.690751187938	6574.30470844361	750.58167962709	76.2009157814789	165.723324076867	374.474335873239	178.779421552587	95.0486999640136	1055.67572053842	1053.13430213929	950.119702424326	84.5762108628014	394.052868730328	562.600359705078
BAIAP3	692.469304655212	1146.02838953351	1796.63787847564	598.881361810754	1040.3455589812	529.728307066534	887.926884715456	1614.34905674	2457.88347920377	332.712741814288	3210.52352687597	729.916673107907	110.659711476096	1190.98062037435	344.908554356172	1282.11866637087	640.173643042291	410.860105626909	2488.70624977149	1393.49977223083	315.405861880477	2711.73348341875	1301.90780002827	2994.52265703081	712.769474313729	1974.15801225869	1167.2240782781	1499.0318719546	1430.45518383292	37017.0484101082	27794.2034808904	27068.9090335717	34107.6072322362	266.88564869352	31065.8831180019	3713.55721422063	13722.859837531	654.155461792161	1146.2563288831	370.956844622392	718.268846638791	350.93738304767	322.312578724123	1864.16883334101	1346.05555427394	1239.61926276033	527.488473012735	1222.68975840325	1270.85777046649
TSR3	2532.25520391589	1584.36709241646	2404.09710386281	1749.26423085863	2145.84845986102	1587.94723823917	2292.97027899531	1760.31674415988	2047.48292769273	4572.51089208994	1773.56179854631	1838.60970442103	2272.35882773685	1673.77731446612	1944.14746931101	2488.95697067959	5870.06679467593	1843.49705341651	3048.21240397136	2123.10610235168	2739.16231727072	4366.62022537797	1801.21903015275	2181.79275980759	2124.89158577763	2375.38275623533	3065.67261358913	3249.92537421735	2690.67437884606	4674.15980304314	1685.76476827434	2316.46348901196	1479.21842957562	2602.31989861826	1269.05106389173	2424.85055408994	979.676146806498	1387.7661270803	1885.56734157149	2805.22394927466	1959.89941570283	2501.44046616788	1688.3329974377	3009.96321294978	1268.43939672102	1252.37254735663	2166.7089809194	2398.09317255885	2395.14813330754
PIGQ	2605.68346597064	3233.92741657285	2496.76037553204	2969.76928467548	3053.70742364837	1875.08968506028	3931.34673246886	2583.22632140312	3002.97496061601	3762.85901350058	2695.20484794905	2004.42596423619	1338.87294478999	2468.17493612222	2210.25669102401	2693.62545503604	8394.59336441332	2713.16472166502	6175.53726245481	2985.10457449447	2390.94577848322	4684.86767575475	2448.47432846226	2450.28388656883	2885.45854248652	5201.59221655431	4036.61641957236	5319.4390112073	3359.79639045716	5159.39103635804	5160.82452322199	3513.84672910688	3620.91539868261	7577.03881844845	4051.630654823	2643.8229949478	2317.95073225537	1909.2391131316	2187.12841253649	3676.64328250004	2663.73069758506	2271.1607997236	2534.02271250213	8463.4294961214	1636.85033633865	1719.1427635812	2440.46882134373	2801.15296400302	2518.04627013632
CRAMP1	619.041042600462	810.626368345183	740.019183469549	951.387479838603	736.277963454337	792.117094678929	1196.93553067467	988.964561097048	750.291757167756	2103.87392014218	915.231619493848	715.285826653629	600.411107810895	721.731792698414	1147.11159651042	705.753394332588	593.155239880993	945.722255205601	1175.2488724505	536.333130088842	830.851012000586	670.971707877697	769.30915456216	723.232854969477	924.923211962404	1251.07166047661	800.405208743424	964.963836602351	639.173087652066	887.246482172431	698.567534247678	909.184730898591	1080.88603818276	1335.90683431909	1051.96319205094	762.813830857308	609.987034804046	874.0072384558	556.10455559675	1004.21749357837	753.460410732903	1012.34767101383	623.300128610166	738.973004376891	572.020448814677	676.561747833698	837.972194469598	691.281318286919	695.51241879398
TEAD3	1965.22584693755	2092.18805544328	2758.0193220439	2948.92214866308	2378.24297929941	3126.3871580609	3278.01416672652	1918.33680944011	2857.43643904491	2502.21348717672	1369.64171428633	2420.59226338012	1457.20214121987	2260.03044300613	6654.02233516346	3037.09210694457	1699.89611429309	2413.90645559472	2435.3291720284	1839.96086430478	2789.96594602999	1656.21277300246	383.421710046205	1769.3807137464	2773.93108356449	2634.4152145719	2043.24545749578	4510.24501824935	1726.00377553394	253.164121729518	710.070891847565	1331.15085002378	428.97334457693	465.756118218609	156.222113380757	4004.32389798271	773.882541125133	1779.64227636146	2655.68297978856	2608.77047238883	1926.51254720329	3493.18803922503	2211.10084723978	857.41467058364	1649.60915675831	1618.39181527043	2825.51314974543	2301.26875338512	1772.46424004173
SELE	16.3173915677222	38.6012556354849	54.0535751403845	589.405390896027	540.805937758495	183.177078144502	189.188966913805	545.70488645504	66.8934819643541	22.1299759463632	257.258625094155	27.6360433025266	133.668166337462	862.136953735307	245.4405442984	18.8200905155357	412.315227722154	11.5735241021664	86.7377513325185	128.52667802129	272.0110956486	121.994855977763	22.1916102277546	113.685432052058	105.657592662976	90.3857939727597	555.859295720308	138.574471294048	61.4741070738115	65.6351426706157	199.740118325309	825.444032000037	48.6028912574847	20.7002719208271	26.3751619993485	57.4353943233737	1.23229704000817	448.189060496752	189.691641413469	288.64393531269	439.443377277753	364.180303162677	54.8357884407771	66.9452895951191	131.841144336468	1430.91853170482	181.393715403113	191.397107669017	375.977263039154
DNAJC11	716.945392006796	1026.7933999039	1387.37509526987	1055.6231599006	931.749989150178	806.969290204159	1147.74639927708	1367.94488715049	953.684100978292	884.435935235688	1029.83592911523	939.625472285903	2103.6301587535	1147.87377268758	1312.46101582723	1378.57163026299	643.790443285468	925.055247880304	1167.62357563006	989.558784163917	937.750314181553	653.733304315621	790.26789755504	551.495287401474	1133.72274032019	1720.6368828229	924.287019945924	995.308611338274	1221.60084569754	969.2904105107	1016.47850791728	939.635894134429	1053.41483877635	1305.59572186359	1328.9023930441	1334.47548998214	1031.43262248684	889.435433309388	941.973022745515	1570.53030962912	1071.98918317448	1086.65516721469	1296.56175335526	1619.56104443577	1063.76665248901	1113.36174525696	1182.95410719945	1231.69668111708	1619.52433643258
FMO3	555.811150275539	285.649291702588	592.015346775639	314.60223436894	249.769810611353	189.365492946681	346.846439341975	1094.75765564907	264.862029939943	123.622624252098	206.768614561657	338.135118054443	706.688256456254	188.438505602146	82.6747096584083	72.9278507477007	86.8032058362429	191.789827978758	141.067991178162	388.47913206435	138.651570155512	209.512904831376	114.656652843399	252.768673392342	72.954052076817	347.213720749016	236.501639568409	174.988200977156	234.074484627205	182.84075458243	84.70654232644	415.440869860361	88.7531057745373	172.255834198311	33.4761671530193	69.9993868316118	64.079446080425	180.509879786988	118.354613873361	70.2403492776127	483.658419344714	41.2001959133533	114.545869187401	540.711954422116	585.842504269307	803.45692956688	220.343286195193	776.847084068361	290.40374554356
MYLIP	812.810067467164	775.456335432852	428.567631470191	795.981556837078	994.735419652172	649.783554228809	546.125484491183	899.24130369217	474.582135557918	564.695937941682	952.898770208568	673.018936896823	919.242553746972	1017.32160540766	1999.69453986275	738.688552734775	596.77204012417	498.488216686169	711.058928506141	954.769608158154	959.976901763734	615.278404061761	1232.86723487526	651.877105064462	1174.81180413357	881.812624124485	661.239277976979	890.113392253741	622.622366516809	588.372171797305	1037.39370355344	1424.67942281956	1183.3747436605	1302.63854016062	906.899801054523	799.608380345719	886.021571765877	1378.50921016815	1536.98868427323	815.446554894785	1211.85309175364	1348.57069837816	1323.97964757565	1166.39293025342	1714.99811140906	925.888461691357	768.975811923628	990.761498521968	897.611577134639
NOX1	488.501910058684	539.559773216	45.0446459503204	66.3317964030898	21.7191139662046	420.812206548181	230.810539634842	51.5573941804148	19.887251394808	51.8909780811275	71.3271577363857	53.6464369990221	49.3038318457852	24.6324843924373	21.9604697530147	58.812782861049	90.4200060794197	114.908560728653	30.5011872817647	30.9237120051224	147.11884161539	155.145632058677	123.286723487526	77.4028473545928	60.3757672359865	54.0110232276247	21.719538327711	93.0573091901639	41.7708676270771	57.4307498367888	35.5558325814686	40.2390371330716	31.6975377766205	17.7430902178518	34.4905964606866	81.6659513035471	36.9689112002452	68.6554670984697	16.21296080457	34.0226691813437	57.7502590262345	60.328858301696	52.3986422878536	38.6222824587225	23.9227882868592	19.7675911242645	65.6578479066484	36.0276908553443	21.8485576584496
E2F2	93.8250015144029	161.267467988248	159.586745652564	195.205000843379	99.9079242445412	70.5479287448421	104.684561692305	214.934071843028	62.3736521018978	212.905630656391	121.817168268883	110.544173210106	963.068182054337	213.070989994583	131.762818518088	150.560724124285	155.522410456602	152.109173914188	128.676883844945	95.6702340158474	186.279972117329	98.126297199505	16.0272740533783	95.5441397033255	225.570574812227	168.646664363808	117.446392438734	165.884768556379	152.10900852879	33.989627454426	14.6406369453106	15.225581617919	13.7355997032022	11.0894313861574	38.5483136913556	53.8456821781629	56.685663840376	94.111988606891	338.850880815512	349.006735473138	106.47704007962	149.350710185906	212.641001842569	10.299275322326	53.161751748576	94.3743060126176	139.105609971713	108.083072566033	224.858072568211
PSMB1	4563.77045409731	5611.76476371872	5875.10882180607	5234.52633329526	4906.34784496562	4000.19132812859	3556.75257797953	5189.88782197916	3962.08285742924	6280.33455305411	5930.57266572195	5346.76155423587	5023.51264473167	5185.13796460806	5565.04139388161	5728.36505066617	12691.3520533073	3342.26842464707	4332.12175611315	4627.9267747666	8783.73573069155	9462.55752453605	5456.67038155789	11622.5212980881	5570.50307984247	4273.48442966329	7984.74583114294	6507.94268836429	4968.36885888856	12761.3470249583	3923.69070134325	4445.86983243235	7296.77319617803	6125.80189771332	4842.88551480346	4640.60037572134	4644.52754379081	3938.81814612119	4093.77260315392	7234.75597559411	5725.39677377277	4479.04987000884	4113.29341959651	5533.28566691965	4061.02621607372	4785.03238053164	6399.97090357856	4757.90692358391	7814.50078917215
SYN1	358.982614489889	349.98471776173	559.840599668268	134.558786989125	221.534962455287	144.808906370992	118.558419265984	264.48273638005	391.417266088721	144.226394960781	569.815833152474	295.868228297637	912.668709500867	174.890639186305	237.689790267924	235.251131444196	112.12080753848	307.525069000423	60.0492124609743	197.138664032655	212.740195429449	322.225543506483	1883.82113488939	348.312813095668	181.965854030681	324.066139365748	301.660254551542	231.631780484212	241.16765082803	6127.50939074963	3480.2885538567	2047.8407276101	2443.88016257744	4189.58717769025	1932.48783110611	104.101652211115	1944.5647291329	162.767455705361	71.3370275401079	115.238073033583	155.203821133005	107.414796488386	110.890149958016	252.332245396987	300.89551489694	334.136056423052	97.9303494200858	394.052868730328	108.332431723146
JARID2	627.199738384323	870.672766000382	1364.20927735256	947.597091472712	840.529710492119	632.455992782707	1131.35002214455	1173.76768828918	840.688354416883	1562.83416338455	830.280173201074	1071.30309037441	786.670028117194	1354.78664158405	1175.53102795549	851.609095827989	546.136836719695	649.770710307345	878.815458555847	916.114968151751	882.713049692342	579.475565894374	583.146202095996	685.740850782096	827.651142526648	779.301906570014	1275.82176991665	666.573551699109	857.484980721884	898.967043363612	1112.68840784361	907.009647810317	1220.35520439989	1176.95831778417	1019.50145420559	1261.78381904162	740.610521044912	1237.34122725781	1154.36280928538	1025.07009727016	809.405974164567	645.960214498647	723.223120880026	800.768656310847	1373.6996651832	1133.76700061104	931.451164370589	909.699194097443	1097.89002233709
CDKL5	1553.21170985256	977.898476098951	800.507708031408	1288.73204440289	949.125280323142	1022.32612531999	1261.25977942536	1015.07804646115	1157.07644478883	825.677033584999	852.720177882184	1136.32907461565	626.706484795313	1134.32590627174	799.619457477418	538.725091007209	441.249629667568	1412.79662075732	897.87870060695	1050.439842174	1183.30118651803	421.677871749224	678.076979181391	686.950270272011	727.863416122726	659.154936533053	871.194815144852	1135.90606761472	803.892169426766	641.114697157622	665.103221229825	778.679745602143	644.51660145795	1122.98975170487	794.298147903458	918.068881137677	1288.98270384855	1519.67719307849	1502.94146658364	873.614344140308	663.225631004411	693.781870469504	1706.61159358463	1475.3711899232	1159.98942315393	1378.63006486	1187.40548671854	1179.90687551253	893.059794289128
CAMK1G	157.054893839327	87.4961794404325	176.317614148397	43.5894662077447	78.1888102783366	87.8754901909437	60.5404694124175	78.3404560923186	73.221243771793	24.4192838028835	70.5257289977746	92.6620275437655	32.8692212305234	88.6769438127744	43.9209395060294	16.4675792010937	7.23360048635357	68.6144643199868	23.8290525638787	44.4528360073635	49.7452198267867	51.7152106862256	28.3559464021309	74.9840083747618	36.0577498770475	55.1132890077803	57.1143415284252	45.5171621038845	52.016552139379	23.4411223823628	77.3862238537847	105.491529781296	41.2067991096066	5.91436340595059	33.4761671530193	27.8202691253842	61.6148520004087	73.2839255545463	59.9879549769089	23.0476146067167	65.8713892017987	54.4431160283598	51.1800692113919	12.8740941529075	72.8315998955491	69.5054010498333	58.9807786280062	126.096917993705	46.4281850242055
CDK11A	335.526364111289	380.865722270118	366.792117024037	371.458059857303	286.692304353901	236.397445443243	432.6121043429	457.320782145758	254.918404242539	331.186536576608	343.812928864151	255.226988146863	310.066320274604	253.714589242105	430.166848691406	284.653869047477	314.66162115638	280.24461933103	337.419384304523	236.759670039218	479.459246415625	371.288692106235	300.819605309563	264.862868291497	512.355469183163	957.868962955222	244.545913023116	189.14909585392	263.235279008372	353.960947973678	329.414331269489	344.750669491452	119.394058958604	474.627663327535	234.333170071135	335.638085577215	141.71415960094	212.909088979524	368.034210263738	402.78450288881	449.369203047887	178.04370376842	274.788228742116	311.553078500362	207.330831819446	234.022772342099	362.787430806227	394.052868730328	203.009514909761
NADK	3288.97423786901	3330.85945850195	3373.20048673685	2984.93083813904	2356.5238653332	2356.54835666981	3429.36534025757	4224.35844005503	2250.87527150327	1589.54275504395	1952.28040725658	2222.26301144434	3696.6917477262	2661.53993860285	3286.31970892173	2646.5752287472	2940.45859770273	2383.31928475328	3945.13794247576	2122.13973635152	3319.1704122724	3173.19228646508	1830.80784378976	1592.80546821873	2981.89205959955	6605.87882047255	2758.3813676193	3841.64848156785	3671.89570329343	1643.22267900363	1898.05400398134	1868.39637282749	2103.65992377505	3241.07114646092	1547.00469419256	3186.76695691094	1684.55005369117	2226.28851737285	4298.0559092915	5285.58628314036	3660.82501358489	2419.77579212534	3586.26056402682	2531.04691046162	2632.56994658948	2543.00494850216	2324.73295384726	4478.69231945499	3295.49078014949
TFAP2B	0	0	0	386.619613320866	0	0	0	9.37407166916633	0	6.10482095072088	397.508654351093	0	40.5387061843122	0	0	11.7625565722098	18.0840012158839	0	0	0	0	0	0	0	0	0	0.804427345470778	1.01149249119743	0	0	0	3.26262463241121	1.05658459255402	2.9571817029753	0	0	6.16148520004087	1.54281948535887	0	0	7.21878237827931	0	0	0	0.53161751748576	0	6.67706927864221	0	0
TFAP2D	0	0	0	0	0	0	0	0.669576547797595	0	0	0	0	0	0	0	0	0	0	0	0	0	0	0	0	0	0	0.804427345470778	0	0	0	0	0	0	0	0	0	0	0	1.621296080457	0	0	0	0	0	0	0	14.4669834370581	0	0
DLEC1	88.7258166494897	78.0603169517584	23.1658179173076	51.1702429395264	56.469696312132	142.33354045012	375.855414268759	81.6883388313066	143.730589626112	43.4968492738863	75.3343014294411	78.0311810894868	20.8171734459982	77.5923258361776	76.2157479663451	58.812782861049	72.3360048635357	148.80245274214	88.6440755376288	34.7891760057627	53.978855556726	43.7590244268063	1580.53579511008	36.2825846974654	62.0528718814305	79.3631361712037	45.8523586918343	51.5861170510691	63.8384958074197	8.20439283382697	37.6473521450845	34.8013294123863	4.22633837021606	14.0466130891327	7.10100515367076	73.5890989768226	17.2521585601144	80.2266132386612	53.5027706550809	93.2879638843294	89.3324319312064	64.0074472225311	68.2400922818559	48.9215577810485	47.3139590562326	41.448174937974	76.7862967043854	63.0484589968525	29.1314102112662
CYTH3	2219.16525321022	2191.69351441475	2205.9006616814	2911.01826500417	2919.0489170579	2758.79531881146	2659.99687480809	2488.14645161586	2194.82938120881	1985.59301422197	970.530202458012	2415.71531456203	5861.67778611001	2130.70989994583	3352.20111818077	2319.57615603977	781.228852526186	1688.08115833028	2230.39931997905	2152.09708235649	2129.51877215946	2393.48603304198	1690.26097901398	1179.18400266763	3101.8050417488	2337.90571971004	2467.17866855888	2802.84569310809	2063.32323486203	3280.58507741167	1248.63717947863	2398.02910482224	836.814997302781	1516.29491820058	543.734108909647	2133.18644229155	2775.13293409841	2935.98548063793	1823.95809051412	2644.9881524851	2566.27713547829	2146.08877641521	2080.71352805837	1228.18858218738	4121.63061306709	2236.28845396115	2602.94417379069	2409.35182595115	1505.72976529482
ADAM22	522.156530167112	711.120909373711	634.48601295737	1243.2473840122	890.483672614389	2026.08700623345	1277.65615655789	807.5093166439	705.093458543192	703.580614570582	251.648623923878	981.892362042708	46.0169097227328	761.143767726314	536.093820441241	378.754321625156	122.971208268011	414.166826798956	697.714659070369	373.983642061949	304.821772555629	400.461375057439	1017.11546877209	481.348956986374	353.869080188698	526.88304291438	810.862764234544	242.758197887384	439.776304451113	2058.13054517145	825.104467846434	1313.75018531758	904.436411226238	255.056921881619	1249.77690704605	855.248918596487	1662.36870697103	995.118568056471	285.348110160432	688.135921829112	1001.60605498625	593.724251822788	1258.17670144672	211.135144107683	1422.07685927441	1410.51327635074	629.870201951915	855.657657814427	472.475059363973
SYPL1	6925.71288352511	7190.98502205044	8239.30923925575	5670.42099537271	6691.65901298764	6453.2789557124	5750.08333440024	5815.27231762211	5531.36778567409	5385.21518115466	5997.89267976529	5353.26415266	2448.756981674	6793.63919543422	6077.88295223142	8673.70921634751	5161.17394701328	9491.1164440695	6763.63827973133	10117.852021676	8545.59372088246	6652.69774391779	3713.39611144427	6301.07554245982	7702.94163652461	6966.31973058343	5357.48612083538	4809.6467956438	7950.65118154629	1469.75837337415	3401.8565702211	2948.3251261556	3989.66342148396	2151.34968891453	3940.04343097961	7357.11504160966	3844.7667648255	4926.99402649355	8931.7201072376	7317.06888490381	6250.56319179259	7917.79479320551	9064.96511579868	4619.22498206322	5623.98171748185	5622.92317850853	6833.98040669031	6059.40725573322	10637.5165099577
CYB561	7969.00610688635	5103.0859950111	4174.99518465255	7408.31406113366	6292.02731600948	6132.71906895952	4448.46324203326	3829.97785340224	5964.36748649741	9376.24187768844	4998.51104271727	6579.00395560735	1577.72261906512	4974.53022305272	2834.19239047731	8883.08272333284	12232.0184224239	3317.46801585671	10375.1694863128	8517.5499254109	10096.1628069727	4851.94758720255	12080.8660345426	11608.0082642091	5648.48844585562	5503.61304031694	6456.33387474846	4170.38354120702	5889.69233541787	6017.33611555252	6588.28662538978	13813.9526936291	23713.9845952823	8461.97544306381	14420.11260849	6897.63188702267	15666.1922696239	3928.78981946636	8479.3785007901	6592.71528297843	4060.56508778211	4867.50886004903	6654.01828401918	22035.2995521165	3772.35790407895	4186.26566873537	3734.70741652054	4510.21654895341	6384.3306191128
SPAG9	2614.86199872749	3673.98173081737	3359.04359800961	3612.24011269398	4422.01160351926	3918.50425273983	3165.76204635766	3713.47153408546	4035.30410120104	3698.75839351802	2388.257641061	3917.81555053465	2435.60929318179	4189.98559515359	5802.73118414953	4213.34776416555	2795.78658797566	3666.32709950773	4354.99764657447	4032.64531866799	2760.33049592042	2351.05303965841	3672.71149269339	3081.60086030473	4553.33911238065	2671.89225109719	5085.58967806626	3430.98253014169	3028.78196775202	4068.20678945906	4308.53030104855	4232.71168978148	4105.88772666491	3335.70096095613	4450.30137273623	4865.85481283332	7721.57325269122	4227.3253898833	5277.31874188753	3404.46192904929	3548.93388672156	4571.75031081389	2744.83585473001	4266.47480227355	6542.61678769724	5675.84930958317	4195.42519674686	3699.59350470817	5251.84704714983
CELSR3	722.044576871709	868.957154638805	1987.11238135128	699.326653506861	280.17657016404	469.081842005178	1632.07015457642	1623.05355186137	1348.71723095698	314.398278962125	778.187305191354	658.388090442544	159.963543321881	326.380418199795	828.038888922496	545.782624950535	271.260018238259	1179.67277812797	2365.74833854188	862.964838142947	549.314235959623	641.799024926492	4646.67660824484	631.316973735898	198.736900485122	967.789354976622	488.287398700762	689.83787899665	893.738941303875	3308.7144242705	7442.67236712683	3200.6347643954	2599.19809768288	4860.86742426564	7448.95440620063	408.329756517735	3764.66745722497	425.046768216369	252.922188551292	2468.28977383361	506.217114276836	1814.28005575588	929.161970802056	435.144382368274	340.766828708372	588.56408411923	1405.52308315419	279.214604128918	249.437699933967
AASS	325.327994381462	315.672490530188	180.178583801282	242.584855417014	308.411418320106	402.246962141644	263.603293899901	345.501498663559	494.469386952726	228.930785652033	245.237194014989	268.232184995111	169.824309691038	421.215483110679	418.540717645692	167.028303325379	296.577619940497	182.696344755627	222.08676989535	238.692402039539	213.798604361934	70.2796452915374	144.245466480405	88.2876227638325	213.830842294119	254.623395215945	263.047741968944	338.84998455114	173.388507131263	70.3233671470883	311.636414978755	296.89884154942	157.431104290548	36.2254758614474	136.947956535079	250.382422128457	483.060439683204	304.706848358377	214.011082620324	328.154131781347	295.067729712167	345.051640774334	341.200461409279	404.246556401296	598.06970717148	573.897806833486	232.584579872704	321.99748701964	191.174879511434
PLEKHG6	1750.04024563821	1128.87227591774	175.030624264102	852.837382325441	1014.28262222176	1237.68296043583	1378.55693891192	1083.37485433651	1300.80703441494	8103.38670946313	1323.9602761855	1268.00669270416	35.0605026458917	1118.31479141666	1291.79233841263	1239.77346271091	1627.56010942955	2435.40014321303	1254.36132696258	1587.739338263	1233.04640634482	1771.57747376404	2468.20020422026	573.264838219953	2368.91031168975	1628.04655728983	1741.58520294423	742.435488538916	735.32489615213	1215.42219552551	932.817725372648	1294.17443752311	1094.62163788596	265.407057842033	1696.12580241964	1346.14205445407	1037.59410768688	857.807633859532	1827.20068267504	1325.78659261494	751.655715138333	723.946299620352	596.491520928008	641.129888814794	800.084363816068	710.995616243707	1327.62394157003	394.052868730328	2736.53184672082
SS18L2	784.25463222365	723.130188904751	1050.18374558461	526.863982858828	553.837406138218	668.348798635346	411.170688092669	589.896938609681	669.838785616033	575.379374605443	891.990186074126	603.116003837491	974.024589131178	559.157395708328	401.747417246328	449.329661058414	1421.40249556848	872.974389420555	833.0636776332	485.115732080358	504.861060795261	807.552905331062	750.816146039031	828.452350592126	580.278207323648	933.619115791799	616.191346630616	690.849371487847	665.181363721755	1507.26416918593	867.980618900558	547.033396700947	397.27580680031	510.113843763238	728.360242905087	760.1215467484	416.516399522763	640.270086423931	781.464710780273	908.734518779114	675.8585001664	616.531503131966	715.911682421256	543.286773252697	465.16532780004	577.723792212376	740.041845049512	358.025177874984	458.819710827442
MPND	1069.80898465879	895.54913074325	821.099546180126	818.723887032423	1068.58040713727	750.035874024111	1306.66513148468	729.838437099379	1035.04103850251	779.127773835753	821.464457076352	793.317007743115	864.460518362766	945.887400669594	997.26368525455	741.041064049217	2821.10418967789	1238.36707893181	1614.65660172842	1109.38816818377	1222.46231701997	1853.7913984447	1437.52319586455	1256.58685002222	1256.15137943761	1488.05880321007	939.571139509869	779.860710713221	1151.45731326716	1231.83098119316	1255.95749795129	852.632570603464	999.529024556099	1092.67863924937	640.104893138036	674.865883299642	1133.71327680752	749.810269884411	706.885091079251	845.079202246278	924.906492217036	1065.31935147385	985.216332319294	2438.35343256068	538.528545213075	610.24466793294	922.548405332399	1351.03840707541	717.360976452429
MGST1	1589.92584087994	1389.64520287746	3037.29612693589	3962.85103653888	3058.05124644161	3153.61618319049	1335.67410641146	3617.05251120261	3896.09334143738	6942.70762620732	3555.93931321734	1337.90962576349	2103.6301587535	4024.94794972426	802.203042154243	3220.58798947104	4492.06590202557	4618.66279705742	2198.94497059473	6237.89253103329	2322.1491978717	3649.237430987	118.355254548025	11595.9140693099	1264.53690266483	2131.78201882094	4721.184090568	908.320257095295	2116.91604615715	393.810856023694	99.3471792717506	1016.85134376816	187.015472882061	13.3073176633888	1.01442930766725	4041.11844747113	33.2720200802207	2766.27533724845	4755.26140398037	5282.29376676797	1957.19237231098	2879.59940722973	2181.24580686647	3089.7825966978	1909.57012280885	1381.18072177926	1950.8170742433	1862.18127108561	4229.51662004821
CRY1	649.636151789942	721.414577543173	723.288314973716	1048.04238316882	1337.8974203182	894.844780395102	774.413504567174	950.798697872585	611.0809974041	360.184436092532	1076.31879595467	1105.44173210106	1289.5691129442	933.571158473375	1234.95347552247	910.421878689038	781.228852526186	1197.03306428122	583.335206763751	768.26097012726	1065.81779501222	774.402129250148	2840.52610915259	545.448189951896	1208.35389704245	731.904478023323	1365.11320526391	836.504290220277	731.384248262783	864.977415909186	2062.23828972518	1181.07011693286	2049.77410955479	1322.5995166557	1845.24691064673	591.405075923489	1833.65799553216	1315.25361126844	1519.15442738821	757.278765649262	1007.02014176996	1164.6412523364	694.586653583176	432.569563537692	2110.52154441847	2486.25283204862	1372.13773676097	974.999383772755	996.840443166764
PGLYRP1	2.03967394596528	0	0	0	2.17191139662046	3.71304888130748	1.26125977942536	4.68703583458317	2.71189791747382	1.52620523768022	1.60285747722215	0	0	1.23162421962187	0	0	3.61680024317679	4.13340146505945	2.85948630766545	1.93273200032015	5.29204466242412	0	8.6300706441268	7.25651693949308	1.67710464544407	1.10226578015561	1.60885469094156	1.01149249119743	0.788129577869379	2.34411223823628	6.27455869084741	2.17508308827414	2.11316918510803	2.9571817029753	1.01442930766725	0	1.23229704000817	3.08563897071774	0	1.0975054574627	8.12113017556422	6.62146005750322	2.43714615292342	5.149637661163	2.6580875874288	7.65197075777981	0	9.00692271383607	0.910356569102068
NFIX	5660.09520005365	4987.28222810465	4021.84338842146	4783.47011775425	5149.60192138711	6220.59455915046	6960.89272264859	3914.34449842474	4339.0366679581	3315.68087886028	3652.11076185067	2407.58706653187	4008.94934941617	5465.94828668185	8804.85657862048	2757.14326052598	3262.35381934546	5095.65732612528	3111.12110274	4360.24339272226	3607.05764190828	4219.43077957872	2577.92538812416	3246.08191093324	4394.85272338618	3833.6803833812	5112.13578046679	2940.40867191094	2741.1146718297	928.268446341565	1148.24424042508	3175.62130888025	567.385926201506	12641.9517802194	484.897209064946	2742.5400789411	3845.99906186551	6239.93340853395	3127.48013920155	4270.39373498736	3834.97813846088	6045.39303250044	5464.69096139255	4150.60795489738	8004.56496078308	4965.49135756928	2012.02354263085	3911.25618848331	2707.40043650955
ST3GAL1	2802.51200175629	8904.88077226597	4651.18144184165	4859.27788507207	5777.28431501043	4476.69926789638	7335.48687713792	3975.94554082212	7742.46855438774	4776.25929132025	4181.05372933398	4262.45326701321	4608.26481651939	6107.62450510484	3424.54148913188	5758.94769775392	4625.88751102311	7093.74359433502	12955.3792979296	5282.15655687497	12663.8628771809	7139.35113678561	671.912643007015	2053.59429387654	3640.15563293635	4576.60751920608	7453.82378313223	8807.06512085605	10277.9978249946	5160.56309247716	1196.34919038824	1276.77377281692	1065.03726929445	674.237428278367	2010.59888779649	3257.66377177885	600.128658483981	5828.00060594313	5194.63264178422	2862.29423306272	4780.63863001547	1994.5309128768	12571.4091433173	4382.34164964972	6258.73303335985	6257.39908717444	9830.87166792088	3557.73447196525	8257.84443832486
MMP25	127.47962162283	126.955240756706	64.3494942147434	104.235680061998	82.5326330715775	65.5971969030988	85.7656650009248	261.80443018886	197.968547975589	166.356370907144	107.391450973884	81.2824803015487	255.284284890399	211.839365774961	156.306872947928	37.6401810310714	83.1864055930661	64.4810628549273	113.426290204063	58.9483260097646	63.5045359490894	83.5399557239029	54.2461583345113	156.015114199101	84.6937845949254	122.351501597272	69.1807517104869	120.367606452495	74.872309897591	60.9469181941432	74.248944508361	80.4780742661433	29.5843685915124	51.7506798020677	14.2020103073415	89.7428036302715	39.4335052802615	141.939392653016	90.7925805055918	54.8752728731349	195.809472010826	72.8360606325354	56.6636480554696	64.3704707645376	71.7683648605776	98.8379556213225	125.751471414428	139.607302064459	203.009514909761
IL32	11635.3200247589	10494.3946987672	5319.12919179069	6915.56357356785	12579.7108092257	3037.27398490952	6337.83039161246	8906.03766225581	11972.1253396744	6258.96767972659	6487.56563905665	5525.58301089928	6217.76101610735	6655.69728283657	6117.92851472221	2119.61269431221	19129.256486162	7032.56925265214	5966.79476199523	7168.50298918744	14765.8630170958	14766.6816974823	392.051780690332	10090.1868043651	6113.04643264363	6333.61917277411	9568.6632743749	9249.08733950933	12445.3541641354	225.034774870683	737.260646174571	558.996353686455	501.877681463158	296.457465723273	105.500647997394	6047.767536644	230.439546481528	3616.36887368119	7945.97209031974	9214.65582085681	7714.17131898872	1918.7519811076	4455.10316754402	4894.73059693544	5070.56788177918	5872.887556596	5149.13325871292	8430.47966015056	12492.8231977877
PKD1	2202.8478616425	2530.52675832623	2402.81011397852	2998.19719741966	2619.32514432428	3227.87716081664	4868.46274858191	3454.34541008779	3037.32566757067	3582.76679545432	2532.514814011	2823.7533656758	3168.59292662246	3012.55284119509	12009.7933702222	3538.17701692071	2144.76254420383	3249.68023182974	3649.65769068366	2019.70494033456	2323.20760680419	3850.79414955895	16924.8014003675	2611.13667872759	5012.86578523232	4464.17640963021	3389.85683381386	5127.25543787979	2767.12294789939	6196.6607017776	7630.90912785226	10594.8297229833	6954.43978819053	9979.74895211588	9644.17942799256	3049.46046735663	7504.68897364978	2944.4709878074	2650.81909154719	4184.78830930527	2860.44251739317	6636.17441318656	2612.01138939568	3630.49455111992	2928.14928631156	2902.00990988799	3635.66422222069	3796.41792388191	2250.40143882031
MAPK8IP2	230.483155894077	493.238266453418	664.086780296152	62.541408037199	377.91258301196	79.2117094678929	291.351009047259	401.07635213076	449.271088328162	86.9936985477726	879.96875499496	334.883818842381	54.7820353842057	450.774464381603	187.309889069831	409.336968712901	462.950431126629	47.9474569946896	262.119578202666	373.017276061789	30.6938590420599	834.073526195793	4096.81782149048	1598.85256566831	175.257435448905	493.815069509712	53.0922048010713	82.9423842781895	314.463701569882	9389.3415702554	5723.44328583464	4504.59707581575	7101.30504655554	14484.275981173	7849.65398272919	162.434474570791	3097.99475858055	414.247031818856	72.9583236205649	496.07246677314	432.224594899473	151.557863538407	95.6579865022444	744.122642038054	463.570475247582	620.447295609979	158.023972927866	321.99748701964	310.431590063805
MED24	3795.83321344139	3112.97681558166	3203.31782200993	4084.14346424739	3620.57629816631	2984.05361761078	3457.11305540492	3727.53264158921	3454.05398088915	10134.0027781967	3428.51214377818	3303.31999945494	3704.36123267999	3357.40762268921	3198.47782990967	3641.68751475615	2976.6266001345	8819.85204614384	2441.04814464373	3012.16282249895	5005.21584172073	6266.82271033596	11279.5023318737	4092.6755538741	3481.66924394189	2656.46053017501	3172.66145053675	3613.05117855723	3028.78196775202	6038.43312569665	7309.86087483723	6005.40440672491	5447.75015920851	4812.07392616655	5788.33362954934	3573.55844055741	5943.36862395942	2895.8721740186	2660.54686802993	4387.82681893587	3645.48510103105	3542.48113076422	2093.50854536122	3571.27371801654	2698.49051875772	2603.58305033458	3005.79402026877	3366.33736429623	3145.28194624764
RHOBTB2	1056.55110401001	723.987994585539	902.179908890703	993.081751863402	1442.14916735599	3411.05423896114	1312.9714303818	1242.73407271234	1150.74868298139	6162.81674975273	796.620166179409	1555.74667297164	1188.77016783726	1376.95587753725	2363.97997929511	1964.34694755904	1236.94568316646	1137.51208318436	1626.09454695908	869.729400144068	1222.46231701997	1771.57747376404	1155.19659907812	867.153774269423	2137.46987061846	1173.91305586572	988.641207583586	2009.8355800093	1994.7559615874	3634.54602538535	1659.62077372914	1891.23474525437	2398.44702509762	1057.93175423941	1847.27576926207	1706.01069701146	1196.56042584794	1233.48417854442	1603.46182357197	1748.32619373808	892.421971514779	2594.87662475709	967.5470227106	1148.36919843935	1172.2166260561	1232.60495623236	1251.95048974541	1353.29013775387	1314.55488578339
HEATR5B	2111.06253407406	1279.84607573652	1119.68119933654	1358.85422917187	1515.99415484108	1675.82272843011	1495.85409839848	1558.7742032728	1829.62712832233	1297.27445202819	1367.23742807049	1186.72421240261	805.295920147824	1618.35422458313	1542.40005206468	1769.08850846035	1019.93766857585	1474.79764273321	1870.1040452132	1735.59333628749	1460.60432682906	867.224302276707	1224.23716423113	833.290028551789	1671.23477918501	1199.2651688093	1280.64833398948	1223.90591434889	1447.79403454605	768.868814141499	1244.4541403514	973.349682002679	2230.45007488153	2591.2304672321	1734.674116111	1787.67664831501	1776.97233169179	1734.12910154337	1347.29704285976	1480.53486211718	1201.02491818622	1945.97353912178	2090.46211267007	2878.64745259012	1954.22599427765	1852.41458761253	1669.26731966055	1499.65263185371	1454.7497974251
SEC62	5799.81286535227	4765.11055678041	5401.49654438556	13141.2764645436	5597.01566909093	6856.76360081448	5110.62462623158	4542.40730025889	4762.99670905651	4986.11251150128	4537.68951801591	6699.30202645364	3977.17576889334	5597.73207818139	5300.22396450702	6125.93946280686	8286.08935711802	5999.21888638728	4779.15478221151	6464.02217507074	5977.89365067428	4782.99397295425	4127.63950236236	5337.16820899716	5505.93455099288	5753.82737241227	7917.97836146887	5747.30033498382	6264.84201448369	8629.84920506685	6109.32864532176	5595.40124458523	5014.55047626136	8032.44480070665	8006.89052541762	6189.56116637982	8815.85302421847	6739.80692179022	7218.01015019455	4991.45482054035	4355.63281749428	6146.18636893132	7390.64570874029	11190.1626377072	9165.61761897198	7850.92199748208	5540.85465639326	6752.9403046986	11140.033336102
RPS20	34860.0674104926	22874.2462839076	32979.115785056	26549.7753088824	29815.9996528057	28448.1428456175	21726.4609603813	18524.5047713683	24922.3418615844	63563.3957389058	37667.1507147205	32872.2606835523	31231.2383725357	23642.2585198614	24438.1274580901	36670.9463695213	124157.518747773	27203.5684021422	45351.452839574	31750.9213012594	35112.716335184	56213.107984884	27041.7099297539	130790.251897933	29264.6375106763	36326.2710508082	56834.4008122014	43409.2117522291	31845.1637233901	54175.9499939977	28226.1022707771	27966.1308074848	36061.2321438686	21531.9792747889	27106.5655301766	37415.5696895328	12891.0593355255	33432.126837984	40376.7575877011	24992.3942773406	29245.092110004	46327.4131512133	33948.2273371468	51365.0608512704	20538.5111705448	24157.2716823109	38099.3573039325	33550.7871090394	44799.5571220819
CSDE1	21873.4633965317	19940.5508556107	22510.7400662015	18699.8810031225	21236.9496361549	26191.846808743	14063.0465405928	21946.7105071618	16459.4124271211	19237.8170209592	16055.0219205957	20974.1312170116	24891.8612378754	22138.4453477031	37133.8625600095	36066.3509617097	23512.8183808923	12312.5762841191	24894.6877945354	17972.4748709771	20626.2732762642	15192.3376623612	9772.93857085616	11409.663467863	21864.4132626543	17429.0265158204	25473.8007490231	22496.6044967221	24532.1093703401	24778.4384142766	13903.3762991361	14507.8041987885	18290.5358817026	22210.6524756217	17199.6489114983	31724.081083301	15050.0437496198	25741.9431132127	28110.0314429634	21698.780399495	17193.3349294667	22856.5444007169	23425.8488219	29903.9458983736	30484.0116876684	26077.9163425136	22542.8987295759	19745.4263194071	25072.13026964
UBE3C	4258.8391991755	3818.95089087064	5624.14579436857	3737.32292876838	4938.92651591493	4496.50219526336	4029.72499526404	4692.39244696555	4671.69614583489	5450.07890375607	3373.21356081401	4251.073719771	8194.29685276949	4278.66253896637	5207.21491614131	4721.49020808501	2238.79935052643	4601.30251090417	6524.39459198999	5496.68980891051	4037.8300774296	2600.34687578688	3549.42476920586	3079.1820213249	3605.77498770475	3911.94125377225	5103.28707966661	3834.56803412947	5328.54407597487	2502.33981431722	3294.14331269489	3134.29473020304	5017.72023003902	3922.70152899673	3783.82131759885	4517.65273474787	4262.51546138827	3873.24831799344	5347.03447334718	5027.67250063662	3599.46536336952	5072.77412183163	4656.1677251602	4356.5934613439	4828.15029380567	5155.51529805415	4401.30149950499	4179.21213921994	7473.11707575887
REV3L	849.524198494539	1088.55540892067	674.382699370511	945.701897289766	1018.626445015	1050.79283341002	725.224373169585	1203.89863294008	800.009885654776	651.689636489454	986.558777230233	673.018936896823	952.111774977495	1283.35243684599	1842.09587457641	665.760701987075	437.632829424391	458.807562621598	721.543711634247	917.081334151911	716.542847292225	420.351840705988	882.732940170684	536.982253522488	1187.3900889744	889.528484585574	1007.94746387488	721.19414622377	621.04610736107	1339.66014415203	2014.13333976202	1146.26878752047	2926.73932137462	2405.6673153704	2541.14541570647	656.917322573587	1730.14504417148	1727.18641385925	865.772106964037	762.766292936575	986.26614243241	1278.67750888229	1085.74861112739	2245.24202026707	2651.70817721897	2161.6817390728	930.338319490815	1096.59284040954	1195.29817523101
TENM1	33.6546201084271	26.5919761044452	11.5829089586538	5.68558254883627	10.8595569831023	55.6957332196122	13.873857573679	34.8179804854749	642.719806441294	3.81551309420055	32.8585782830541	30.8873425145885	2.19128141536823	29.5589812709248	149.847911255865	30.5826470877455	0	7.440122637107	9.53162102555148	49.2846660081638	12.7009071898179	14.5863414756021	2732.03379248357	56.8427160260291	86.3708892403695	15.4317209221785	24.1328203641233	119.356113961297	22.855757758212	10.5485050720632	750.855523338073	1015.76380222402	1077.7162844051	2.9571817029753	648.220327599374	7.17942429042172	642.026757844258	28.5421604791391	6.48518432182799	18.6575927768659	38.8009552832513	84.6075451792078	2.43714615292342	5.149637661163	70.1735123081203	59.3027733727935	31.1596566336637	9.00692271383607	292.224458681764
PAX7	0	0	1.28698988429487	1.89519418294542	0	0	2.52251955885073	28.7917915552966	0	0.76310261884011	0	11.3795472422168	0	1.23162421962187	0	9.41004525776784	0	0	0.953162102555148	0	0	0	0	0	0	0	0	8.09193992957947	14.1863324016488	0	2.0915195636158	0	3.16975377766205	0	0	3.58971214521086	0	0.771409742679435	1.621296080457	10.975054574627	2.70704339185474	0	1.21857307646171	0	0	0	2.2256897595474	0	485.220051331402
MASP2	30.5951091894792	24.0185590620795	7.72193930576921	26.5327185612359	8.68764558648185	23.5159762482807	60.5404694124175	46.8703583458317	21.6951833397905	20.603770708683	36.8657219761094	27.6360433025266	23.0084548613664	49.2649687848747	55.5470705517431	28.2301357733035	10.8504007295304	11.5735241021664	42.8922946149817	19.3273200032015	16.9345429197572	5.30412417294622	101.095113259771	8.46593642940859	34.3806452316034	57.3178205680915	22.5239656731818	11.1264174031718	31.5251831147751	25.785234620599	180.916442252767	95.7036558840623	95.0926133298614	207.002719208271	273.895913070158	27.8202691253842	91.1899809606048	47.827404046125	66.4731392987369	20.8526036917913	53.2385200398099	42.6716314816874	45.6964903673142	82.3942025786081	30.3021984966883	55.4767879939036	20.0312078359266	31.5242294984263	20.0278445202455
IYD	1539.95382920379	813.199785387549	150.5778164625	958.968256570384	93.3921900546799	1689.4372409949	930.809717215919	805.500587000507	772.890906480038	15.2620523768022	617.100128730528	1082.68263761663	5.47820353842057	504.965930044965	799.619457477418	112.920543093214	126.588008511188	1268.95424977325	357.435788458181	1132.58095218761	2831.2438943969	1152.32097657257	0	336.218618196513	2935.77168184984	233.680345392989	58.7231962193668	453.14863605645	1558.13217544776	2.34411223823628	17.7779162907343	6.52524926482243	36.9804607393906	0.739295425743824	0	118.460500791958	2.46459408001635	698.897226867568	411.809204436077	2505.60495938734	665.030326598981	437.016363795212	562.980761325311	164.788405157216	450.811654827924	130.721167112072	771.201501683176	40.5311522122623	121.077423690575
FAM76A	718.985065952761	745.433136605253	812.090616990062	680.374711677407	523.430646585531	478.983305688665	938.377275892471	512.895635612958	498.085250842691	341.106870621529	855.925892836628	562.474763686717	542.342150303637	649.065963740724	678.190977666631	811.616403482476	752.294450580772	583.636286866394	687.229875942262	623.306070103248	728.185345549558	693.514235612718	478.3524871316	497.071410355276	639.815422236912	514.758119332668	541.379603501834	573.516242508945	811.77346520546	798.170217119452	591.900036503272	777.592204058006	619.158571236653	888.633101744076	718.215949828414	692.814444025696	738.145926964896	599.385370061921	578.802700723148	577.287870625379	857.230407420668	592.988534038621	886.511913125896	700.350721918169	637.941020982912	707.807295094632	773.427191442723	610.219013862394	503.427182713443
TRAF3IP3	273.316308759347	253.052675832623	171.169654611217	293.755098356541	306.239506923485	269.81488537501	167.747550663573	526.956743116707	230.511322985274	329.660331338928	163.491462676659	211.334448784027	305.683757443868	578.863383222277	346.200346694585	190.553416469799	148.288809970248	76.0545869570938	421.297649329376	182.643174030254	272.0110956486	254.597960301418	118.355254548025	170.528148078087	633.107003655136	251.316597875478	157.667759712272	163.861783573984	174.964766287002	28.1293468588353	115.033575998869	90.2659481633769	103.545290070294	90.1940419407465	26.3751619993485	153.460194207764	56.685663840376	840.065209777905	165.372200206614	254.621266131346	637.959892680434	196.436648372595	99.3137057316296	48.9215577810485	389.144022799576	633.200580206279	182.506560282887	294.976718878131	368.694410486337
POMT2	860.742405197348	1281.5616870981	1416.97586260865	1203.44830617034	1292.28728098917	694.340140804499	1509.72795597216	1034.49576634728	1517.75886781285	805.073262876316	1041.8573601944	1575.25446824401	1746.45128804848	1210.6866078883	1114.8167880501	941.004525776784	1453.95369775707	1043.270529781	1321.08267414144	923.845896153032	835.084647730525	1105.90989005929	2665.45896180031	1499.68016749524	899.766642280743	1546.47888955832	1294.32359886248	1012.50398368863	826.747927184978	1845.98838761107	4888.92697995194	4893.93694861682	4168.22621762559	2736.13237067789	4973.74689549254	809.480088745049	5062.27624035358	927.234510700681	847.93785007901	1471.75481845748	1127.93474660614	971.147475100472	1018.72709192199	1145.79437960877	953.721826369453	1101.88378912029	991.544787878369	1128.11706990797	925.832630776803
VTA1	1312.53018422866	1586.94050945882	1920.18890736794	1682.93243445554	1524.68180042756	1237.68296043583	985.043887731209	1836.6484706088	1051.31242600735	1005.00614901243	1465.81316291966	1404.56125961076	1792.46819777121	1715.65253793326	1214.28479810787	1188.01821379319	1352.68329094812	1234.23367746675	1304.878918398	1606.10029226604	2103.05854884734	1690.68958012661	1068.89589263685	1421.06790065073	1924.47758064707	1278.6283049805	1525.99867435807	1369.56083308132	1450.15842327966	1308.01462893584	952.687161226998	878.733567662753	2479.80403872427	1874.85319968634	1364.40741881245	1300.37322460263	1571.17872601042	1447.16467726662	1219.21465250366	1922.82956147465	1453.682301426	1311.04909138564	1620.09290515585	1542.31647951832	1877.14145424222	1921.91998866236	2452.71011502124	1281.23475604318	2150.26221621908
MLXIPL	1352.30382617498	1484.86163344499	751.602092428203	1228.08583054863	834.013976302257	362.641107407697	1344.50292486744	1367.27531060269	1181.48352604609	40.4444387985259	3960.66082621593	1017.65665337539	16.4346106152617	1375.72425331763	2936.24398521191	63.5178054899329	1833.71772329063	2756.97877719465	82.9251029222979	772.1264341279	450.882205238535	1810.0323740179	5179.27525371095	2349.90206890584	600.403463068976	1542.06982643769	156.058905021331	262.988047711333	454.750766430631	778.245263094444	30735.925747116	7695.44396631392	14457.2469799166	12.568022237645	16576.7893165906	267.433554818209	8257.62246509477	557.729243957231	434.507349562475	231.573651524629	1479.85038754726	242.051150990951	1201.51305339125	1676.20705870856	590.627061926679	642.127879423689	734.477620650643	664.26055014541	417.853665217849
BAZ1B	5315.39030318552	4107.17359961559	5748.98381314518	3585.70739413274	4574.04540128269	5302.23380250708	3816.57209254115	5105.52117695666	4458.36017632695	6371.90686731492	4242.76374220703	5245.97127866195	4860.26217928673	4832.89343779621	5218.84104718702	5222.57511806115	3649.35144536538	3842.41000191926	5742.80166789477	5549.83993891931	3669.50376892488	2538.02341675477	5859.8179673621	3302.92462695927	4406.59245590429	3540.47768585981	4015.70130859012	4146.10772141828	4303.97562474468	4376.45754878713	8377.5816120631	5589.96353686455	6625.84197990623	4615.42134291869	8382.2293692545	4654.95922430218	9477.59653470286	4930.85107520695	6541.92968464398	5195.59083562841	3549.83623451885	4649.00067815142	5260.57997108521	5636.27842014291	6443.73592944489	5899.66945424823	4031.83699942012	4192.72252329069	7146.29906745123
RANBP9	1517.51741579817	1545.76583678097	2947.20683503525	2950.81734284602	2206.66197896639	1901.08102722943	2448.10523186463	2166.74970867302	1559.34130254744	1349.92853272816	1557.97746785993	1845.11230284516	2135.40373927634	2226.77658907634	3008.58435616301	1851.42640446582	1179.07687927563	1597.14632609897	1367.78761716664	1578.0756782614	2299.92261028952	1554.10838267324	1505.33089378269	1771.79955272623	2229.71062611789	1880.46542094546	1933.03891116628	2522.6622730464	1707.08866566507	2266.75653437448	1233.99654253332	1427.94204745197	3447.63552550375	2453.72151804375	2053.20491871852	2517.28564182912	2136.80306737417	2197.74635689371	2663.78946019085	2210.37599132987	1954.48532891912	2741.28446380633	1912.55044350666	2489.84980917231	2442.25087532958	2616.33633493088	2848.88289222068	2702.07681415082	1873.51381921206
ETV7	581.307074600105	779.745363836795	281.850784660576	397.990778418539	393.115962788304	176.988663342323	245.945656987946	832.953225460208	576.730290449431	375.446488469334	474.445813257756	193.452303117686	197.215327383141	390.424877620132	298.404030173317	164.675792010937	553.370437206048	248.830768196579	707.24628009592	780.823728129341	488.984926807988	873.854457492889	242.874845270426	61.6803939856912	379.025649870359	461.849361885199	184.213862112808	190.160588345117	308.158664946927	225.034774870683	200.785878107117	239.259139710156	96.1491979224154	50.27208895058	218.102301148459	497.175132111704	182.37996192121	219.851776663639	324.259216091399	524.60760866717	528.775809208959	100.057618646715	580.040784395775	118.441666206749	388.61240528209	293.325545714893	628.757357072142	310.738833627345	1095.15895262979
SPRTN	318.189135570584	370.572054100655	350.061248528204	636.785245469662	386.600228598442	584.18635732571	557.476822506011	541.687427168255	414.920381373494	273.19073754476	318.167209228597	422.668897568053	380.187325566388	335.001787737148	350.075723709823	359.93423110962	300.194420183673	561.315918955073	391.749624150166	425.201040070433	419.12993726399	356.702350630633	155.341271594282	657.924202514039	438.562864783624	385.793023054462	298.442545169659	449.10266609166	338.107588905963	289.49786142218	337.780409523952	398.040205154168	524.065957906792	521.94257057514	454.464329834929	428.073173316395	326.558715602166	518.38734708058	321.016623930485	464.244808506721	471.025550182725	581.952767276116	584.915076701622	409.396194062459	444.963862135581	473.146858522718	460.717780226313	396.304599408787	426.046874339768
METTL13	1678.65165752943	1096.27566004777	1337.18248978237	2450.48607854843	1581.1514967397	1861.47517249548	1939.81754075621	2103.13993663225	2340.3679027799	2076.40222586394	1886.56325069047	1994.6720666	1869.1630473091	1513.66616591527	1512.68882828119	1383.27665289187	2282.20095344455	2394.06612856243	1778.60048336791	2075.75416834384	1644.76748108141	2758.14456993203	673.14551024189	3348.88256757606	1720.70936622561	1095.65218547467	1394.87701704633	1340.2275508366	1613.30124589862	1635.0182861698	1418.05026413151	930.935561781333	1131.60209862535	1310.7707898438	1161.521557279	1897.16286874394	959.959394166367	1763.44267176519	1595.35534316969	2316.83402070376	1811.91437694811	2458.03311690203	1339.82109756965	1413.57553798924	1532.12168539396	1649.63736253136	1513.46903649224	1886.95030854866	1604.04827475784
DYRK4	830.147296007869	536.128550492846	519.943913255127	845.256605593659	838.357799095498	654.734286070552	563.783121403138	705.064104830868	841.592320389374	1201.88662467317	900.004473460237	760.804015622496	582.880856487949	715.573671600305	943.00840704122	534.020068378325	1685.42891332038	514.195142253395	413.672352508934	731.539062121177	432.889253386293	1076.73720710808	2092.17569758331	1110.24709174244	675.034619791237	783.710969690636	659.630423286038	769.745785801247	482.33530165606	1364.27332265351	1797.66106492778	2307.76315665886	892.813980708143	693.459109347707	1232.53160881571	495.380276039099	2128.17698809412	694.268768411491	512.329561424411	422.539601123139	800.382496191718	674.653208081161	372.883361397284	718.374453732239	585.842504269307	620.447295609979	667.706927864221	839.895543065214	724.643829005246
ZNF207	4562.75061712433	5904.27650086761	5777.29759059966	6966.73381650738	5279.91660518434	7000.33482422503	5907.74080682841	5524.67609587796	6525.73035541449	7927.87310712991	5335.11111293393	6437.57243988266	4769.32400054895	5143.26274114092	5217.54925484861	7179.86453167686	4915.23153047725	5423.849402451	5255.73583348909	5832.01881096605	6194.86748183367	4610.6099373335	4777.36053514162	5013.0437856998	5469.87680111583	5934.59896035779	5078.34983195702	5595.5764613042	5459.37358590118	4689.39653259167	6291.29084735634	3384.42928535457	5191.00010321788	4597.67825270084	4781.00532703576	7782.49593081714	4677.79956387103	5203.15871437279	5612.92703054212	5655.44562230528	5627.04086386872	6780.37509888329	4880.38517122916	4320.54599771576	5142.86786415724	5059.22799935208	6940.81351514858	5395.14670558781	5830.83382509874
UQCRC1	9891.39880095862	6936.21673485624	9736.07847469068	5149.24259506272	7875.35072414579	6507.73700597157	7209.36089919538	5485.8406561057	7829.24928774691	7898.11210499514	6279.19416701777	5428.04403453742	9154.07811270078	6022.64243395093	10233.5789049049	5629.55957545961	15139.925817938	6381.14518175877	9358.14552288645	6702.71457711028	6064.68318313804	7594.17978461575	8543.76993768553	7217.81551581578	8689.07916804572	7746.7239029336	5270.60796752454	7137.09101788909	9294.41211181358	10300.0291748102	5899.13092917837	4398.01800449032	3614.57589112729	8026.53043730069	6870.7297008303	6882.37561040552	5499.74168955648	5173.07373440829	8268.61001033069	11311.988750068	5985.27293939083	8384.97558615157	7584.3988278977	10515.5601040949	4557.02535988793	4996.0992406004	9362.36397353616	7457.73200705627	6453.51771836456
STARD3NL	966.805450387543	1191.4920906153	1644.77307212884	1163.64922832849	1390.0232938371	1220.35539898972	1130.08876236513	1230.68169485198	1441.82572612358	1306.43168345427	1238.20740115411	1497.22328715453	3388.81670886697	1331.38578141124	1470.05968111357	1305.64377951529	1334.59928973223	1268.12756948024	1104.71487686142	1426.35621623627	1179.06755078809	1568.69472414884	2699.97924437681	1298.91653216926	1304.78741415549	1091.24312235405	1667.57788716092	1623.44544837188	1118.35587099665	3229.01460817047	2507.73195677535	2072.85418312526	2357.24022598801	1454.1941024381	2831.2721976993	1294.98865638482	2767.73915185836	1242.74109545657	1271.09612707829	1329.07910898733	1377.88508645406	1163.16981676806	1107.07363996547	988.730430943297	1508.1988971071	1513.81488158077	1557.98283168318	1634.75647256125	1469.31550253074
CD9	12893.7988494195	7047.73147335876	7631.85001386857	18010.0303205304	13863.3104446284	14837.3433297047	10024.4927268728	10051.0135589897	8947.45519571861	33329.2699804607	8966.38472758071	11389.301139853	2152.93399059929	10200.3117869083	13368.7589102323	8850.14756493065	11606.3119803543	13621.2111879569	11257.7975932789	9605.67804159115	9578.60083898765	15023.9317198702	15057.0075395315	5124.31037877203	11400.9573797288	8463.19666003475	13672.8515909668	6166.05822633955	9630.94344156381	7846.91571749594	1154.51879911592	3989.10238389478	1121.03625269981	434.705710337368	370.266697298547	15288.5840264531	10947.7269034326	8069.71731816957	22936.4756502251	10369.2315621076	6661.13143955723	15791.446519361	10521.7692287087	4021.86701336831	10657.336373037	10472.9973104813	14401.3255891515	14890.6949766495	17101.9585071514
HHATL	11.218206702809	23.1607533812909	9.00892919006408	1.89519418294542	2.17191139662046	2.47536592087165	1.26125977942536	76.3317264489258	59.6617541844239	0	98.5757348491622	19.5077952723717	0	60.3495867614715	3.87537701523789	0	7.23360048635357	0.826680293011889	3.81264841022059	15.4618560025612	6.35045359490894	17.2384035620752	1.23286723487526	140.2926608302	1.67710464544407	9.92039202140046	3.21770938188311	2.02298498239487	25.2201464918201	1146.27088449754	4.18303912723161	244.696847430841	12.6790151106482	0.739295425743824	19.2741568456778	1.79485607260543	1.23229704000817	1.54281948535887	3.24259216091399	1.0975054574627	14.4375647565586	0	0	102.99275322326	34.5551386365744	37.6221895590841	3.33853463932111	6.75519203537706	9.10356569102068
NCAPD2	2629.13971634925	2014.12773849152	1648.63404178173	3375.3408398258	3440.30765224681	2337.98311226328	2236.21358892117	5588.95544446653	2473.25090073612	17871.8633332354	2389.86049853823	2986.3183262789	4613.74302005781	2771.1544941492	2659.8004247916	2249.00081660651	1927.75452961323	3261.2537559319	2507.7694918226	2930.98807848551	1644.76748108141	2014.24115467633	3617.232467124	2703.05255996117	2923.19339700901	2451.43909506607	3517.76078174371	2203.03064582801	1869.44335870617	1377.16593996381	2718.97543270054	2052.19089378665	1465.48282987242	1943.60767428051	2269.27836125164	2917.53854602013	3012.96626281998	2581.90840874807	4249.41702687779	3078.50280818287	1596.25325339701	4476.10699887217	2677.20504898638	2039.25651382055	2156.77226843973	2118.95823567519	3072.56471305519	2621.0145097263	5759.82601270878
IFFO1	828.107622061903	763.447055901813	779.91586988269	949.492285655657	883.967938424528	1120.10307919442	1036.75553868765	984.277525262465	660.79912589112	1085.89502660948	495.282960461644	944.502421103996	1761.79025795606	890.46431078661	1280.16620736692	741.041064049217	679.958445717236	562.969279541096	590.007341481637	437.763798072514	729.243754482043	986.567096167997	2166.14773167583	1042.51960030717	1195.77561220162	1073.60686987156	1351.43794039091	1437.33082999155	573.758332688908	2385.13420240541	2637.40616971953	2282.74970114371	1701.10119401197	2043.41255675593	2072.4790755642	666.789030972917	2098.60185913392	834.665341579149	436.128645642932	942.757187960458	1339.08413117081	864.468396396253	400.910542155903	780.170105666195	1011.13651825791	827.688170299849	1106.16781049506	1330.77283096928	558.95893342867
GIPR	583.34674854607	856.090069426976	984.547261485574	411.257137699157	445.241836307195	448.041231677769	562.521861623712	725.151401264796	1860.36197138704	199.169783517269	1183.71024692856	299.119527509699	58.0689575072581	533.293287096268	210.562151161259	543.430113636093	455.716830640275	553.049116024954	980.803803529248	656.162514108691	382.085624627021	811.530998460771	19123.0036801501	1109.03767225253	345.483556961478	1557.50154735987	522.073347210535	712.090713802993	525.682428438875	6324.41481876147	19411.3930699183	9167.97521707551	7698.27534134856	5549.89076105888	11039.019726035	1396.39802448702	3202.74000698124	474.416991747852	359.927729861453	321.569099036571	837.3787558804	368.594609867679	923.069105419747	411.97101289304	217.963182169161	271.644961901183	789.007019759555	398.556330087246	224.858072568211
PHF7	168.273100542136	262.488538321297	123.551028892307	240.689661234069	195.472025695842	172.03793150058	204.324084266909	173.420325879577	232.319254930257	198.406680898429	149.06574538166	102.415925179951	151.198417660408	140.405161036893	205.394981807608	101.157986521004	245.942416536022	139.708969519009	248.775308766894	111.132090018409	98.4320307210885	115.36470076158	209.587429928794	113.685432052058	164.356255253519	179.669322165364	98.9445634929057	140.597456276443	153.685267684529	133.614397579468	323.139772578642	282.760801475638	139.46916621713	775.520901605271	312.444226761514	131.921921336499	162.663209281079	153.510538793208	139.431462919302	154.74826950224	150.692082146581	202.322390645932	115.155155725632	247.182607735824	113.766148741953	139.010802099667	174.716646124471	123.845187315246	99.2288660321254
SEMA3G	574.168215789226	359.420580250404	203.344401718589	619.728497823153	668.948710159102	678.250262318833	436.395883681176	644.802215529084	386.897436226264	122.859521633258	563.404403243586	578.731259747027	1320.24705275936	920.023292057535	946.883784056458	169.380814639821	408.698427478977	206.670073252972	386.030651534835	418.436478069312	1086.98597366191	485.327361824579	38.218884281133	732.908210888801	428.500236910959	522.473979793758	705.482781977872	483.493410792373	848.815555365321	3124.70161356896	1635.56829874756	2734.0794419606	1051.30166959125	669.062360298161	252.592897609146	232.433861402403	336.417091922231	1110.05861971571	288.590702321346	577.287870625379	1085.52440013375	803.40382031039	296.113257580196	1583.51358080762	975.518144586369	997.306855430635	218.117596435646	707.043433036132	422.405448063359
NISCH	4715.72616307173	6420.67552070232	6388.61778563973	3966.64142490477	4617.4836292151	7719.42862423825	6972.24406066341	5922.40456526973	7092.51702016652	3781.93657897159	6970.82716843913	4008.85192847238	3484.13745043548	5905.63813308685	6323.32349652982	2627.75513823167	4437.81389837792	4164.8153161939	6992.39718434457	4591.20486676052	2966.72023775496	5127.76204419576	5215.02840352234	5818.51716598353	3700.53140017234	5781.38401691616	3314.2406633396	4393.92338176165	5348.2473154216	10814.5618111031	14208.738155424	12817.7646391995	13353.1160806977	13189.0303952698	18024.3799386317	5345.97881225527	4568.1251273103	5213.18704102762	4247.79573079733	5906.77437206424	6004.22224313381	4469.48553881467	3579.55841210628	7021.53095099576	6287.97199682157	5502.4046390735	4405.75287902409	4516.97174098879	3236.31760315785
STAB1	2166.13373061513	2596.57779574695	2913.74509804358	2298.8705439128	4259.11824877273	2930.83325031204	2345.94318973118	5526.01524897355	2899.01887377951	3501.87791785727	1745.51179269492	1723.18858239283	29220.7376739353	6216.00743643156	4645.28524893182	2140.78529614218	4387.17869497344	1522.7450997279	1364.92813085897	2625.61642243492	2168.6799026614	3045.89330631437	5533.10815012015	2900.1879368174	2431.8017358939	3106.1849684785	5730.74040913382	5439.8066176598	1629.85196703387	2812.93468588353	2906.16643364416	4753.64408942314	1058.69776173912	1799.44506626047	684.739782675395	1760.75380722593	2215.6700779347	3671.91037515411	1828.82197875549	4516.234957459	5121.72609738917	3238.62968590324	1988.10197424728	1699.38042818379	5847.79269234336	4543.99530166158	2842.20582294204	3692.83831267279	4180.35736531669
FUZ	670.032891249594	651.074511718512	930.49368634519	572.348643249518	988.21968546231	732.708312578009	986.305147510635	779.387101636401	1282.72771496511	628.796557924251	737.314439522189	568.977362110841	639.854173287523	757.448895067448	723.403709511073	705.753394332588	1323.7488890027	820.893530960806	1452.61904429405	940.274118155753	594.825820056471	865.89827123347	1873.95819701039	732.908210888801	686.774352309346	869.687700542773	1000.70761776565	1018.57293863582	635.232439762719	2821.13907871736	835.562065664513	1347.46397318583	1009.03828588909	1945.82556055774	1782.35229357136	1205.24585275455	893.415354005926	714.325421721157	335.608288654598	850.566729533591	872.570319974511	838.718273950407	514.847124805073	932.084416670504	414.130046121407	444.451968181044	794.571244158423	1008.77534394964	868.480166923373
SLC6A13	9.17853275684376	2.57341704236566	1.28698988429487	7.58077673178169	8.68764558648185	4.95073184174331	0	8.70449512136874	0.903965972491272	2.28930785652033	15.2271460336104	4.87694881809292	20.8171734459982	6.15812109810934	14.2097157225389	0	0	3.30672117204756	6.67213471788604	3.8654640006403	1.05840893248482	18.5644346053118	219.450367807796	15.7224533689017	32.7035405861593	1.10226578015561	5.63099141829545	0	3.94064788934689	9.37644895294511	39.7388717087003	128.329902208174	363.465099838581	19.2216810693394	43.6204602296918	0.897428036302715	64.079446080425	4.62845845607661	3.24259216091399	5.48752728731349	6.31643458099439	1.47143556833405	0	5.149637661163	2.6580875874288	3.8259853788899	1.1128448797737	2.25173067845902	15.4760616747352
IDS	6526.95662708889	9983.14251301718	14617.6311058211	5037.42613826894	6404.96670863374	6624.07920425254	6766.65871661708	7073.4066509338	7554.44363210956	8268.97997775144	6281.59845323361	6891.1286799653	6756.81624428793	5693.79876731189	6745.73959119075	8276.13480420681	3291.28822129088	5847.9363927661	6769.35725234666	5563.36906292155	5527.01144543575	5145.00044775783	29771.2779877677	4840.09679864188	7341.52558543141	8685.85434762618	8714.36143348494	6097.27673693813	7707.11914198465	16235.3213620244	26093.7980756708	25911.7648306099	34877.8574002081	14405.9106660442	29385.9881845049	6791.73537873895	36229.5329762403	7724.89716319186	6918.07037531001	4523.91749566124	6470.73605433011	3975.08318785443	10641.7986767401	4233.00215747599	10097.011509607	8287.72199490535	5860.24113688832	6719.16434452171	5341.06199092183
PRSS3	5328.64818383429	3867.84581467559	1657.64297097179	1531.3168998199	13153.0954179335	1100.30015182745	355.675257797953	1503.8689263534	9289.15433332031	14.4989497579621	4034.39227016815	6136.82726276693	264.049410551872	2837.66220200878	2175.37829788687	6457.64355814318	291391.128391781	5411.44919805583	2658.36910402631	3469.25394057467	4926.89358071685	5125.10998210928	36.9860170462577	2924.37632661571	1854.87773786114	23194.9788118144	570.338987938782	2937.37419443735	3913.85148369933	2.34411223823628	151.635168362146	120.717111399215	1638.76270305128	3.69647712871912	918.058523438863	2128.69930211004	78.8670105605231	6894.86028006879	4265.62998768236	3269.46875778138	2306.40096986024	1869.45888956841	4201.63996763998	887892.801081234	13065.5637272475	10186.6860712944	2498.33675509196	16198.9505008342	3670.55768661954
ZNF200	396.716582490247	207.58897475083	238.093128594551	418.837914430939	332.302443682931	319.322203792443	288.828489488408	500.173681204804	303.732566757067	516.620472954755	380.678650840261	421.043247962022	430.586798119857	312.832551783954	353.951100725061	715.163439590356	224.241615076961	303.391667535363	315.496655945754	495.745758082119	270.952686716115	212.164966917849	359.997232583575	316.867906357864	375.671440579471	364.849973231506	237.306066913879	832.458320255488	334.166941016617	335.208050067788	416.212393159545	401.302829786579	348.672915542825	406.612484159103	350.992540452869	619.225345048873	336.417091922231	385.704871339717	317.774031769571	453.269753932094	321.235815833429	420.830572543538	338.154028718125	357.899817450829	397.118285561862	409.38043554122	447.363641669028	299.480180235049	457.90935425834
CD4	3468.46554511396	3712.58298645286	3308.85099252211	1394.86291864783	3101.48947437402	1130.00454287791	4017.11239746979	4812.24664902132	2399.12569099184	2269.46718843049	998.580208309399	1773.58372017979	10373.5262203532	5100.15589345415	4446.34922881627	1524.42733175839	1663.72811186132	1808.77648111001	1150.46665778406	2046.76318833904	2118.93468283462	2811.1858116615	845.746923124426	990.514562240805	2302.66467819471	2630.00615145128	3063.25933155272	1766.06588963072	1488.77677259526	683.308717445875	1934.65559634462	1719.40318128071	855.833519968753	735.598948615105	375.338843836883	1104.73391268864	1008.01897872669	4744.9413272212	1178.68225049224	1610.04050609778	3478.55075853334	1008.66908209299	1902.19257235673	929.509597839922	5787.71991286747	4107.19530423831	1724.90956364924	5681.1165017521	3524.90063556321
LRRC23	401.81576735516	422.898200628757	277.989815007692	452.951409723956	445.241836307195	428.238304310796	364.50407625393	376.302019862249	624.640486991469	2767.77319853308	396.707225612482	734.793621926	214.745578706086	262.335958779458	350.075723709823	517.552489177231	625.706442069584	465.421004965694	268.791712920552	576.920502095565	226.499511551752	623.234590321181	8025.96569903792	497.071410355276	562.668608546485	310.838950003881	575.969979357077	384.367146655025	333.378811438747	2944.20497122476	4088.92074686889	8489.34929353398	1908.19177415255	2217.14698180573	4214.95377335743	732.301277623015	2263.72966249501	346.362974463066	510.708265343954	430.222139325378	332.063989400848	501.023811017743	161.460932631177	334.726447975595	182.344808497616	237.848757720989	358.336051287132	472.863442476394	204.830228047965
BTK	414.053811030952	391.15939043958	259.971956627563	291.859904173595	425.694633737611	276.003300177189	465.404858607959	616.680000521585	336.275341766753	436.494697976543	204.364328345824	303.996476327792	731.887992732988	569.010389465303	580.014759947271	287.006380361919	285.727219210966	131.44216658889	360.295274765846	200.037762033136	444.531751643626	404.439468187149	48.081822160135	233.417961553694	634.78410830058	424.372325359908	382.90741644409	281.194912552886	198.608653623083	69.1513110279702	183.007961816383	175.094188606068	72.9043368862271	58.4043386337621	30.4328792300176	239.613285692825	103.512951360687	852.407765660775	59.9879549769089	295.228968057466	544.115721762803	208.943850703435	274.178942203885	118.441666206749	943.621093537223	824.499849150774	269.308460905236	740.819393213017	618.132110420304
HFE	600.683977086775	596.174948148045	705.270456593588	695.53626514097	727.590317867855	570.571844760916	1065.76451361443	745.238697698724	824.41696691204	663.136175772056	536.155826130809	617.74685029177	325.405290182182	747.595901310473	645.896169206315	658.703168043749	383.380825776739	500.968257565205	663.400823378383	1250.47760420714	539.78855556726	473.39308243545	562.187459103117	991.723981730721	524.095201701271	691.120644157565	939.571139509869	770.757278292444	575.334591844646	133.614397579468	374.382001887229	334.962795594218	180.675965326737	46.5756118218609	77.0966273827111	1191.78443221001	651.885134164324	707.382734037042	638.790655700057	749.596227447023	490.877201722993	505.438117722746	631.830140145398	641.129888814794	797.42627622864	558.593865317926	865.79331646394	1002.02015191426	831.155547590188
SCMH1	2075.36824001967	2559.69215147304	2545.66599113525	1447.9283557703	2204.49006756977	1939.44919900294	2382.51972333451	2011.40794958398	1824.20333248739	1331.61406987599	2219.95760595268	1365.54566906602	2177.03808616834	2363.48687745436	4428.26413607849	2041.97982093562	2224.33214955372	994.496392493303	2422.93806469519	1460.17902624187	1408.7422891373	1485.15476842494	2391.762435658	1174.34632470796	2002.46294666022	2396.32580605829	1654.70704963339	2366.89242940199	1811.9098995217	3105.94871566307	2583.02666106552	2437.18060041118	2417.46554776359	3596.6722462437	2597.95345693583	1810.11234922258	2734.46713177814	2053.49273501266	2607.04409737485	2257.56872600077	1820.03550712367	1896.68044758259	2430.44400100289	3064.03440839199	2398.12662137826	2280.28728581838	1475.63231057993	2368.82067373889	1605.86898789605
FYN	1969.30519482948	1637.55104462535	2102.94147093781	1972.89714444619	2145.84845986102	2177.08432740662	2498.55562304165	1961.18970849916	1408.3789851414	1818.47354069598	1431.35172715938	2246.64775553481	5616.25426758877	2981.76223570454	2631.38099334653	2206.65561294656	1638.41051015908	1383.8628105019	1465.01015162726	1382.86974622907	2066.01423621037	1734.44860455341	3029.15479608851	2030.61532356815	2496.3702647435	1473.72934806805	1996.58867145847	2479.16809592491	1179.04184849259	3892.39837159134	2116.61779837919	2390.41631401328	2982.73830477999	2412.3209742021	1914.2281035681	1229.47640973472	1629.09668689081	3222.178495172	1235.42761330823	2810.71147656197	2434.5343570747	2227.01773267358	2370.12463371803	1192.14111855924	3195.02128008942	3105.42479919897	1700.42697629422	2258.4858704944	1563.08222914825
HIVEP2	1936.67041169403	3147.2890428132	3127.38541883653	1438.45238485558	2753.98365091475	1714.19090020362	1836.39423884333	2306.69120716272	2168.61436800656	2889.8696175475	1759.93750998992	1978.4155705397	2320.56701887495	4002.77871377107	2937.53577755032	3462.89665485856	1349.06649070494	1433.46362808262	2478.22146664339	2496.12337841347	1710.38883489547	1279.61995672328	1326.56514472578	1246.91149410289	2769.73832195088	1840.78385285986	2583.01620630667	2344.63959459565	1965.59516720623	1053.67845108721	1590.60062812982	1227.83440333075	1316.5044023223	1206.53013481392	957.621266437886	2255.23665522872	2404.21152505595	3788.3932462987	1981.22381031845	1784.54387383435	1848.0082888395	1616.37197181495	2100.21069728176	3025.41212593327	4422.52612796404	4550.37194395973	2545.07624004246	1889.20203922712	2787.51181459053
FMO1	287.594026381104	355.98935752725	254.823997090384	236.899272868178	516.91491239567	194.316224788425	161.441251766447	467.364430362721	191.64078616815	209.85322018103	108.994308451106	147.934114148819	1222.73502977547	403.972744035972	152.43149593269	211.726018299776	227.858415320138	56.2142599248085	184.913447895699	168.147684027853	124.892254033209	306.313170987644	7.39720340925154	133.036143890706	84.6937845949254	190.69197996692	322.575365533782	713.102206294191	189.93922826652	2.34411223823628	4.18303912723161	77.215449633732	19.0185226659723	5.17506798020677	3.04328792300176	212.690444603743	48.0595845603188	766.009874480679	116.733317792904	161.333302247017	596.451894005328	25.7501224458458	9.7485846116937	368.199092773155	631.029993255597	327.121749895087	205.876302758135	443.590943656427	139.284555072616
ELOA	2026.41606531651	2332.37364606408	3607.43264567852	1783.37772615164	2284.85078924473	1615.17626336875	1881.79959090264	2076.35687472034	1766.34951024795	1562.07106076571	2451.57051141128	2084.08279493171	3807.3514592023	2383.19286496831	2086.2446265364	2387.79898415859	3298.52182177723	1278.04773299638	2519.20743705326	1897.94282431439	2230.06762074552	1689.36354908337	1765.46588034137	1974.98202703203	2060.32305692804	2610.16536740848	2256.41870404553	2820.04106545844	2287.15203497694	2665.25561487465	3175.9724573506	3221.298053734	4306.63879925017	4176.27986002686	4171.33331312774	2801.77032933708	2062.86524497368	2223.97428814481	2039.5904692149	2377.1968208642	2270.30705796884	1971.72366156762	2157.48363187546	5028.62117612567	2690.51625599543	2944.09574905578	3009.13255490809	2330.54125220508	2902.21674229739
LYPLA2	3552.09217689853	3619.08216724691	5969.0590833596	4101.2002118939	3922.47198229655	2514.9717756056	4167.2023112214	2817.57811313228	3753.26671778376	3762.85901350058	4463.15664532508	3657.71161356969	4766.0370784259	3814.34020816892	3192.01886821761	4966.15138478698	5255.21075333587	2653.64374056816	7102.01082613841	2729.98395045221	5080.36287592715	5179.47725488198	2760.3897388857	4426.47533309078	4762.97719306115	5224.73979793757	5570.65936738514	5500.49616713164	6406.70533850018	2628.92187518198	2360.27982754043	2947.23758461146	2107.88626214526	2967.53183893571	2543.1742743218	5367.51708512654	1675.92397441112	2368.22791002587	3396.61528855741	4736.83355440901	4382.70325141282	2705.23429238215	5570.09753250649	2618.59075070139	2453.94646071427	2701.78334172609	4874.26057340882	4026.09445308473	4463.47825830744
CLCN6	686.350282817317	1156.32205770297	1146.70798690673	979.815392582784	818.810596525914	844.099779017234	1242.34088273398	1142.2975905427	886.790619013938	904.276603325531	907.217332107737	723.414074683783	1029.90226522307	936.034406912619	1659.95315486023	1183.31319116431	473.800831856159	693.584765836975	940.770995221931	660.994344109491	681.615352520226	814.183060547245	1012.18399983259	539.401092502319	985.29897919839	1183.83344788712	769.836969615534	1014.52696867103	792.858355336595	3255.97189891019	1320.79460442338	1056.0028393571	1305.93855639676	1720.34045570588	1893.93951741476	1043.70880622006	1207.65109920801	893.292482022786	1105.72392687167	1036.04515184479	952.879273932868	910.082899014609	820.708966996963	795.619018649684	1274.28718941337	898.468899809312	1160.69720960397	893.93707934823	647.26352063157
MRC2	2973.84461321738	5530.2732240438	9057.83480566728	11276.4053885253	9497.76853742128	9608.13282186332	9998.00627150486	5573.55518386718	5493.40121482946	32837.8318939276	1683.00035108326	17023.8026743564	16017.1715056341	7058.43840265292	8074.99390741735	11428.499965559	4387.17869497344	6971.39491096926	6164.09931722414	4685.9087347762	4272.79686044123	7297.14883093076	4003.11991163996	6775.1679825067	14896.8820131569	5657.93024953873	12333.480060758	24816.968271529	5092.10520261406	342.240386782496	1580.14303031174	4943.96385964712	1404.20092350429	162.644993663641	381.425419682887	10206.4490568708	3378.95848370241	9048.63628162977	7062.36572647068	13972.3419789576	6957.10151706668	11243.9748954246	7106.71818192471	2052.13060797346	12444.1028493067	8553.6279787382	8456.50824140036	16156.1676179435	5419.35265586461
NME1-NME2	12.2380436757917	28.3075874660223	27.0267875701922	13.266359280618	15.2033797763432	4.95073184174331	26.4864553679326	20.0872964339279	16.2713875048429	22.1299759463632	17.6314322494437	22.7590944844336	43.8256283073646	36.948726588656	18.0850927377768	25.8776244588616	36.1680024317679	56.2142599248085	69.5808334865258	71.5110840118456	25.4018143796358	46.4110865132794	18.4930085231289	25.3978092882258	16.7710464544407	44.0906312062243	99.7489908383765	54.6205945246614	35.465831004122	15.2367295485358	27.1897543270054	11.9629569855078	14.7921842957562	8.87154510892588	8.11543446133801	23.3331289438706	7.39378224004904	17.742424081627	40.5324020114249	25.2426255216421	28.8751295131172	37.5216069925182	38.3850519085439	46.346738950467	28.1757284267453	29.9702188013042	142.444144611034	92.3209578168198	43.6971153168993
SLC6A7	5.0991848649132	6.86244544630843	3.8609696528846	22.7423301953451	10.8595569831023	12.3768296043583	39.0990531621863	66.9576547797595	7.23172777993017	25.9454890405638	20.837147203888	8.12824803015487	32.8692212305234	2.46324843924373	34.878393137141	21.1726018299776	3.61680024317679	20.6670073252972	8.57845892299633	10.6300260017608	13.7593161223027	13.2603104323655	2.46573446975051	16.9318728588172	22.6409127134949	8.81812624124485	12.8708375275324	19.2183573327512	19.7032394467345	0	0	5.43770772068536	8.45267674043213	0.739295425743824	0	13.4614205445407	1.23229704000817	11.5711461401915	1.621296080457	19.7550982343286	19.8516515402681	16.1857912516745	0.609286538230856	5.149637661163	2.12647006994304	3.8259853788899	16.6926731966055	27.0207681415082	2.7310697073062
TSPAN9	3420.53320738377	3348.01557211772	3781.17628005832	4328.62351384735	4565.35775569621	6460.70505347501	4820.53487696374	3185.17563787316	3162.97693774696	16475.385540758	2301.70333729101	4551.81889688673	5108.97261993103	3836.50944412212	3976.13681763407	3147.66013872334	2741.534584328	2608.17632445251	3638.219745453	3528.20226658443	2571.93370593812	4793.60222130014	1938.0672932239	3999.5502531506	4995.25618645516	4351.74530005433	4920.68207224475	6558.51731292416	2996.46865505938	829.815732335642	1898.05400398134	3256.09938314639	2659.42341945846	2218.62557265722	1415.12888419582	3631.89126291709	2415.30219841602	5029.59152226992	3592.79211429271	2740.47112728436	3395.53476118313	4302.47760180876	3087.86417575398	3089.7825966978	6047.680878918	4409.44814917061	3732.481726761	4050.86349054777	2529.88090553465
BTBD7	1332.92692368831	1685.58816274951	1947.21569493814	1436.55719067263	1767.93587684906	1337.93528023113	1896.93470825575	1761.65589725547	1162.50024062378	764.628824077791	1848.09467123714	2129.60098390058	1121.93608466853	1795.70811220868	2041.03189469195	1820.84375737808	1189.92728000516	1630.21353781945	2108.39457085199	1744.29063028894	1924.18743925741	986.567096167997	2062.5868839463	1153.7861933794	1862.42470876564	1931.16964683262	2458.3299677587	1200.64158705135	1176.67745975898	482.887121076673	1673.21565089264	1396.403342672	1973.7000188909	1755.82663614158	1498.31208742453	2033.57193026195	1709.19599449134	2417.59813355735	2169.29415565146	2285.00636243734	1324.64656641425	1909.18764991343	2763.11445087693	2247.81683909765	2361.44501267174	2418.02275945842	1939.68862544556	1465.87667167682	2139.33793738986
APBA3	879.099470711035	796.043671771778	776.054900229806	566.663060700682	905.687052390733	751.273556984547	745.40452964039	813.535505574078	771.986940507546	1105.73569469932	577.830120538585	617.74685029177	1001.41560682328	807.945488071945	802.203042154243	618.710475698235	759.528051067125	542.302272215799	1004.63285609313	956.702340158474	917.640544464342	1092.64957962692	1960.25890345166	856.268998860183	894.73532834441	855.358245400751	900.154199581801	754.573398433285	668.333882033233	1121.65770599606	1076.08681548033	1814.01929562063	646.629770643058	813.224968318206	853.135047748159	501.662272293218	1484.91793320985	631.784579254457	778.222118619359	872.516838682845	991.68022921612	646.695932282814	484.992084431762	715.799634901658	573.083683849649	552.854887249591	790.119864639329	1123.61360855105	546.213941461241
MKS1	640.457619033098	445.201148329259	416.984722511537	536.339953773555	686.324001332066	714.143068171472	454.053520593131	600.610163374443	480.005931392865	992.033404492144	624.312987378027	869.722539226571	690.253645840992	593.64287385774	514.133350688227	811.616403482476	748.677650337595	267.844414935852	449.89251240603	531.501300088041	321.756315475386	457.480709916611	1791.35609227375	933.671846214776	587.825178228146	522.473979793758	648.368440449447	381.332669181432	380.66658611091	1036.09760930043	1895.96248441773	1510.59520480639	1352.42827846914	1329.99247091314	1429.33089450316	710.76300475175	1036.36181064687	588.585633664409	343.714769056883	649.723230817917	628.0340669103	504.702399938578	294.894684503734	775.020468005032	368.942557135117	496.102770796058	495.215971499297	655.253627431574	589.000700209038
ABHD5	721.024739898726	651.074511718512	824.960515833011	466.217769004574	692.839735521927	844.099779017234	544.864224711757	626.054072190752	625.54445296396	827.96634144152	463.225810917201	369.022460569031	718.740304240779	716.805295819927	618.76853009965	446.977149743972	593.155239880993	579.502885401334	613.836394045516	629.104266104209	502.744242930291	251.945898214945	223.148969512421	330.171520746935	623.044375782471	566.564610999982	740.877585178586	531.033557878652	643.113735541413	234.411223823628	346.146487778415	212.070601106729	206.033995548033	307.546897109431	431.132455758582	912.684312919861	329.023309682182	644.127135137328	1136.52855240036	737.523667414933	439.443377277753	480.423713061067	789.026067008959	558.735686236186	991.998287628428	994.11853428156	738.929000169738	488.625557225607	542.572515184832
ANOS1	195.808698812667	180.996998646385	369.366096792627	1015.82408205875	238.910253628251	379.968668853799	1296.57505324927	308.674788534691	409.496585538546	2673.14847379691	132.235741870827	320.252972388102	399.908858304702	220.460735312314	431.458641029818	806.911380853592	86.8032058362429	246.350727317543	314.543493843199	200.037762033136	272.0110956486	285.096674295859	96.16364432027	176.575245527665	940.855706094122	205.021435108943	939.571139509869	1533.42261665531	215.94750433621	140.646734294177	35.5558325814686	214.245684195003	72.9043368862271	130.855290356657	55.7936119216988	305.125532342923	605.057846644013	463.61725535034	486.388824137099	463.147303049259	363.64616230582	375.216069925182	1135.71010726232	113.292028545586	601.79102979388	493.552113876798	406.188381117401	970.495922415837	274.017327299722
AKAP8L	2020.29704347861	2430.16349367397	2453.00271946602	3096.74729493282	1961.23599114828	2262.48445167669	2282.88020075991	2418.51049064491	2579.91888549009	2373.24914459274	2849.88059450098	1884.1278933899	2204.42910386044	1848.66795365242	1999.69453986275	2110.20264905444	2958.54259891861	2100.59462454321	1953.0291481355	2266.12827037538	2057.5469647505	2669.30049003518	4774.89480067187	2642.5815854654	1880.0343075428	2517.57504187541	2192.86894375334	2252.59377789668	1759.89334738232	3291.13358248373	5102.26197544075	4100.03162139676	2820.02427752667	3927.13730155119	3912.65383967259	1688.06213628541	3700.58801114454	1677.04478058509	2041.21176529536	1597.96794606569	2827.05564889363	1971.72366156762	1531.13707057414	2433.20379489952	1753.27457266804	1525.93050194726	2724.24426568602	2190.93395014062	1559.44080287184
MBTD1	658.814684546785	668.230625334283	418.271712395832	985.50097513162	933.921900546799	866.378072305078	852.611610891546	982.93837216687	741.252097442843	1108.02500255584	840.698746803018	872.973838438633	425.108594581436	837.50446934287	1028.26670137645	884.544254230177	571.454438421932	1021.77684216269	488.018996508236	800.151048132542	624.461270166046	661.689490575041	1325.3322774909	991.723981730721	946.725572353177	890.63075036573	740.877585178586	495.631320686742	643.901865119282	425.456371239884	1102.23081002553	929.848020237196	957.265640853938	893.808169724283	890.668932131847	906.402316665742	1107.83503896735	1177.9426770715	706.885091079251	691.4284382015	955.586317324723	1007.19764652466	673.870911283327	1313.15760359657	764.997607662008	826.412841840219	845.762108628014	875.923233920558	896.701220565537
UTP18	1226.86387849812	1164.04230883007	1378.3661660798	1631.76219151601	1472.55592690867	1433.23686818469	1094.77348854122	1214.61185770484	1221.25802883571	2079.4546363393	1291.90312664105	1624.02395642494	1857.11099952457	1341.23877516821	1370.5916710558	1507.9597525573	1956.68893155864	1776.53594968255	937.911508914266	1407.99526223323	1088.0443825944	1475.87255112229	1193.41548335925	2118.90294633198	1098.50354276586	934.721381571954	1336.15382082696	1128.82562017634	1107.32205690648	2749.64365545115	2000.53846259852	1208.25865553629	2231.50665947408	1282.67756366553	1928.43011387545	1250.11725456968	1827.49651033212	1294.42554821609	1622.91737653745	1162.258279453	1610.69081815357	1461.13551935571	738.455284335798	1416.15035681983	1552.32315105842	1562.91502727653	1403.29739339464	1308.25552418469	1939.96984875651
RNF216	1782.67502877365	1911.1910567969	2317.86878161506	2014.59141647099	2095.89449773875	2696.91117078967	2497.29436326222	2174.11505069879	1934.48718113132	3163.06035509226	1786.38465836409	2591.28547201337	4896.41832264031	2359.7920047955	6876.21061737043	2234.88574871986	2246.03295101278	1827.79012784929	2961.47465263885	2259.36370837426	2114.70104710468	2186.62519029708	4290.37797736589	2033.03416254798	2657.37231070613	2163.74772644546	1910.5149454931	2583.35182251824	2135.04302644815	4460.84558936363	4819.90683435262	4128.30770154432	3837.51524015619	3014.10745075757	5311.55185494573	2070.36647975036	5603.25464091716	3019.29773284731	1708.84606880168	3092.77037912988	1875.07872275805	2978.92130809228	2070.35565690845	2840.0251701314	2723.47654207955	2824.85253808038	2005.34647335221	2366.56894306043	2654.59975550163
TTC19	2045.79296780318	1801.39192965596	2005.1302397314	2257.176271888	1935.17305438883	2700.62421967097	2086.12367516955	1497.17316087542	1383.06793791165	2237.4168784392	2040.4375685038	1641.90610209128	1991.87480656972	2239.09283127255	1096.73169531232	839.84653925578	3482.97863417925	1471.49092156116	1903.46471880263	1999.4112543312	1924.18743925741	1513.00142033291	4619.55352907759	1943.53712029423	1962.21243516956	1620.33069682874	1299.95459028078	1818.66349917299	2079.08582641942	3743.54724446333	3487.60887232935	2247.94837173133	3831.17573260086	3703.87008297656	4182.49203551208	1601.90904480035	6154.09141780082	1869.89721625495	1634.26644910065	1458.58475296793	2059.15767340417	1854.0088161009	1748.65236472256	3025.41212593327	1764.97015805272	2275.18597197986	1689.29852749648	1477.13532506912	1608.60005760335
PTBP1	12234.9841648727	10906.9992312265	12925.2394079734	12002.2647605934	12240.8926313529	9234.3525678117	11524.1306046096	12203.0325836112	12283.0896342114	11653.3400923073	12870.1441133553	9609.21482124909	14567.638849368	11507.0650839271	9151.05692531507	10231.0717065081	13743.8409240718	13713.7993807742	12741.8709869572	12571.4552960824	14849.4773227621	9975.7315382686	10359.7833746568	12176.4354244694	11418.5669785059	11363.2579276241	12368.0704366132	11349.9572437264	9288.8952047685	7721.50571275029	10269.3610573536	9178.85063251688	9939.29126215563	16272.6316160473	12227.9308746211	11043.7494147412	10289.6802840682	9513.02494672279	10580.5782210624	12701.4306592158	10475.3555786806	10885.6803345353	9933.19843277765	11965.1831057122	10111.3651825791	8998.07994691924	13270.6751913014	12301.2046964216	16081.448793188
DPF1	12.2380436757917	21.4451420197138	68.210463867628	9.47597091472712	19.5472025695842	4.95073184174331	13.873857573679	20.7568729817255	13.5594895873691	19.0775654710028	36.8657219761094	32.5129921206195	174.206872521774	16.0111148550843	10.334338707301	11.7625565722098	36.1680024317679	15.7069255672259	11.4379452306618	26.091882004322	15.8761339872723	15.9123725188387	160.272740533783	37.4920041873809	27.6722266498271	17.6362524824897	40.2213672735389	19.2183573327512	20.4913690246038	273.089075754526	557.389963703611	78.3029911778691	342.333407987501	27.3539307525215	135.933527227412	6.281996254119	40.6658023202697	14.6567851109093	21.076849045941	8.78004365970159	16.2422603511284	15.4500734675075	18.2785961469257	15.448912983489	31.8970510491456	22.3182480435244	16.6926731966055	4.50346135691804	19.1174879511434
SYT7	801.591860764355	2437.88374480107	2280.54607497051	189.519418294542	1418.25814199316	498.786233055638	501.981392211295	3033.18176152311	3281.39648014332	1541.46729005702	4161.81943960731	2199.50391695991	2551.7472081963	2093.76117335717	253.191298328875	334.056606650758	502.735233801573	220.723638234174	358.388950560736	2148.23161835585	300.58813682569	2015.56718571956	18422.735090741	5111.00676438296	484.683242533336	1760.3184509085	682.95881630469	559.355347632181	1631.42822618961	45885.9970634751	24260.5811781615	13438.7508609018	15686.0548610569	15183.6494539267	25971.419134897	644.353330065349	15041.4176703398	1571.36164583801	376.140690666023	255.718771588809	918.590057636042	303.851444860981	141.963763407789	3681.99092773155	5379.4376594384	4253.22041286594	398.398466958985	1245.20706518784	1984.57732064251
LARS2	1060.63045190195	916.136467082175	1123.54216898942	943.806703106821	999.079242445412	851.525876779849	896.755703171434	887.858502379611	953.684100978292	531.119422712717	620.305843684972	624.249448715894	1533.89699075776	916.328419398669	1219.45196746152	656.350656729307	745.060850094418	962.255861065839	1256.26765116769	1180.89925219561	524.970830512472	501.239734343418	814.925242252545	493.443151885529	865.385997049139	735.211275363789	843.844285398846	588.688629876906	1153.82170200077	1142.75471614018	1182.75431322474	653.61246802638	523.009373314238	899.722533130234	2081.6089393332	787.044387837481	1206.418802168	925.691691215322	851.180442239924	1105.18799566494	691.198412720244	833.568249461238	1249.64668991149	883.162858889455	1055.26077220923	1058.52262149287	883.59883454032	810.623044245247	876.673376045291
PIK3C2A	2042.73345688423	2186.54668033002	1622.89424409583	2566.0929237081	1946.03261137193	2833.05629643761	2083.6011556107	3046.57329247906	1947.1427047462	1378.92643224408	2156.6447356024	1994.6720666	1256.69989171368	2869.68443171895	3079.63293477571	1366.80907369078	849.948057146545	3291.01424648033	1851.99396526465	2900.06436648039	2111.52582030722	864.572240190234	1940.53302769365	1358.17808717512	2419.22345105307	1935.57870995324	2451.09012164946	1767.07738212192	2056.23006866121	745.427691759136	1710.86300303773	1872.74653900404	1694.76168645664	2200.14318701362	1485.12450642486	2351.26145511311	2041.91619529354	2983.04147494137	2169.29415565146	1901.97695778286	2161.12297449737	2709.64859908715	2881.92532583195	2592.84256239557	3577.78589267916	3799.20348123767	2812.15901118815	1738.33608377036	2884.91996748445
PLAUR	3729.54381019751	6222.52240844017	39169.5371285143	9491.13246819068	3653.15496911562	3394.96436047547	6664.49667448362	4078.39075263515	8264.05692051521	2413.69358339127	5362.3596900467	4324.22795204239	8838.53358888775	2842.58869888727	2965.9552089954	4759.13038911608	3544.46423831325	14477.6519715172	3002.46062304872	2927.12261448487	11497.4962335826	14335.7216084304	904.924550398438	3963.26766845314	3894.23698672113	5455.1133459901	12755.8044171301	11755.5657326966	11906.2735328727	348.100667378087	380.656560578076	846.107321338641	132.073074069252	92.411928217978	95.3563549207217	11779.6404045094	499.08030120331	2386.74174385017	7600.6360251824	5944.08955761797	6745.95213250201	4453.299747563	5489.06242292178	301.253803178036	3124.8477677813	3938.21428333734	8261.76038743996	6113.44879201623	4466.20932801474
ANLN	1109.58262660511	1190.63428493451	5750.27080302947	1735.99787157801	1038.17364758458	993.859417229969	457.837299931407	1735.54241189137	878.654925261516	1369.00609819916	1069.10593730717	827.455649469766	5465.05584992836	1152.80026956607	802.203042154243	2439.55423307631	173.606411672486	2260.1439210945	1104.71487686142	1952.05932032335	1231.98799741233	364.658536890053	55.4790255693866	712.348079560237	1002.07002565283	741.824870044723	1462.44891406587	1925.88170323991	1479.31921766082	24.6131785014809	48.1049499631635	71.7777419130467	42.2633837021606	13.3073176633888	209.986866687121	1415.24401324938	786.205511525215	448.960470239431	4672.57530387707	1849.29669582465	885.2031891365	1341.21352053648	1854.66822237473	61.7956519339561	469.949885457412	309.904815690082	2484.98261653468	788.105737460656	4838.54516477749
WIZ	2696.4489565661	2359.82342784931	2916.31907781217	2405.00141815774	2927.73656264438	2444.42384686076	3597.11289092114	2567.15648425598	3131.33812870977	2755.56355663164	2311.32048215434	2344.18673189666	3465.51155840485	2677.55105345794	3538.21921491219	3909.87380460254	2781.31938700295	2917.35475403896	3279.83079489227	2901.99709848071	3313.87836760998	2890.74767425569	3053.81214078601	2540.99034831249	2807.47317647337	2630.00615145128	3220.92709126499	2897.92598728065	2351.77866036223	1966.71016788024	2999.23905422506	3859.68494014247	1933.54980437385	1957.65428736965	3335.44356360992	2172.67327588887	3397.44293930253	2462.33989863276	2561.64780712206	2479.26482840824	2514.84331103305	3095.90043577484	2211.71013377801	2943.01792335466	2695.83243117029	2362.54597146452	2557.31753371997	3089.37449084577	2159.3657819101
RABGAP1	4047.7329457681	2539.10481513412	2288.26801427628	4118.25695954041	2410.82165024871	3626.41107407697	2945.04158495823	2174.78462724659	3255.18146694107	5194.43952644463	2562.16767733961	2493.74649565151	1683.99976771048	2708.34165894849	5980.99852685048	3869.88111225702	1443.10329702754	3516.69796647258	3293.17506432804	2166.59257235889	3281.06769070295	2218.44993533476	3279.42684476818	1828.64226875226	2487.14618919355	2032.57809860694	1944.30089400287	2984.91434152363	2638.65782670668	3003.97983329979	2826.68869022676	3187.58426586576	2458.67234687319	3899.78337079867	3219.79862253586	3957.65764009497	4983.40922979305	2914.3860078429	2521.11540511063	2101.72295104107	1973.43463266211	4378.25653357796	4954.10884235509	3396.186037537	2963.23604246562	3085.01954384489	1751.61784076381	2159.4097206422	2535.34304494926
DCN	29737.4262952008	15135.981237514	36802.7627312961	51608.0327957868	28964.6103853305	65829.8812996607	37746.9826786423	29252.4602201813	19426.2287488374	15934.3457840003	7365.13010783578	40233.2020996606	29760.8885428236	33046.9410608939	26612.2139636386	16721.6504230534	15830.7346643848	17729.812244226	23698.4693558287	16125.7494446712	20797.7355233268	32999.6085419849	8701.57694374956	18276.7473316032	25679.8263310396	16214.329626089	29445.2585536124	44169.8541056095	20254.1420216652	1108.76508868576	10527.6637234601	31240.7183968815	3866.04302415514	1916.99303895374	696.912934367402	23012.7471349105	21158.5401769403	55067.0844811715	13289.763971506	33269.7804375242	42857.008632047	22513.6999132951	64171.2767795502	12511.0446977955	79247.1600965672	48733.4887636101	24235.5357917117	40344.2585659502	12998.0710936393
QPCTL	475.24402940991	475.224347156859	944.650575072433	646.261216384389	477.820507256502	599.03855285094	611.710993021302	481.425537866471	1029.61724266756	634.138276256132	556.191544596086	435.674094416301	659.575706025837	444.616343283494	512.841558349814	985.702240751181	1251.41288413917	824.200252132853	594.773151994413	499.611222082759	555.664689554532	574.171441721428	2611.21280346579	598.662647508179	509.839812214997	929.210052671176	643.541876376622	823.354887834711	580.063369311863	815.751058906224	612.81523213943	976.61230663509	475.463066649307	800.656946080561	578.224705370333	761.018974784702	1053.61396920699	379.533593398282	1149.49892104401	665.088307222395	465.611463399015	431.130621521876	484.992084431762	690.051446595843	370.005792170089	283.760582267668	726.687706492228	547.170554865541	402.377603543114
PPP5C	3608.18321041258	2358.96562216852	4212.3178912971	3132.75598440879	2725.74880275868	2453.08762758381	2799.99671032431	3387.38775530803	3823.77606363808	2184.76279773924	3733.856493189	2841.63551134214	4069.2095883388	2746.52200975676	2663.67580180684	3260.58068181656	2517.29296925104	4019.3195846238	2787.99914997381	2981.23911049383	4318.30844453808	3990.02740909879	7791.72092441162	3813.29965170361	2335.36821878086	2986.03799844154	2862.9569225305	3378.38492059943	3507.17662151873	7687.51608529587	5434.81358605566	5779.1957655444	4218.94227806819	2899.51665976728	6006.4359306978	3601.3787096828	3654.99302066424	2290.31552601524	2697.83667788044	3064.23523723585	3404.55823915598	2981.12846144478	2815.51309316479	2592.84256239557	2547.51114379176	2515.58538662011	2936.7976377228	3206.46448612564	4379.72545395005
CEP68	1385.95844628341	1052.52757032756	604.885245618588	877.474906703731	1513.82224344446	1153.52051912619	1273.87237721962	1118.19283482198	1168.82800243121	1095.8153606544	955.303056424401	924.994625831624	879.799488270344	1562.93113470015	2397.56658009384	1044.51502361223	1435.86969654118	1130.07196054725	1061.82258224644	1178.96652019529	1134.61437562373	1017.06581016244	1020.81407047671	757.096600687111	988.653188489278	1119.9020326381	1324.89183799037	917.423689516072	900.8321075047	1445.14519487266	1187.98311213378	1658.50085480903	1134.77185240301	1857.84940489423	1505.4130925782	1044.60623425636	1232.29704000817	1639.2457031938	1112.2091111935	1139.21066484628	1169.44274528125	1341.94923832065	1144.24011879755	1974.88604305601	1843.11793312313	1449.41079436946	890.275903818962	1263.22091061551	1095.15895262979
MAP4K3	1250.32012887672	1528.6097231652	1458.15953890609	1876.24224111597	1333.55359752496	1550.81674942609	2000.35801016863	1379.99726501084	1163.40420659627	1105.73569469932	1631.70891181215	1710.18338554458	651.906221072048	1349.86014470557	1556.60976778722	1604.41271644942	799.31285374207	2189.87609618849	1776.6941591628	2107.64424634912	2032.14515037086	812.857029504008	1437.52319586455	1257.79626951213	1460.75814618178	1130.92469043965	1377.17961544597	963.952344111154	1470.64979230426	1038.44172153867	1059.3546589714	1309.40001914103	1310.16489476698	1060.88893594239	1322.8158171981	1804.72778100476	1460.27199240969	1544.36230484423	1827.20068267504	1996.36242712465	1228.99769990205	2129.90298516353	3090.91060844513	1730.27825415077	1827.16940759856	1754.85196045084	3593.37611678928	1805.88800412413	1299.98918067775
ZBTB32	31.6149461624618	15.440502254194	16.7308684958333	26.5327185612359	23.8910253628251	60.6464650613555	27.747715147358	48.8790879892245	21.6951833397905	60.2851068883687	22.4400046811101	14.6308464542788	58.0689575072581	75.1290773969339	24.54405442984	18.8200905155357	43.4016029181214	28.1071299624042	30.5011872817647	7.7309280012806	22.2265875821813	13.2603104323655	20.9587429928794	31.4449067378033	35.2191975543254	14.3294551420229	19.3062562912987	18.2068648415538	21.2794986024732	21.0970101441265	46.0134303995477	26.1009970592897	6.33950755532409	51.7506798020677	10.1442930766725	10.7691364356326	11.0906733600736	45.5131748180867	21.076849045941	24.1451200641794	59.5549546208043	25.7501224458458	18.8878826851565	15.448912983489	39.3396962939462	30.6078830311192	47.8523298302692	24.7690374630492	53.711037577022
TYROBP	2375.20031007657	2576.84826508881	2391.22720501987	1819.38641562761	2749.6398281215	1335.45991431026	3645.0407625393	3930.41433557188	2323.19254930257	1669.66853002216	1368.84028554772	1259.878444674	9041.22711980931	2952.20325443362	4053.64435793883	1559.71500147502	3052.57940524121	1282.18113446144	930.286212093825	1332.61871422074	2617.44529003497	6008.24665690483	976.430850021203	1222.72310430458	2055.29174299171	4809.18559881891	3351.24432123126	3442.10894754487	1898.60415308733	1183.77668030932	1187.98311213378	1568.23490664566	391.99288383754	619.529566773324	258.679473455149	1870.24002765486	882.324680645852	2871.18706225286	1005.20356988334	2742.66613819928	5228.20313746879	1375.05653860817	1798.00457431926	813.642750463755	4501.73713806941	2967.05166132912	2242.38243274401	4805.19326783155	3297.31149328769
LDAF1	3898.83674771263	4291.60182098513	2227.77948971442	2154.83578600895	1804.8583705916	2037.22615287737	1922.15990384426	1025.79127122592	3252.4695690236	3307.28675005304	2299.29905107517	2201.12956656594	851.312829870557	1588.79524331221	2203.79772933195	2597.17249114392	1341.83289021859	4346.68498065651	3805.97627550271	2807.29323046502	3295.88541575774	1848.48727427176	252.737783149428	1987.07622193119	1618.40598285353	2215.55421811277	2517.05316397806	3633.28102838118	2424.28658152621	793.48199264298	217.518034616044	780.854828690417	394.106053022648	8129.29250147909	143.034532381082	2519.08049790172	393.102755762607	1729.50064308729	4760.12529222174	2013.92251444405	1240.72822126676	2441.84732565035	3155.4949814976	885.737677720037	1688.41723553477	1294.45838652442	2121.08234084868	1765.35685191187	1584.0204302376
GABRA3	0	5.14683408473132	27.0267875701922	0	0	1.23768296043583	0	12.7219544081543	7.23172777993017	0	28.8514345899987	1.62564960603097	165.441746860301	7.3897453177312	5.16716935365052	2.35251131444196	0	0.826680293011889	0.953162102555148	5.79819600096045	1.05840893248482	123.320887021	4.93146893950103	3.62825846974654	5.0313139363322	2.20453156031121	0.804427345470778	3.0344774735923	3.94064788934689	0	1.0457597818079	692.763963615314	2.11316918510803	1.47859085148765	1.01442930766725	0	1.23229704000817	3.85704871339717	4.86388824137099	2.1950109149254	3.60939118913965	5.88574227333619	0.609286538230856	38.6222824587225	1.59485255245728	1.91299268944495	0	4.50346135691804	132.912059088902
BRCA1	425.272017733761	440.054314244528	386.09696528846	557.187089785955	384.428317201822	461.655744242563	369.549115371632	660.872052676226	517.068536265008	724.947487898105	517.722965142754	393.407204659496	1135.08377316074	534.52491131589	443.084772075532	550.487647579419	444.866429910745	1197.03306428122	428.922946149817	724.774500120056	191.572016779753	647.103149099439	273.696526142307	803.054541303901	396.635248647522	288.793634400769	360.383450770908	504.734753107519	539.868760840524	233.239167704509	1070.85801657129	463.292697802392	202.864241770371	431.009233208649	376.35327314455	427.175745280092	412.819508402738	300.0783899023	619.335102734573	689.233427286575	419.591725737485	543.695442499431	391.771244082441	327.001991483851	311.527865246655	381.32320942936	577.566492602551	367.03210058882	973.17117237011
ERCC1	2538.37422575379	1680.44132866478	4591.97990716409	2323.50806829109	2265.30358667514	1993.90724926212	2411.5286982613	1807.18710250571	2963.20045782639	2354.17157912174	2348.18620413045	2271.03249962527	3036.02040099268	2219.3868437586	2202.50593699353	3274.69574970321	5016.5019372862	2070.00745370177	2767.98274582015	1846.7254263059	2114.70104710468	3228.88559028101	4386.54162168616	2507.12660259486	2381.48859653058	2314.75813832677	2799.40716223831	2344.63959459565	1923.03617000128	3117.66927685425	3026.42880855207	4006.50304860097	1516.19889031501	1899.98924416163	2102.91195479421	2692.28410890814	3240.9412152215	2186.9466204962	2333.04505977762	2248.78868234107	2445.36253064211	2210.09622363774	1799.22314739572	3064.03440839199	2088.72522620155	1749.75064661232	1833.96836186706	2879.96353774908	2470.70772854301
CD22	134.618480433708	127.813046437494	105.533170512179	331.658982015449	223.706873851908	259.913421691524	189.188966913805	320.727166395048	236.839084792713	1232.41072942678	211.577186993324	299.119527509699	89.8425380300974	257.40946190097	195.060643100307	366.991765052946	151.905610213425	38.0272934785469	919.801428965718	93.7375020155273	1407.68388020481	331.507760809139	50.5475566298855	847.803062430775	1417.15342540024	199.510106208165	102.162272874789	145.65491873243	152.10900852879	323.487488876606	675.560819047904	134.855151472997	278.93833243426	28.0932261782653	38.5483136913556	192.049599768781	32.0397230402125	1281.31158259054	42.1536980918819	201.941004173136	496.291288506702	127.279176660895	54.8357884407771	164.788405157216	321.096980561399	1101.88378912029	120.18724701556	135.103840707541	409.66045609593
SEMA3B	5351.08459723991	4172.36683135552	23541.6189635217	2488.38996220734	3140.58387951319	9476.93842805712	3738.37398621678	2717.81120751044	4724.12617223939	988.980994016783	2708.82913650543	2955.43098376431	374.709122027967	4220.77620064414	5004.40351901053	3528.76697166294	5258.82755357905	7006.11548327576	2508.72265392515	2738.68124445365	5031.67606503285	6000.29047064541	165.204209473284	1244.49265512306	7193.10182430961	6808.69572402118	6079.05744972267	2923.21329956058	15319.662734625	5761.82788158477	333.597370396721	1414.89154892233	259.919809768288	703.80924530812	941.39039751521	4511.37073849375	634.632975604209	2032.66467196031	6251.71768624218	6286.51126034634	2075.3999337553	6745.79636302744	3279.18014875847	3764.38513031016	1516.17315986939	1516.36553850003	5334.97835363513	2801.15296400302	847.541965834025
MBTPS2	769.976914601893	903.269381870347	1176.30875424551	1464.98510341681	842.701621888739	1043.3667356474	1051.89065604075	943.433355846812	794.586089819828	866.884575002365	773.378732759687	926.620275437655	1279.70834657505	1066.58657419254	1029.55849371487	1188.01821379319	589.538439637816	1318.55506735396	712.012090608696	1211.82296420073	901.764410477069	702.796452915374	1378.34556859054	778.86615150559	1116.11314154303	579.791800361849	926.700301982336	787.952650642801	1101.01702028352	1888.18240789932	1653.34621503829	1146.26878752047	1597.55590394167	1170.30465895247	1935.53111902912	1255.5018227875	4240.33411466813	1003.60407522594	1366.75259582525	581.67789245523	730.90171580078	739.396373087859	1333.11894564911	1035.07716989376	1271.62910182594	1206.46072280995	933.676854130136	1096.59284040954	1386.47305474245
PRICKLE3	647.596477843976	673.377459419014	594.589326544229	581.824614164245	499.539621222706	556.957332196122	691.1703591251	505.530293587184	678.878445340945	1274.38137346298	489.672959291367	560.849114080686	399.908858304702	508.660802703831	554.178913179018	715.163439590356	415.932027965331	863.880906197424	932.192536298935	593.348724098286	671.031263195378	381.896940452128	463.558080313097	409.993207081359	558.475846932875	577.587268801538	595.276235648376	570.481765035352	673.850789078319	271.917019635408	339.871929087568	227.296182724648	249.353963842748	303.111124554968	191.727139149111	700.89129635242	502.777192323335	384.162051854359	577.181404642691	468.634830336572	463.806767804445	533.395393521092	576.38506516639	442.868838860018	468.88665042244	304.165837621747	684.399601060827	596.70862979164	782.906649427778
LTF	1663.35410293469	31907.7979082918	168.595674842628	1218.60985963391	853.561178871842	872.566487107258	9122.69198458366	8575.2668476438	6832.17482008903	4336.71218286835	21576.865929626	157.688011785004	131.476884922094	3978.14622937863	135.638195533326	65.8703168043749	4766.94272050701	650.597390600357	2845.18887612712	19328.2863692017	765.229658186527	1555.43441371648	9.86293787900205	3680.26350781291	804.171677490431	10647.8874363032	371.645433607499	879.998467341767	6503.64527657811	16.4087856676539	123.399654253332	221.858475003962	143.695504587346	61.3615203367374	6.08657584600351	1688.06213628541	8.62607928005721	1012.8609921381	14531.6767691361	172.308356821644	2232.40845048288	537.809700226095	191.315973004489	3094.93223435897	385.422700177176	18444.4378473984	1604.72231663368	5059.63883449741	6225.92857608904
EXTL3	1693.94921212416	2752.69842965047	1960.08559378108	1593.8583078571	2745.29600532826	2196.88725477359	2257.6550051714	2849.04821087877	2274.37838678804	2385.45878649419	1893.77610933797	2797.74297197931	3124.76729831509	3576.6367337819	3901.21286200614	2171.36794322993	2774.0857865166	2049.34044637647	2369.5609869521	1905.67375231567	2668.24891879424	2442.54918164173	2055.18968053705	2671.60765322337	2898.87537965007	2291.61055694351	2734.24854725517	3294.43104383004	2181.54267154244	4040.07744260022	4533.36865413725	3399.65486697248	6106.00236036966	1867.4602454289	5968.90204631411	1759.85637918962	2517.5828527367	2494.73910782529	2581.10336008754	1759.30124831271	1731.60542298975	2326.33963353613	1389.78259370458	2803.97770650326	3545.88884163002	3763.49428436804	2185.62734387555	2686.31469940161	2708.31079307865
NR1H4	293.713048219	677.666487822957	10.2959190743589	3.79038836589085	412.663165357888	566.858795879608	76.9368465449472	270.508925310228	301.924634812085	23.6561811840434	481.658671905256	172.318858239283	8.76512566147292	831.34634824476	23.2522620914273	72.9278507477007	571.454438421932	48.7741372877014	124.864235434724	699.648984115894	95.2568039236341	271.836363863494	13.5615395836278	232.208542063779	329.551062829759	364.849973231506	270.287588078181	32.3677597183179	193.879876155867	3.51616835735441	111.896296653445	13.0504985296449	38.0370453319446	3.69647712871912	1.01442930766725	129.229637227591	1.23229704000817	374.133725199526	160.508311965243	10.975054574627	192.200080821687	66.2146005750322	3.04643269115428	265.206339549895	645.383666227712	925.250797461542	50.0780195898166	141.859032742918	193.90594921874
ELOVL5	2556.73129126748	3468.96617310891	3115.80250987788	4131.52331882102	3422.93236107385	3028.61020418647	1779.63754876919	3183.16690822977	3556.20213578066	1958.12131994372	2001.96898905047	3792.64053087026	4853.68833504063	4192.44884359284	3800.45305960996	2467.78436884962	1323.7488890027	3233.1466259695	2200.85129479984	3060.48112250696	2884.16434102114	1147.01685239962	2727.10232354407	3126.3493814316	2350.46216058986	1586.16045764392	4421.1326907074	4378.75099439369	3164.34025514556	1987.80717802436	2516.09803502981	2547.02229636902	6413.46847680288	9930.95545401678	2865.76279415999	3027.02476644906	4177.48696562771	3656.48218030052	8078.91836891722	1366.39429454106	2271.20940576613	2548.52640435457	2156.87434533723	1627.28550092751	5169.98035754901	6021.46332214289	2641.89374458277	3494.6860129684	4726.57130677794
ALOX5	2181.43128520987	3349.7311834793	1701.40062703782	2854.16243951581	4471.96556564153	5942.1158930524	7983.77440376256	5330.49889701666	10829.5123504454	2880.71238612142	2472.40765861517	3683.72200726619	2294.27164189054	5124.78837784659	2500.90996716685	7118.69923750137	2506.44256852151	9118.28363192114	5971.560572508	8003.44321332574	9594.47697297492	7446.99033881649	149.176935419906	4497.83108299579	4560.88608328514	3382.85367929756	3451.79773941511	1872.27260120645	1460.40410779196	117.205611911814	585.625477812425	712.339711409782	646.629770643058	1589.48516534922	48.6926067680281	7659.54828984367	230.439546481528	3364.88929756769	1952.04048087022	7603.51780930157	4174.26091024001	5186.81037837752	3064.10200076298	1542.31647951832	5205.59873122056	2952.38538404338	8376.38341005666	6066.1624477686	3820.76652052138
KDM5D	1353.32366314796	2672.92250133713	537.961771635255	2372.78311704767	0	2920.93178662855	2908.46505135489	2652.19270582627	1323.40618372722	0	2137.41044587574	1079.43133840457	0	1.23162421962187	0	830.436493998012	1689.04571356356	1927.81844330373	634.805960301729	1080.39718817896	3.17522679745447	653.733304315621	415.476258152962	916.739973355959	2174.36617281823	1857.3178395622	2.41328203641233	1.01149249119743	2.36438873360814	208.625989203029	0	0	367.691438208797	0	2045.08948425718	940.504582045245	2.46459408001635	2598.87942308702	2418.97375204184	1995.26492166719	2531.08557138418	1460.39980157154	2155.65577226077	2752.48132989163	2084.47228606166	2447.99297825972	1.1128448797737	2639.02835515397	985.005807768437
CALCOCO1	4795.27344696437	3577.04968888827	3432.40202141441	5734.85759759285	4871.5972626197	5094.30306515386	6948.28012485433	3818.59505208969	3978.35424493409	2943.28680086631	3119.1606506743	3269.18135772829	2150.74270918392	4393.2035913912	10108.2750480788	2891.23640544917	3602.33304220408	4337.59149743338	4661.91584359723	3033.42287450248	2975.18750921484	4919.57517040762	7721.44749202373	2871.16186905943	4264.03856104154	4950.27561867883	3978.69765069847	3423.90208270331	3563.13382154746	6780.34464909843	4447.616352029	5686.75473429274	4972.2870925592	6986.34177327913	5365.31660825209	5609.82265492827	7005.60867244647	4206.49732683096	2435.18671284641	4110.15793819781	4951.18236370232	6155.75070012549	4567.2118905785	4536.83077948461	3762.25717124672	3498.86362899482	4481.4263308487	3692.83831267279	3003.26632146772
UBR7	1783.69486574664	1778.23117627467	1598.44143629423	1480.14665688038	1581.1514967397	1290.90332773457	1389.90827692675	1472.39882860691	1089.27899685198	1221.72729276302	1565.19032650743	1967.03602329748	2036.79607558477	1622.049097242	1592.77995326277	1811.43371212031	1623.94330918638	1361.54244259058	1861.5255862902	1857.35545230766	1590.78862552469	1108.56195214576	2455.87153187151	1349.71215074571	1804.56459849782	1690.8757067587	1841.33419378261	1294.71038873271	1257.85480627953	1775.66502046398	1707.7257236923	2002.16398275635	2622.44295871907	2445.58926836057	2481.2940865541	1267.16838725943	3159.60961058096	1605.3036745159	1384.58685271028	2267.44627511793	1567.37812388389	1756.89406859085	1885.13254928627	2054.70542680404	2220.56637053802	1921.91998866236	1567.99843560115	1722.57396902115	1797.95422397658
MAP4K5	1534.85464433887	2075.8897475083	3423.39309222435	2981.14044977315	2376.07106790279	2609.03568059872	2121.43894899346	2168.08886176861	2060.13845130761	1356.79645629772	1812.83180673825	3184.64757821468	2074.04785964603	2542.07238929953	1991.94378583228	3095.90488980562	1106.7408744121	2240.30359406222	2817.54717515302	2879.77068047702	2415.28918393037	1302.1624844583	1939.30016045878	1563.77940046076	2663.24217696518	1774.64790605053	3557.98214901725	2192.91572091604	1730.73255300116	1256.44415969464	1709.81724325592	2333.86415371815	2029.69900229626	1432.01523966579	1925.38682595244	2676.1304042547	4294.55518442848	2733.10471831324	2877.80054281117	2946.80215328734	2180.97462603764	2463.91885917536	2516.35340289344	1503.6941970596	3714.411594673	3027.62976316154	3022.48669346538	2641.28008583243	3016.92167000425
EHD3	556.830987248521	621.051312890913	844.265364097434	1087.84146101067	979.532039875828	665.873432714475	886.665624936031	642.793485885691	710.51725437814	705.106819808262	500.091532893311	1025.78490140554	932.390242239181	767.301888824423	926.215106641856	738.688552734775	408.698427478977	636.543825619155	440.360891380479	680.321664112693	455.115840968474	576.823503807901	567.118928042618	569.636579750207	888.865462085356	547.826092737336	1346.61137631808	1287.62994129433	784.977059557901	2634.78215577757	673.469299484289	990.750346708872	1080.88603818276	1454.1941024381	572.13812952433	629.097053448203	1279.12432752848	810.751639556086	439.371237803846	586.067914285081	741.729889368199	966.73316839547	583.087217086929	288.379709025128	1145.63575018181	991.5678773623	604.27476971712	1056.06168819728	461.550780534748
PSMC4	3831.52750749578	2533.1001753686	7250.90100811729	4396.85050443338	3379.49413314144	3544.72399868821	3679.09477658379	4699.75778899132	4753.9570493316	2486.95143479992	4053.62655989482	6395.30555012585	5643.64528528087	2971.90924194757	3089.96727348301	4599.15961973403	4705.457116373	3677.07394331688	4452.2201810351	4325.4542167165	6438.30153630518	4967.31228796413	3678.87582886777	7242.00390561409	3869.91896936219	3431.3533736244	4945.61931995434	9167.15644772234	3883.11443016243	4532.34101262984	3344.33978222167	3720.47962249292	3446.5789409112	4654.60400048311	3986.7071791323	4930.46963144712	3359.24173106228	2867.33001353946	3519.83379067214	5226.32098843737	4462.1098575739	3954.48308989775	4588.53691941658	2644.3389390072	3164.71908159273	3319.67998041681	3834.86345570018	3713.10388877892	7078.93268133768
MAN2B2	2435.37069148254	4657.88484668185	5147.95953717947	3079.69054728631	3344.74355079551	3115.24801141698	4445.94072247441	3822.61251137647	4565.02816108092	3164.58656032994	2458.78337005878	3594.31127893448	4182.06058123026	2904.16990986836	3863.75088419218	4763.83541174497	4058.04987284436	4221.85625641172	5170.90440636168	4085.7954486768	3650.45240814015	3313.75157704815	4602.29338778933	2778.03656833593	3420.45492438318	4281.20029012437	3017.40697286089	3848.72892900623	4372.54289801931	6407.63080321886	6295.47388648357	3857.50985705419	12546.9420365789	3332.00448382741	6016.58022377447	4549.96014405476	8428.91175365591	3352.54674168482	3965.69021279782	4955.23714044408	3514.64467042474	2369.01126501782	5029.66037309572	5080.1175527373	4723.42164286098	2974.06596785709	3783.67259123059	3359.58217226086	2544.44661064028
SLC7A14	29.5752722164966	116.661572587243	164.734705189743	3.79038836589085	104.251747037782	6.18841480217913	26.4864553679326	95.7494463350561	105.764018781479	5.34171833188077	139.448600518327	269.857834601142	0	139.173536817271	111.094141103486	14.1150678866518	18.0840012158839	3.30672117204756	16.2037557434375	71.5110840118456	1.05840893248482	115.36470076158	2607.51420176117	308.401969928456	98.110621758478	124.556033157584	16.8929742548863	14.1608948767641	116.643177524668	494.607682267854	6450.24633419114	1600.86115296977	3601.89687601664	46.5756118218609	11036.9908674197	33.2048373432005	4809.6553471519	211.366269494165	3.24259216091399	3.2925163723881	72.1878237827931	71.3646250642013	4.26500576761599	280.655252533384	263.682288672937	293.963209944708	13.3541385572844	54.0415362830164	101.959935739432
CLDN11	322.268483462514	547.280024343097	1257.38911695609	604.56694435959	621.166659433452	1058.21893117263	283.783450370707	761.978111393663	532.435957797359	988.980994016783	334.997212739429	2233.64255868656	391.143732643229	732.816410675011	620.060322438062	693.990837760378	162.756010942955	247.177407610555	725.356360044468	351.757224058267	378.910397829567	822.139246806664	281.093729551559	278.166482680568	569.377027128261	445.315375182865	732.833311723879	332.781029603956	694.342158102923	242.615616657455	157.909727052993	699.289212880137	457.501128575889	21.4395673465709	264.766049301153	534.867109636418	407.890320242705	2088.20617343323	116.733317792904	1089.82291926046	832.867016893975	464.973639593559	68.2400922818559	64.3704707645376	579.463094059478	667.634448616288	304.919497057994	515.646325367115	2740.17327299722
SLC25A39	6470.86559357485	5822.7849611927	12322.9281421234	6390.59478489197	6937.08500080576	5000.23916016074	7291.34278485803	5823.97681274348	7730.71699674536	7744.72847860828	8889.44756867404	6257.12533361322	8395.89474298337	5675.32440401756	5315.72547256797	6568.21158992195	16145.3962855412	14172.6069433958	6845.61022055108	6082.30760500751	15280.2497582834	16698.7089274779	9713.76094358215	14468.2853578593	6036.73817127592	9125.65839390827	8115.06306110921	8178.92828382245	7291.77485444749	7766.04384527678	10365.5709572799	12278.3440333075	6719.87800864354	6472.53145238718	4623.76878434733	6629.30090416816	9687.08703150425	3905.64752718598	8135.66373173321	6985.62223675007	6432.83744684415	5562.76216608687	4206.51425994583	9395.5139127919	3556.52119197973	3353.476184597	9478.09984103262	8281.86543537227	6875.92316642792
MVP	32048.3768759795	19587.1349151258	21492.7310677243	20602.6559627997	21567.0801684412	20319.041161475	25270.6009405666	17457.1997541789	32241.7543408462	17740.6096827949	19742.3955469452	16269.501257158	14405.4840246307	19112.3446400921	19542.2344955063	26590.4353871375	27994.0338821883	24076.2368536783	30427.793799868	25772.9812242692	29855.5991675319	40453.2290360176	6047.21378706313	22654.8458850974	25764.5201156345	18634.9052793107	28381.8056029	23149.0171535445	28367.1478962525	12923.0907693966	3329.69914527636	3513.84672910688	3508.91743187189	10130.5652189676	2849.53192523731	25149.5232893473	3245.87040338153	13816.7199011314	17813.180035981	36092.5644741183	19179.4024312908	23266.339206498	26503.9644130422	8965.51916808479	15937.3615567056	11798.0635800368	22796.6273621643	20452.4697524433	19145.7090047856
NUB1	5233.80334534691	3770.05596706569	4353.88677856954	3890.83365758695	3338.22781660565	3571.95302381779	3445.7617173901	4569.19036217079	4345.36442976554	5845.36606031525	3372.4121320754	3677.21940884206	6537.68810275111	3650.53418695921	4446.34922881627	4627.38975550733	3772.32265363339	3631.60652720123	5159.46646113102	3742.73551861997	4123.56120096087	4428.94368441009	4880.92138287114	2681.28300914269	4972.61527374166	4283.40482168469	3844.35828400485	2944.45464187573	3990.30005275266	5400.83459689638	4663.04286708143	4645.97747655357	3382.1272807654	3760.79583075883	4512.18156050394	4456.62762827928	6638.38415452403	3142.72329167602	3618.73285158002	3643.71811877616	3805.20066115048	3799.98235522268	4736.59354820668	3960.07136143435	3567.68515984693	3243.16027283901	2976.86005339465	3161.42987255646	6347.00599977962
PGM3	994.341048658074	1935.20961585898	2397.66215444134	1883.82301784775	1700.60662355382	1255.01052188193	1169.18781552731	1792.45641845416	1363.18068651684	1045.45058781095	1550.76460921243	1362.29436985396	3453.45951062033	1998.92610844629	1006.30623162344	1331.52140397415	2394.32176098303	1092.04466706871	854.986405991968	1562.61382225884	1620.42407563426	1042.26039998393	1481.90641632006	2652.25694138472	1617.5674305308	1322.71893618673	1769.74016003571	2335.53616217487	1146.72853579995	843.88040576506	745.626724429034	1119.08024891705	3592.38761468365	2197.18600531064	1484.11007711719	1294.09122834851	2560.71324913698	1464.13569160557	2167.67285957101	1592.48041877838	1351.7170003328	971.147475100472	1068.68858805692	3965.22099909551	2309.34649595814	2249.67940278726	1721.57102900992	1625.74954984741	1339.13451314914
RWDD2A	248.840221407764	362.851802973558	184.039553454166	373.353254040248	338.818177872792	330.461350436366	233.333059193692	305.326905795703	267.573927857416	199.169783517269	341.408642648318	360.894212538876	569.73316799574	431.068476867653	360.410062417124	188.200905155357	799.31285374207	203.363352080925	204.929852049357	270.582480044821	272.0110956486	323.551574549719	556.023122928741	908.27403692655	323.681196570705	342.804657628394	273.505297460064	355.033864410299	270.328445209197	1054.85050720632	453.859745304629	512.232067288561	1145.33769832855	792.524696397379	482.868350449612	197.434167986597	628.471490404168	366.419627772732	256.164780712206	266.693826163436	369.06024908953	282.515629120137	163.288792245869	939.808873162248	386.485935212147	422.771384367334	334.966308811884	331.004409733476	237.60306453564
CLK1	5108.36339767004	5480.52049455807	3920.17118756217	4569.31317508142	3720.48422241085	4515.0674396699	4130.62577761807	4113.87830966842	3297.66786764816	5376.05794972858	6186.22843333889	4138.90389695486	1938.1884118932	4872.30541282411	3937.3830474817	4293.33314885658	4181.02108111237	5779.32192844612	4142.44249770467	2769.60495645878	3347.74745344949	2809.85978061826	5006.67384082842	3525.45781310372	4269.9084273006	5733.98658836946	4552.25434801913	5200.082897246	4022.61336544531	4718.69793556962	3618.32884505534	4676.42863978941	3769.89382623273	5830.08372741579	3714.84012467748	4918.80306697518	4276.07072882836	4336.0941636011	6741.34910254019	5601.66785488961	6199.12936734735	4195.06280532037	4146.80417919921	4410.66465678611	2323.70016893026	3558.80406659743	6213.01296377658	3111.89179763036	2061.95762901618
POLR3B	414.053811030952	369.714248419867	396.392884362819	322.183011100722	401.803608374785	365.116473328569	451.53100103428	516.243518351946	327.23568204184	213.668733275231	531.347253699143	531.587421172128	593.83726356479	459.395833918956	325.531669279983	359.93423110962	694.425646689943	386.059696836552	285.948630766545	566.290476093804	394.786531816839	380.570909408891	464.790947547972	314.449067378033	520.740992410383	432.088185820998	518.855637828652	292.321329956058	363.327735397783	491.0915139105	642.096506030052	541.595688980261	1040.73582366571	735.598948615105	1180.79571412468	416.40660884446	454.717607763016	533.815541934169	332.365696493684	387.419426484333	462.002072209876	389.194707824356	643.406584371784	975.856336790389	611.360145108624	571.347149914226	458.492090466765	587.701707077804	865.749097216067
ANGEL1	948.448384873855	1635.83543326377	1463.30749844327	1116.26937375485	1757.07631986595	960.441977298201	1136.39506126225	1399.41498489697	1338.77360525957	906.565911182051	1709.44749945742	1300.51968482478	1461.58470405061	1623.28072146162	1817.55182014657	1086.86022727219	2170.08014590607	1124.28519849617	1392.56983183307	1354.84513222443	844.610328122889	794.292594898696	5459.13611602764	1723.42277312961	1113.59748457486	1495.77466367116	1436.70723901081	740.412503556521	909.501532861263	2217.53017737152	6788.02674371509	3741.14291183152	4281.28076902887	6408.95204577321	5327.78272386841	1120.88761734209	10282.2865018282	1954.75228794969	911.168397216832	1431.14711653136	1735.21481417889	1226.44154620643	944.394134257827	5435.44255135755	2156.24065092224	1705.75181475508	1205.21100479492	2076.09568553922	1539.4129583516
RNF14	1766.35763720593	2135.9361451635	2303.71189288781	2243.90991260738	1885.21909226656	2464.22677422773	2134.05154678772	1932.39791694386	2409.97328266173	1949.72719113648	1916.21611401908	2321.42763741223	1282.9952686981	1918.87053417087	2259.34479988369	1787.90859897589	1989.24013374723	1970.80581854034	1839.60285793144	2483.56062041139	2596.27711138527	1827.27077757997	3101.89396294615	2647.41926342506	1869.13312734741	1964.23762023729	1915.34150956592	2511.53585564323	3126.51003540782	3008.66805777626	2347.73071015874	2204.44670996584	3868.15619334025	3594.45435996647	4791.14962011243	2727.28380232395	3716.60787266465	1912.32475210232	1914.75067101971	1746.13118282315	1916.58672143316	1771.60842427419	2076.44852229076	2556.79509876743	2333.269284245	2349.79268686822	1897.40052001416	2024.30587993466	1904.46594256153
DNASE1L1	1273.77637925532	1825.41048871804	4093.91482194198	606.462138542536	788.403836973228	826.772217571132	1398.73709538273	959.503192993954	1768.15744219293	1199.59731681665	1017.81449803607	1011.15405495127	1181.10068288348	807.945488071945	918.46435261138	1216.24834956649	444.866429910745	1377.24936815781	1396.38248024329	1063.00260017608	1553.74431288772	1108.56195214576	1070.12875987172	749.840083747618	972.72069435756	1532.14943441629	1135.04698445927	1581.97425623279	1418.63324016488	1222.45453224022	1550.86175642112	1198.47078163905	1074.54653062743	1270.84883685363	412.872728220571	1310.24493300196	1521.88684441009	782.980888819626	1144.63503280264	1016.29005361046	941.148752568165	1066.05506925802	1754.13594356663	780.170105666195	1252.49087119645	689.952696659813	1202.98531503537	914.202655454361	960.426180402682
DDX11	412.014137084986	729.13482867027	451.733449387499	928.645149643258	1292.28728098917	1047.07978452871	657.116345080615	2253.79465988671	1026.00137877759	7142.64051234343	932.06162300468	1563.8749210018	1181.10068288348	862.136953735307	383.662324508551	2663.0428079483	1768.61531891345	1859.20397898374	1313.45737732099	946.072314156714	710.192393697316	655.059335358858	1092.32037009948	1012.28411305928	997.877264039221	1269.81017873926	501.962663573765	1137.92905259711	1443.8533866567	976.322747225409	1544.58719773027	1548.65915885119	456.444543983335	564.821705268281	1397.88358596547	1535.49937011395	209.490496801389	1076.11659103781	1530.50349995141	1524.43508041569	828.35527790755	1629.61489192996	1197.24804762363	1413.57553798924	111.63967867201	438.712990112709	1561.3213663225	846.650735100591	1466.58443282343
HEBP1	1817.34948585506	1386.2139801543	1925.33686690512	1662.08529844314	2289.19461203797	1579.28345751611	1345.76418464686	1169.0806524546	2710.99395150132	4844.17542439702	1580.41747254104	1843.48665323912	1671.94771992596	1336.31227828973	1441.64024966849	1362.10405106189	4633.12111150946	2021.23331641407	1577.48327972877	2131.80339635313	1652.17634360881	2498.24248545767	2164.91486444095	1585.54895127924	4300.93486324131	2556.15434418085	2215.39290942652	1541.51455658489	1263.37171332461	1502.57594470945	877.392456936829	1682.42676878005	1058.69776173912	156.730630257691	1002.25615597524	1504.98681687965	438.69774624291	1501.93476899686	2046.07565353673	905.442002406726	1485.26447433097	1496.44997299573	1405.62404369859	3748.93621732667	1653.33047938071	1487.67064815836	1717.11964949082	2076.09568553922	1916.30057795985
GPRC5A	75246.6313775781	19438.7345323494	51153.9869310681	47525.7845257224	32161.6639611558	49678.1186659732	38151.8470678378	25314.0109660359	46263.1705401583	36755.6007390528	36670.1733638883	45362.1266066883	232.275830029032	14142.7409139179	21441.1692329728	30759.0854363286	19226.9100927278	95827.1262053521	77730.3694633723	49718.5643422357	39102.9180106518	44955.1044278057	20.9587429928794	2042.7095184673	23616.1490648206	24807.5936481821	26916.9434067977	29607.3967098401	57230.0292969849	26.9572907397172	253.073867197512	1274.59868972865	84.5267674043213	2.9571817029753	8.11543446133801	60964.081362116	81.3316046405395	18480.6632053712	79929.89676653	25889.0562360876	19156.8437363587	77698.4194680952	50128.4406464055	517.538584946882	5357.109723704	5942.39295764584	53833.8710590528	5786.94784363968	38474.3996799607
MAMLD1	364.081799354802	514.683408473132	857.135262940382	253.956020514687	423.52272234099	298.281593465034	303.963606841513	410.450423799926	312.77222648198	115.228495444857	234.818620413045	199.95490154181	867.747440485819	458.164209699334	485.713919243149	145.855701495401	311.044820913204	410.860105626909	232.571553023456	349.824492057947	334.457222665204	383.222971495364	994.923858544332	266.072287781413	293.493312952712	354.929581210105	563.099141829545	266.022525184925	431.10687909455	6890.51792429553	8174.70421439237	4267.51301919387	5614.69052483204	113.851495564549	9392.60095969108	183.972747442057	1784.36611393184	550.015146530437	442.61382996476	182.185905938808	423.201116926624	267.06555565263	342.419034485741	576.759418050257	784.667455808981	925.250797461542	273.759840424331	407.563252801082	182.071313820414
CD6	502.779627680441	482.086792603167	370.653086676922	297.545486722432	616.822836640211	581.710991404838	277.47715147358	661.541629224024	236.839084792713	573.853169367763	303.741491933597	268.232184995111	490.847037042483	1227.929346963	470.212411182197	326.999072707432	303.81122042685	233.950522922365	734.887981070019	407.806452067552	368.326308504718	684.232018310062	167.669943943035	220.114347164623	874.610072599081	357.134112770416	236.501639568409	271.079987640912	280.574129721499	537.973758675225	146.406369453106	308.861798534928	139.46916621713	188.520333564675	39.5627429990228	233.331289438706	28.342831920188	1002.06125574059	201.040713976668	189.868444141047	683.979630341964	298.701420371812	237.621749910034	169.938042818379	704.924828186117	808.5582434054	183.619405162661	389.54940737341	903.073716549251
TACC3	1830.60736650384	2207.13401666895	4277.95437539614	1442.24277322147	1237.98949607366	1215.40466714798	1429.00733008894	2302.67374787593	1671.43308313636	3635.42087615429	1364.03171311605	1604.51616115257	7170.96843179253	1576.47900111599	1224.61913681517	2296.05104289535	1710.74651502262	2534.60177837445	1538.40363352401	1735.59333628749	1874.44221943062	2104.41126561641	447.530806259718	1702.86264180104	1521.13391341777	1930.06738105247	1584.72187057743	2023.99647488606	1874.96026575125	3486.86695437646	826.150227628242	751.491206998716	703.685338640974	321.593510198563	776.038420365448	1601.01161676404	1240.92311928823	1072.25954232441	2425.45893636367	2810.71147656197	1968.0205458784	1129.32679869638	1924.73617427127	370.773911603736	786.793925878924	901.019556728572	2114.40527157003	1821.65011887335	3167.13050390609
UFL1	1001.47990746895	1311.5848859257	1407.96693341859	1610.91505550361	1374.81991406075	1501.30943100866	1222.16072626318	1329.77902392602	982.611012098013	813.467391683558	1304.72598645883	1003.02580692111	1058.38892362285	1798.17136064793	1736.16890282657	1404.44925472185	1088.65687319621	1180.49945842098	822.578894505093	1568.4120182598	1285.96685296906	952.090289043846	1839.43791443388	1412.60196422132	1775.21526720255	1471.52481650773	943.593276237222	1344.27352080139	1283.86308234922	956.397793200401	1460.92641518564	1637.83756547043	4416.52359687579	2101.81689538969	2136.38812194723	1479.85883186318	3526.83412850339	1687.8445169826	1220.83594858412	1336.76164718957	1314.72074064412	1472.90700390238	1555.50853210338	3244.27172653269	2107.33183931355	1929.57195942014	2295.79898697315	1848.67088701485	1725.12569844842
POLA2	774.056262493824	868.957154638805	1021.86996813013	587.510196713081	705.87120390165	628.7429439014	563.783121403138	746.577850794319	721.364846048035	1494.15492768894	673.200140433303	559.223464474655	2889.20454616301	718.036920039548	725.987294187898	950.414571034552	864.415258119252	925.881928173316	776.827113582446	886.157622146789	601.176273651379	628.538714494127	692.871385999894	645.830007614884	628.075689718803	708.756896640055	612.973637248733	962.940851619957	880.340738480096	646.974977753212	520.788371340335	366.501500374193	374.030945764122	543.382137921711	572.13812952433	742.172986022345	515.100162723416	478.27404046125	828.482297113526	1019.58256998285	762.483888705752	482.630866413568	851.782580446737	744.122642038054	426.357249023579	468.683208914013	530.827007652056	499.884210617902	1474.77764194535
ZC3H3	1605.22339547468	1387.07178583509	1305.007742675	941.911508923876	1526.85371182418	1209.2162523458	1522.34055376641	1246.08195545132	4079.59843385311	1910.0458549568	1397.69172013771	1043.66704707189	1136.17941386843	1490.26530574246	1435.18128797643	1129.20543093214	1236.94568316646	1432.6369477896	2017.84417110925	1197.32747419833	1503.99909306093	1432.11352669548	1558.34418488232	3567.78749525076	1262.02124569666	1680.9553147373	1223.53399246105	1699.30738521169	1812.69802909957	1167.36789464167	1200.53222951547	1546.48407576292	1061.86751551679	1315.94585782401	2050.16163079552	1610.88332516337	983.373037926522	1015.94663110882	1151.12021712447	943.854693417921	1134.25118118714	1396.39235434901	1352.6161148725	1148.36919843935	1233.88425808445	858.933717560783	990.431942998595	1213.68283568941	1756.07782179789
CAPN1	17288.2763660017	14064.5819422091	27955.9942666531	10978.8599018028	16999.5505013484	12392.9194828439	17087.5474916548	11617.1531042883	21265.7995028572	29128.3900637459	10566.0364898484	13637.5745449938	7161.10766542337	12891.4107067821	10876.8914894343	17088.6421881064	13476.1977060767	16290.5618540923	22469.8434056351	15952.7699306425	20212.4353836627	17824.5092831858	5496.12213307389	10913.8014769976	13764.8363774822	12417.0240134529	13821.6706498789	14421.859939493	18889.1015927954	7376.92121372956	3954.01773501568	3875.99806330452	6066.90873044516	13400.4688870325	4256.54537497179	24919.7817120538	4573.05431547033	9338.68634487724	11151.2744413832	17374.608897092	12881.9171540394	12994.247503958	18720.3288871431	11625.3070200755	10210.777658349	9864.02797100799	15669.9687520935	9943.64267607503	14075.0229148871
ACP3	109.122556109142	366.283025696712	108.107150280769	117.502039342616	191.128202902601	113.866832360096	161.441251766447	421.163648564687	403.168823731107	39.6813361796857	280.500058513876	143.057165330726	86.555615907045	282.041946293408	50.3799011980926	136.445656237634	264.026417751905	162.856017723342	49.5644293328677	344.992662057147	58.2124912866653	119.34279389129	59.1776272740123	321.705584317526	97.272069435756	308.63441844357	179.387298039983	151.723873679615	226.193188848512	1.17205611911814	175.687643343727	172.919105517794	11.6224305180942	164.123584515129	2.0288586153345	109.486220428931	141.71415960094	184.366928500385	646.897136102342	107.555534831344	118.207561444324	78.7218029058716	241.88675567765	190.536593463031	282.820519302424	415.119413609555	524.149938373414	126.096917993705	121.077423690575
MDH1	4342.46583096008	4440.86000944234	4471.00285804037	4578.78914599614	4478.48129983139	3675.9183924944	4276.93191203141	3258.1594815831	4846.16157852571	4273.37466550462	4447.92949929147	4883.45141651705	4352.98053162899	3739.21113077199	7695.20695992404	4900.2810679826	6213.66281777772	4318.57785069411	4642.85260154613	5080.18606284152	4516.23091491274	5452.63964978871	5076.94727321631	6567.14783024124	4544.1150368307	3183.34357308939	4565.12518554666	3869.97027132138	5193.77391815921	12825.8101115098	2934.40194775297	2934.18708608182	6428.26066109863	6691.36289840735	4730.28386165239	4283.42401727286	5615.57761131725	3767.56518324636	4194.29296014225	5368.99669790752	4013.64300232329	6169.72933802466	5135.06694420966	4387.49128731088	3551.20501680487	4058.09515854256	4805.26419086285	5829.7307265304	4794.84804946059
SLC30A9	2932.03129732509	2422.44324254687	3599.71070637275	3244.57244120257	2415.16547304195	2993.95508129426	2815.13182767741	2292.63009965897	3136.76192454471	2627.3623166665	2653.53055354127	2540.89033422641	3732.84789107978	2581.48436432743	2517.70326756622	3258.22817050211	3204.48501545463	3909.37110565322	2548.75546223247	4459.77909073875	3837.79078918997	2434.59299538231	3114.2226352949	2649.83810240489	2544.16774713865	2709.36928762248	2399.60677153933	1626.47992584547	4014.73206966661	4724.55821616522	3264.86203880427	3430.10603020832	3595.55736846132	6517.62847335755	6593.79049983714	3300.74031752139	7422.12507196923	2661.36361224405	3670.61432615464	2467.19226837615	2921.80216760855	2305.00381779529	4376.50520411224	3766.95994914074	3118.46835757147	3069.07793809952	3171.60790735505	2967.78103420899	2791.15324086694
MTMR11	5503.04030621432	5700.11874883994	6099.04506167338	7825.25678138165	2174.08330801708	3237.77862450012	5492.78633939746	6239.11427237799	12612.1332481982	1056.89712709355	11918.8482006239	2981.44137746081	295.822991074711	1452.08495493418	3729.40448099726	2001.98712859011	1327.36568924588	13436.8614826152	2362.88885223421	3211.23421853193	5471.97418094653	5941.945104743	2379.43376330925	1430.74325657005	3894.23698672113	2346.72384595129	5293.93636054319	3818.38415427031	3415.75359048589	1726.43866346102	1808.11866274586	561.171436774729	1350.31510928403	1981.31174099345	1782.35229357136	1854.98375103771	1041.29099880691	2018.0078868494	3031.82367045458	5468.86969453663	3502.91414906003	3058.37882878232	6571.76460135802	272.930796041639	1508.1988971071	1093.5941541327	5528.61336271575	2555.71432005099	2757.47004781016
COX15	2216.10574229128	2022.70579529941	1244.51921811314	2168.10214528956	1420.43005338978	1283.47722997195	1758.19613251896	1465.70306312894	2418.10897641415	2953.97023753007	2162.25473677268	1469.587243852	1254.50861029831	1437.30546429872	1867.93172134466	1263.29857585533	2065.19293885395	3152.95863754735	1831.02439900844	1653.45222627389	1426.73524098954	1844.50918114205	1851.76658678264	1770.59013323631	1748.38159287544	1664.42132803497	1381.20175217333	1436.31933750036	2134.25489687028	1928.03231594934	1431.64514129502	1345.28889009756	2032.86875607393	2092.20605485502	1415.12888419582	1161.27187897571	2457.2002977763	1722.55795540318	1209.48687602092	1894.29441958062	1478.94803974997	1965.10220151012	2387.79394332673	1771.47535544007	1587.40990721248	1526.56816617707	1865.12801850072	1526.67339999521	2031.91586223582
CCDC88C	2450.66824607728	2373.54831874193	1468.45545798044	1394.86291864783	1201.06700233112	1078.0218585396	2260.17752473025	1808.5262556013	1527.70249351025	2815.84866352001	1790.39180205714	1425.69470448916	661.766987441205	1636.82858787746	1393.84393314723	1002.16981995227	1005.47046760315	2878.5007802674	4021.39091068017	2073.82143634352	2235.35966540795	977.284878865341	126.985325192151	696.625626191336	2086.31817893242	1750.3980588871	1325.69626533584	1251.21621161122	1002.50082304985	35.1616835735441	315.819454105986	798.25549339661	339.163654209839	252.099740178644	531.56095721764	1761.65123526223	102.280654320678	1623.81750834021	2076.88027906541	1806.4939829836	1868.76228817706	2961.26408127227	2878.26960660256	1959.43713007252	1154.67324797907	1323.79094109591	1815.04999891091	1571.70801356439	5534.96794014057
YAF2	508.898649518337	514.683408473132	888.023020163459	830.095052130095	501.711532619327	811.920022045902	527.206587799802	523.608860377719	319.099988289419	293.794508253442	581.035835493029	578.731259747027	736.270555563725	602.264243395093	596.808060346635	322.294050078548	683.575245960413	583.636286866394	464.189943944357	633.936096105009	728.185345549558	759.815787774546	684.241315355767	953.022558053424	606.273329328031	521.371714013602	662.848132667921	458.206098512437	511.496096037227	889.590594410667	783.274076574118	744.965957733894	941.416871965628	779.956674159734	1181.81014343235	541.149105890537	1024.03884024679	606.328057746036	648.518432182799	383.029404654482	626.22937131573	598.874276311958	558.106469019464	579.334236880838	834.107884935157	804.094593796695	942.579613168326	736.315931856099	692.781349086674
ZMYND11	3453.16799051922	3033.20088726833	2541.80502148236	3691.83826837769	4007.17652676475	2906.07959110332	3767.38296114356	3174.4624131084	3081.62000022275	1865.02280044523	4086.48513817787	3366.72033409015	1926.13636410867	4028.64282238313	5465.57338382384	2491.30948199404	2488.35856730563	3195.11933249095	3524.79345524894	4035.54441666847	3323.40404800234	2457.13552311734	4104.21502489973	2480.51937381672	3526.11251704615	3422.53524738316	2899.96058042215	2428.59347136504	3536.3374158999	4743.31111407111	2937.5392270984	2989.65170483281	9412.05555047117	7273.92769389348	7527.06546289101	2273.18521595478	4341.38247194879	4150.95582535804	3724.11709680972	3220.08101219556	3003.91581716148	4623.98627348975	4954.10884235509	5533.28566691965	5424.09353090721	5221.19471372509	3110.4014389675	4120.66714158	3936.38180479734
WAS	709.806533195917	615.046673125393	433.715591007371	441.580244626284	771.028545800264	412.14842582513	722.701853610734	1228.00338866079	493.565420980234	679.161330767698	343.01150012554	404.786751901712	1677.42592346438	1323.99603609351	980.470384855186	463.444728945066	632.940042555938	239.737284973448	400.328083073162	308.270754051064	565.190369946896	681.579956223589	189.86155417079	478.930118006543	847.776398271976	784.813235470792	608.147073175908	546.205945246614	308.158664946927	236.755336061864	375.427761669037	388.252331256934	116.224305180942	164.123584515129	57.8224705370333	384.099199537562	225.510358321496	1264.34056825159	222.117563022609	526.802619582095	1045.82109705321	317.094364975987	311.345421035968	180.237318140705	1626.74960350642	1056.60962880343	392.834242560117	842.147273743673	953.143327849865
DPEP1	558.870661194487	1088.55540892067	983.260271601279	585.615002530136	3038.50404387203	1788.45187782977	2318.19547458382	974.233877045501	1422.84244070126	341.869973240369	370.260077238317	965.635865982399	167.63302827567	1585.10037065334	197.644227777132	68.2228281188168	27744.4746654091	891.988036159828	371.733219996508	1621.56214826861	526.029239444957	1863.07361574736	94.9307770853948	437.809855349416	3487.53911020094	5036.25234953097	512.420219064885	209.378945677869	531.987465061831	49.2263570029618	1444.19425867671	1456.21812759954	36987.8568315384	39.9219529901665	1488.16779434786	664.096746864009	444.859231442951	2900.50063247468	476.661047654357	436.807172070154	1168.54039748396	158.915041380077	2672.94004321877	31819.6111083262	3728.23365012763	906.120870567092	785.668485120234	7410.44566280863	2427.92096979521
BID	1505.27937212238	2201.98718258422	2126.10728885512	1063.20393663238	1435.63343316613	1644.88065441921	1403.78213450043	1415.48482204412	849.728014141796	1613.19893622799	1387.27314653577	1926.3947831467	2465.19159228926	1269.80457043014	1052.81075580629	1420.91683392294	1931.3713298564	1921.20500095963	1718.55127090693	1816.76808030094	2603.68597391266	2437.24505746879	1405.46864775779	3876.18946517922	1193.25995523345	1990.69199896103	1762.50031392647	2076.59408442833	3351.91509467847	1139.23854778283	978.831155772196	983.137555899912	1200.28009714136	270.58212582224	2537.0876984758	2527.15735022845	1102.90585080732	1234.2555882871	1798.01735322681	3012.65248073511	1783.03924743499	1647.27211874997	1143.63083225932	635.980251153631	1019.64239853769	1172.66451862976	2197.86863755306	1296.99687079239	2165.73827789382
MATR3	89.7456536224723	222.171671324235	105.533170512179	128.873204440289	93.3921900546799	164.611833737965	187.927707134379	126.549967533745	126.555236148778	170.934986620185	216.38575942499	89.4107283317036	48.208191138101	110.846179765968	144.680741902215	122.330588350982	39.7848026749447	325.712035446684	108.660479691287	172.013148028493	122.775436168239	35.802838167387	215.75176610317	62.8898134756067	99.7877264039221	148.805880321007	179.387298039983	126.436561399679	130.829509926317	51.5704692411981	276.080582397286	219.683391915688	232.448610361883	161.166402812154	243.46303384014	192.947027805084	165.127803361095	141.939392653016	225.360155183523	150.35824767239	155.203821133005	195.700930588428	156.58664032533	131.315760359657	169.585988077957	144.112115938186	262.631391626594	126.096917993705	123.808493397881
NPC1L1	3281.83537905814	2262.03358023942	259.971956627563	1207.23869453623	1127.22201484602	2719.18946407751	1989.0066721538	2860.43101219133	2813.14210639284	38.1551309420055	2060.47328696907	1737.81942884711	5.47820353842057	2017.40047174062	1364.13270936374	145.855701495401	792.079253255716	4696.37074460054	45.7517809226471	3922.47959464974	3404.90153580368	3011.41649919022	4010.51711504921	2937.67994100478	2259.05995741316	1054.86835160892	1826.05007421867	1120.73368024676	2127.94986024732	93.7644895294511	3111.13535087851	1984.76331805015	4064.6809275553	4581.41375333448	3442.97307022265	113.075932574142	9269.33833494148	1096.17324434748	2266.57192047888	8975.39963112995	1256.0681338206	1645.80068318163	1529.30921095945	175.087680479542	1421.54524175692	1259.38685388459	3098.16014528999	475.115173154853	29.1314102112662
XYLT2	2130.43943656073	1953.22353515554	2378.35730617692	2088.50398960586	2174.08330801708	2461.75140830686	2118.91642943461	1461.68560384215	2015.84411865554	4183.32855648149	1224.58311259772	2038.56460596284	1861.49356235531	1721.81065903137	1948.02284632625	2924.17156385136	1931.3713298564	1726.93513210184	2840.42306561434	2165.62620635873	1406.62547127233	2084.52079996786	3772.57373871829	2921.95748763588	1812.11156940232	2271.7697729007	2924.09340078628	2431.62794883863	2524.37903791562	1768.63268374927	3185.38429538687	3628.03859124127	1235.14738869564	1194.70140800202	3562.67572852739	2930.99996656467	2559.48095209698	1579.84715300748	2741.61167205278	1734.05862279106	1673.85516396351	1865.04458286341	1186.89017647371	2404.88078776312	1750.61648508061	1339.09488261147	1679.28292357852	2582.73508819249	1613.15184044886
RGPD5	2.03967394596528	0.857805680788553	0	0	0	0	1.26125977942536	1.33915309559519	0	0	0	0	1.09564070768411	1.23162421962187	0	0	0	0	1.9063242051103	0.966366000160075	2.11681786496965	0	0	1.20941948991551	0.838552322722034	0	0.804427345470778	2.02298498239487	0	2.34411223823628	1.0457597818079	1.08754154413707	3.16975377766205	4.43577255446294	3.04328792300176	0	1.23229704000817	0.771409742679435	0	0	1.80469559456983	0	0	0	0	1.27532845962997	0	0	0
STMN4	6.11902183789584	8.57805680788553	2.57397976858974	0	15.2033797763432	7.42609776261496	0	9.37407166916633	12.6555236148778	0.76310261884011	31.2557208058319	47.1438385748982	1.09564070768411	19.7059875139499	60.7142399053936	42.3452036599553	25.3176017022375	2.48004087903567	2.85948630766545	27.0582480044821	1.05840893248482	9.28221730265588	515.338504177857	14.5130338789862	63.7299765268746	36.374770745135	7.239846109237	12.1379098943692	24.4320169139507	3367.31723022641	173.596123780112	57.6397018392648	22.1882764436343	0.739295425743824	259.693902762816	13.4614205445407	60.3825549604005	19.2852435669859	0	1.0975054574627	33.3868684995418	34.5787358558501	1.82785961469257	5.149637661163	22.8595532518877	15.9416057453746	0	4.50346135691804	4.55178284551034
NUDCD3	6334.20743919518	4436.5709810384	5822.34223654998	5194.72725545341	4613.13980642186	4947.018792862	4963.05723203881	4494.19778881746	6814.09550063921	7194.53149042456	4483.19236379035	4860.69232203261	5767.45268524918	4508.97626803566	5818.23269221048	5067.30937130798	5002.0347363135	5284.96711322501	6387.13924922205	5890.96713697582	4770.2490587091	6404.72993883256	9844.44487047892	4240.22473164379	4623.7775074893	3978.07720058158	4887.70055108045	4553.73919537084	5970.86968193841	7420.28729013693	7418.61989214525	7486.6359898396	4141.81160281174	5257.12977246433	4394.50776081453	5496.74672235413	7809.0663425318	4443.32011783354	3558.74489660311	5705.93087334857	4684.98976350327	4223.75579890289	6523.02167829955	3957.49654260377	4364.57981855809	4269.79968284113	4413.5427931825	4467.43366606269	4957.80187532986
ISL1	83.6266317845765	322.534935976496	386.09696528846	235.004078685233	171.581000333016	240.11049432455	232.071799414267	425.850684399271	208.816139645484	44.2599518927264	729.300152136078	360.894212538876	5.47820353842057	172.427390747061	156.306872947928	263.481267217499	151.905610213425	133.922207467926	82.9251029222979	349.824492057947	243.434054471509	584.779690067321	4936.40040844053	474.092440046881	172.741778480739	343.906923408549	67.5718970195453	38.4367146655025	288.455425500193	2380.44597792894	4152.71209355918	3853.15969087764	14327.2870750325	1721.81904655737	7387.07421843293	98.7170839932986	2267.42655361504	608.642286974074	66.4731392987369	189.868444141047	355.525032130256	76.5146495533705	289.411105659657	355.324998620247	404.029313289177	591.11474103849	225.907510594062	157.621147492131	216.664863446292
CHDH	2139.61796931758	1707.89111045001	629.338053420191	1057.51835408355	2041.59671282323	2099.11030089916	2160.53800215565	1965.20716778594	1053.12035795233	362.473743949052	1580.41747254104	676.270236108885	415.247828212279	1986.60986625007	2099.16254992052	341.114140594084	1920.52092912687	1244.15384098289	328.840925381526	1878.61550431119	1926.30425712238	1381.72434705249	743.41894262978	787.332087934999	1040.64343249804	1676.54625161668	743.290867214999	702.987281382216	922.899735685042	227.378887108919	612.81523213943	1273.51114818451	1756.04359282477	9857.76520686815	7324.17960135756	963.837710989116	78.8670105605231	1724.87218463122	2149.83860268598	2743.76364365675	1436.53769327758	1154.34120335806	1717.57875127278	4372.04237432739	1385.92686808538	1416.25225441908	2030.94190558701	1490.64570913987	790.189501980595
IL20RA	1637.85817861012	1555.20169926965	725.862294742306	718.278595336316	3001.58155012948	1281.00186405108	892.971923833158	801.483127713722	638.199976578838	1115.65602874424	1748.71750764937	547.843917232438	12.0520477845253	1310.44816967767	397.87204023109	1206.83830430873	1877.11932620875	347.205723064993	1592.73387336965	1780.04617229486	1043.59120743004	1104.58385901605	438.900735615591	1112.66593072227	637.299765268746	1246.66259735599	1056.21310460313	1251.21621161122	937.87419766456	3860.75285637515	234.25019112497	1026.6392176654	325.428054506637	2044.15185218167	1184.85343135535	926.145733464402	602.593252563997	1399.33727322049	669.59528122874	384.126910111944	1131.54413779528	668.767465807825	906.618368887514	2018.6579631759	758.086579934693	888.266272132273	1799.47017059408	666.512280823869	1309.09274636877
CLCA1	3.05951091894792	28.3075874660223	6.43494942147434	0	4.34382279324092	1.23768296043583	0	22.0960260773206	2.71189791747382	0	4.80857243166645	3.25129921206195	0	0	78.7993326431704	23.5251131444196	115.737607781657	0	0	72.4774500120056	0	2.65206208647311	4.93146893950103	6.04709744957757	8014.04454825448	7.71586046108925	0	13.1494023855666	0	5.86028059559069	50.1964695267793	4.35016617654828	1.05658459255402	0	9.12986376900527	0	75.1701194404986	10.7997363975121	0	1.0975054574627	0	645.960214498647	188.269540313335	15.448912983489	15.9485255245728	6.37664229814984	0	0	0.910356569102068
CLCA4	10.1983697298264	6.00463976551987	149.290826578205	3.79038836589085	8.68764558648185	25.9913421691524	29.0089749267834	12.0523778603567	3.61586388996509	16.7882576144824	23.2414334197212	34.1386417266504	0	34.4854781494123	12.9179233841263	4.70502262888392	7.23360048635357	3.30672117204756	45.7517809226471	17.3945880028814	23.2849965146661	7.95618625941933	16.0272740533783	1.20941948991551	33.5420929088814	2.20453156031121	0.804427345470778	22.2528348063435	30.7370535369058	9.37644895294511	0	5.43770772068536	0	0	0	8.07685232672443	3.69689112002452	0	21.076849045941	12.0725600320897	18.9493037429832	2.9428711366681	6.70215192053942	2.5748188305815	1.59485255245728	1.27532845962997	21.1440527157003	0	108.332431723146
GLT8D1	2327.26797234638	2763.84990350072	3419.53212257147	2645.69107939181	2512.90148588987	2620.17482724264	2560.35735223349	2152.68860116927	2739.01689664855	2261.07305962325	2147.82901947768	2918.0410428256	2936.31709659343	2220.61846797823	1922.18699955799	2129.02273956997	2672.81537970765	2093.98118219911	3058.69718709947	2140.50069035457	1671.22770439354	2034.13162032487	3214.08488131979	2207.19056909581	2179.39748675457	2724.80100854466	2321.57731902866	2652.13331191967	2371.48189980896	4451.46914041069	4084.73770774166	3464.90735962071	2893.98519900545	4713.74763454262	6519.73716037743	2694.97639301705	3943.35052802616	2623.56453485276	2407.62467947864	3031.31007351197	2136.75958397067	2920.79960314309	2557.1756009549	2587.69292473441	2484.24865921095	2467.76056938399	2339.19993728432	2301.26875338512	1517.56440069315
ATP2C1	5303.15225950973	6129.879394915	6867.37802259742	5336.86681917431	5996.6473660691	4652.45024827827	5660.53389006103	6664.96495677726	6945.17056665044	4838.0706034463	5322.28825311615	9303.59269531526	3671.49201144947	5408.06194835962	4098.85708978327	6252.97507378673	2875.35619332555	5940.52458558343	7425.13277890461	7987.98135732318	5992.71137572907	3421.16009155031	3092.03102506714	3440.79844880963	4237.20488671444	3836.98718072167	10580.6328749771	3384.45387554661	6018.94558618844	4510.0719463666	4324.21669777567	3703.07895778673	3625.14173705283	5324.40565620702	5503.27899409484	7279.03880245132	5717.85826563792	5208.55858257154	7963.80634720477	7897.64927190158	3862.95092017671	4821.15863964651	7123.77820499517	3841.6296952276	6028.01103077103	6273.34069291981	4617.19340618109	5347.86036134017	6453.51771836456
IGF1	41.8133158922882	13.7248908926169	15.4438786115384	75.8077673178169	89.0483672614389	511.163062659996	45.4053520593131	131.237003368329	53.333992376985	29.7610021347643	54.4971542255531	95.9133267558275	157.772261906512	174.890639186305	165.349419316817	16.4675792010937	564.220837935579	9.92016351614267	100.082020768291	25.125516004162	138.651570155512	47.737117556516	19.7258757580041	147.549177769693	43.6047207815458	55.1132890077803	314.531092079074	33.3792522095153	44.9233859385546	9.37644895294511	17.7779162907343	77.215449633732	3.16975377766205	12.568022237645	0	54.7431102144656	44.3626934402942	583.957175208332	37.2898098505109	426.92962295299	128.133387214458	83.1361096108737	46.3057769055451	97.8431155620971	272.188168952709	564.970507616076	24.4825873550214	22.5173067845902	103.780648877636
SLC38A5	591.505444329931	1381.06714606957	5073.31412389037	1923.6220956896	3364.2907533651	1170.84808057229	609.188473462451	1673.94136949399	3600.49646843274	497.542907483752	2538.12481518127	1554.12102336561	4065.92266621575	736.511283333876	151.139703594278	3124.13502557892	19986.4381437949	6105.86064418581	1003.67969399057	2999.60006449687	5666.72142452374	643.125055969729	53.013291099636	657.924202514039	2451.92699163923	4090.50831015746	5694.54117858764	1309.88277610068	162.354693041092	42.194020288253	35.5558325814686	98.9662805164735	94.0360287373074	11.0894313861574	6.08657584600351	2056.90505920582	108.442139520719	3339.43277605927	3297.71622764953	5411.79941074857	2334.37375157607	1574.43605811743	118.201588416786	19239.046302105	1367.32025497337	788.790652281135	751.170293847249	2132.38895250069	1438.36337918127
RALBP1	5633.5794387561	2931.97981693528	3903.44031906634	6500.5160475028	4593.59260385228	4933.4042802972	3899.81523798323	3515.27687593737	7628.56884185384	4793.04754893473	2097.33900894518	3846.28696786928	3351.56492480571	3066.74430685845	4070.4376583382	6972.84353600597	2376.23775976715	5673.50685094059	7756.8331905938	4329.31968071714	4851.74654651043	2304.64195314513	1211.90849188238	2116.48410735215	3235.97341338433	2652.05146705439	3895.84163411498	3744.5452024129	4156.5953936831	2419.12382985984	2131.2584353245	2817.82014085915	3116.92454803435	3166.4023084608	3409.49690306963	5452.7727485753	5340.77537139542	4706.37084008723	5541.59000300202	3176.18079389705	2673.6565233552	4474.63556330384	4952.89026927863	2363.68368647382	3474.12047676944	3171.74187909973	3132.65833656297	3494.6860129684	3265.44901336912
RUFY3	878.079633738053	1544.90803110018	1253.5281473032	1116.26937375485	1064.23658434403	1206.74088642493	1518.55677442814	1126.22775339556	1425.55433861874	1073.68538470804	1577.2117575866	1228.99110215942	1144.9445395299	1602.34310972805	1348.63120130279	931.594480519016	716.126448149004	1196.2063839882	883.581269068623	1308.45956421674	1205.52777410021	812.857029504008	3893.39472773606	922.787070805536	1059.93013592065	1262.09431827817	1329.7184020632	1197.60710957776	1287.80373023856	8905.28239305961	3675.84563305477	2929.83691990527	2207.20521384534	3057.72588087645	9159.28221892762	1251.01468260598	4261.28316434826	1269.74043645035	1441.33221552627	977.877362599264	1321.9395230224	828.418224972069	1106.46435342723	1022.20307574086	1593.25769990482	1522.74218079818	1322.05971717116	1256.46571858013	957.695110695375
CNTN1	720.004902925744	1188.91867357294	1460.73351867468	1364.53981172071	714.558849488132	610.177699494862	1930.98872230023	990.973290740441	797.297987737302	296.846918728803	991.3673496619	2085.70844453774	124.903040675989	1048.11221089821	1448.09921136056	722.220973533682	130.204808754364	597.689851847596	456.564647123916	949.937778157354	208.50655969951	766.445942990729	11263.4750578203	1001.39933765004	1867.45602270197	929.210052671176	476.2209885187	2614.70808974537	868.518794812055	2795.35384409676	9911.71121197529	4378.44225669585	11743.9377462379	70.9723608714071	8502.9464568669	670.378743118128	8565.69672509681	1448.70749675198	346.957361217797	195.35597142836	755.265106327472	1697.30092807332	2289.69881067156	1243.63749517087	2500.19718473553	2180.17400173743	706.656498656301	2046.82318671925	714.629906745123
SLC11A1	1066.74947373984	1890.60372045797	2678.22594921762	1557.84961838114	1201.06700233112	1159.70893392837	4199.99506548646	1745.58606010833	1327.92601358968	1555.96623981499	431.168661372758	681.147184926978	1115.36224042243	1168.81138442115	2285.18064665194	1251.53601928312	745.060850094418	1599.62636697801	549.021371071765	517.00581008564	1036.18234490264	946.7861648709	187.395819701039	963.907333462664	950.918333966787	3451.1941576672	2839.62852951185	3646.43043076675	839.358000430888	271.917019635408	149.54364879853	269.710302945994	137.355997032022	337.118714139184	108.543935920396	1933.05999019605	221.813467201471	681.154802785941	2054.18213393902	3288.12635055824	1418.49073733188	769.560802238707	1147.2865514887	321.852353822688	1725.09884424129	1098.0578037414	4425.78408686001	2765.12527314767	761.968448338431
WWTR1	3350.16445624797	4773.6886135883	4371.90463694967	3959.06064817299	5047.52208574595	5125.24513916476	4073.86908754393	3675.9752474088	3527.27522466094	2651.01849785054	4550.51237783368	4582.70623940132	5137.45927833081	6308.3792529032	7597.03074220468	5128.47466548347	3490.2122346656	3510.91120442149	3205.48415089296	4524.52561274947	5088.83014738703	3195.7348142001	2589.02119323804	11811.1907385149	4039.30653855204	3294.67241688511	11899.0892942037	4713.55500898004	3781.44571461728	1439.28491427707	2183.5464244149	2299.06282430577	1230.92105032543	529.335524832578	417.944874758908	3762.01832818098	1203.95420808799	7388.56251538363	8936.58399547897	3045.57764445899	4602.87611395034	5468.59028971349	4184.57994456952	5203.70885660522	7680.80989263426	7751.44637763094	4173.16829915138	5219.511712668	4161.23987736555
AGPS	2598.54460715977	2398.4246834848	2715.54865586217	2914.80865337006	2462.9475237676	2231.54237766579	2982.87937834099	2146.66241223909	2522.06506325065	1360.61196939192	2001.96898905047	2867.64590503864	2095.96067379971	2340.08601728155	2745.05871912684	2618.3450929739	1598.62570748414	3607.63279870388	3141.62229002177	3232.49427053545	2640.73028654963	1707.92798368868	711.364394523023	2164.86088694877	2498.04736938894	1820.94306881706	2847.67280296655	2020.96199741247	2083.81460388664	896.622931125376	815.692629810163	885.258816927576	1372.50338572767	1483.02662404211	1012.40044905192	2289.33892060823	1199.02501992795	2267.94464347754	3215.03012754623	3104.84293916197	1908.46559125759	2756.73453727384	4497.14393868195	2301.88803453986	2505.51335991039	2682.65341483164	2915.6535850071	2528.69355190948	3126.1644582965
STEEP1	922.952460549289	1213.7950383158	763.185001386857	807.35272193475	933.921900546799	844.099779017234	900.53948250971	914.641564291515	1057.64018781479	1246.1465765659	944.884482822457	967.261515588429	852.408470578241	868.295074833416	922.339729626618	1051.57255755556	1023.55446881903	810.973367444663	1389.71034552541	1111.32090018409	1158.95778107088	1328.68310532303	1549.7141142382	867.153774269423	857.000473821919	561.053282099204	1139.87354853209	689.83787899665	1130.17781466469	1567.03903126095	1654.3919748201	2288.1874088644	1140.05477536578	1415.75074029942	1218.32959850837	825.633793398498	1349.36525880895	1155.57179453379	951.700799228257	710.086030978366	989.87553362155	783.539440137881	1160.08156879155	790.469380988521	835.171119970129	888.266272132273	844.64926374824	860.161119171345	1238.08493397881
ATP1A2	160.114404758274	35.1700329123307	20.5918381487179	344.925341296067	76.0168988817162	105.203051637045	56.7566900741414	96.4190228828537	59.6617541844239	12.9727445202819	79.3414451224964	240.596141692584	16.4346106152617	121.930797742565	5659.34223458573	129.388122294308	32.5512021885911	25.6270890833686	163.943881639486	71.5110840118456	74.0886252739376	136.581197453365	35.7531498113824	83.4499448041704	281.753580434603	68.3404783696476	168.929742548863	100.137756628546	179.693543754218	6291.59724742617	41.8303912723161	729.740376115975	162.714027253318	197.391878673601	9.12986376900527	15.2562766171462	61.6148520004087	168.167323904117	11.349072563199	98.7754911716429	331.161641603563	1781.17275546837	12.795017302848	324.427172653269	115.892618811896	220.631823515984	76.7862967043854	40.5311522122623	27.310697073062
TTC27	700.628000439074	742.001913882099	620.329124230126	845.256605593659	814.466773732673	742.609776261496	741.620750302114	582.531596583908	803.625749544741	1095.05225803556	783.797306361631	656.762440836513	523.716258273007	847.357463099844	642.020792191077	1409.15427735073	1443.10329702754	773.772754259128	1014.16447711868	844.603884139906	647.746266680712	741.251353169234	452.462275199219	828.452350592126	663.294887273129	414.451933338508	716.744764814463	592.734599841696	762.121301799689	509.84441181639	493.598617013329	432.841534566554	684.666815975002	438.402187466088	841.976325363819	1036.52938192964	543.442994643604	757.524367311205	818.754520630784	1083.23788651568	659.616239815272	718.060557347015	782.323915088419	885.737677720037	690.039537696516	854.470067952079	785.668485120234	891.685348669771	1023.24078367072
ZNF582	80.5671208656285	74.6290942286041	43.7576560660255	92.8645149643257	125.970861003987	97.7769538744303	90.8107041186262	96.4190228828537	149.15438546106	39.6813361796857	157.080032767771	99.1646259678894	35.0605026458917	107.151307107102	117.553102795549	49.4027376032812	184.456812402016	23.9737284973448	52.4239156405332	73.4438160121657	55.0372644892108	106.082483458924	379.723108341579	95.5441397033255	97.272069435756	77.1586046108925	53.0922048010713	118.3446214701	48.0759042500321	336.380106186906	521.834131122143	394.777580521757	439.539190502471	285.368034337116	320.559661222852	95.1273718480878	255.085487281692	161.996045962681	79.4435079423929	40.6077019261198	114.598170255184	69.8931894958673	49.3522095966994	108.142390884423	162.143342833157	139.010802099667	80.1248313437066	137.355571386	101.959935739432
VSIG2	10777.6371304805	7726.2557668625	3460.7157988689	4120.15215372335	1381.33564825061	2186.98579109011	6334.04661227418	3125.58332511917	13653.5020485082	624.98104483005	3767.51650021066	4413.63868037409	50.3994725534693	2452.16382126714	2617.17127762399	4455.65642955307	3486.59543442242	7793.94180251609	11130.0738715365	10849.3910837972	9749.0046771177	7555.72488436189	29.5888136370062	76.1934278646773	1874.16444128375	6470.30012951341	4549.03663863725	4368.63606948171	7106.56440364819	50.3984131220799	61.6998271266662	70.6902003689096	47.5463066649307	25.13604447529	13.1875809996743	3198.43352138288	6.16148520004087	1457.19300392145	7222.87403843592	7007.57234589933	4355.63281749428	7865.55883052965	9404.9470041315	146.764673343146	599.132942206451	468.045544684198	6088.37433724192	445.842674334886	351.397635673398
PHLDB1	5876.30063832597	5394.73992647921	11145.3323979936	5583.24206295722	7610.3775337581	5692.10393504437	5676.93026719356	5436.96156811647	6066.51564138893	9683.772233081	2511.67766680711	7030.93454608396	3731.75225037209	7076.91276594725	6265.19284130125	4615.62719893513	2358.15375855127	5624.73271365289	4276.83835416495	5125.60526484904	4355.35275717505	3048.54536840084	2845.45757809209	2265.24270461176	5514.3200742201	5225.84206371773	6521.4924897316	6266.1959829681	3711.3021821869	2147.20681022443	2806.81925437241	4014.11583940993	1992.71854155687	1012.09543784329	802.413582364796	4011.50332227314	2516.35055569669	7840.60862459378	3981.90317360239	6374.31169694335	7614.0107134901	4976.39509210575	4452.6660213911	5922.08331033746	12179.3573255988	7501.48199954347	5247.06360813301	6275.57340086528	4101.15634380482
MARCO	1186.07039957881	978.75628177974	2423.40195212724	790.295974288242	542.977849155115	242.585860245422	6189.00173764026	1270.85628771984	274.805655637347	417.41713250554	410.33151416887	848.589094348168	1480.21059608124	256.177837681348	3611.85137820171	468.14975157395	173.606411672486	1831.92352931435	214.461473074908	23.1927840038418	1206.5861830327	672.297738920933	16.0272740533783	30.2354872478878	487.198899501502	2850.4593074824	2206.54420862634	960.917866637562	1080.52565125892	31.6455152161897	4.18303912723161	29.3636216917009	50.7160604425928	2.9571817029753	11.1587223843398	1006.01682869534	4.92918816003269	293.907111960865	194.55552965484	3445.06963097541	591.940155018903	296.494267019311	2338.44173373003	15.448912983489	206.267596784475	250.602042317289	2614.07262258843	6320.60801443447	899.432290272843
CYP24A1	5.0991848649132	27.4497817852337	19.304848264423	7.58077673178169	217.191139662046	32.1797569713315	18.9188966913805	64.9489251363667	55.1419243219676	5827.81470008192	54.4971542255531	24.3847440904646	56.973316799574	1692.25167776045	33.5866007987284	4836.76326249267	0	42.1606949436063	979.850641426693	34.7891760057627	27.5186322446054	7.95618625941933	0	6.04709744957757	37.7348545224915	17.6362524824897	467.372287718522	39.4482071566999	268.752186053458	0	4.18303912723161	5.43770772068536	5.28292296277008	0	3.04328792300176	246.792709983247	6.16148520004087	889.435433309388	150.780535482501	0	20.753999337553	2.20715335250107	2.43714615292342	2.5748188305815	19.1382306294873	37.6221895590841	73.4477620650643	864.664580528263	1342.77593942555
PRDM11	515.017671356233	396.306224524312	289.572723966345	411.257137699157	621.166659433452	613.89074837617	615.494772359578	561.774723602182	485.429727227813	1346.87612225279	509.708677756644	725.039724289814	159.963543321881	782.081379459886	1209.11762875422	364.639253738504	676.341645474059	446.40735822642	580.475720456085	356.589054059068	479.459246415625	546.32478981346	838.349719715175	591.406130568686	632.268451332414	559.951016319048	505.984800301119	399.539534022986	535.928112951177	1085.3239663034	1113.73416762542	853.720112147601	615.988817458991	1225.01252045752	413.887157528239	247.690138019549	399.264240962648	723.58233863331	286.969406240889	537.777674156722	494.486592912132	720.267710699517	416.751992149906	865.139127075385	581.057946611935	775.39970345502	368.351655205095	312.990564305804	401.467246974012
SYT13	5281.73568307709	7134.3698471184	1568.84066895544	6166.96187130441	3010.26919571596	814.395387966774	3790.08563717322	2843.02202194859	6948.78643054041	87.7568011666127	7155.95720705829	5634.50153450336	14.2433291998935	3095.07166390975	2525.45402159669	1872.5990062958	1374.38409240718	6777.12504211147	367.920571586287	3068.21205050824	14684.3655292944	6237.65002738475	2744.36246483232	6728.0006224	1976.46782465583	2550.64301528007	8051.51330081702	2133.23766393539	9991.11865865011	20939.9546241647	4530.23137479183	8673.14381449314	6929.08175796924	12522.9252166746	5283.14783433105	506.149412474731	12502.8857679229	2099.77731957342	5578.87981285253	1161.16077399553	3492.9883232899	2777.33463523052	5875.35008816015	2940.44310452408	3100.39336197695	3089.4831934536	3448.7062824187	1715.81877698577	713.719550176021
SNAI2	921.932623576306	702.542852565825	4249.64059794165	985.50097513162	1509.47842065122	1370.11503720246	860.179169568098	801.483127713722	837.976456499409	3228.68718031251	435.175805065814	2324.67893662429	4355.17181304436	1699.64142307818	335.866007987284	4752.07285517276	459.333630883452	973.829385168005	1450.71272008894	544.064058090122	337.632449462659	636.494900753546	470.955283722348	838.127706511451	1086.76381024776	649.234544511652	1159.17980482339	1312.91725357427	680.155825701274	49.2263570029618	246.799308506665	474.168113243763	208.147164733141	138.987540039839	38.5483136913556	489.995707821282	544.675291683613	792.23780573178	888.470252090434	649.723230817917	692.100760517528	399.494756802694	830.457551608657	224.009238260591	1540.09594815625	900.381892498757	767.862967043854	1668.53243273813	1892.6313071632
CD74	160313.272968006	193291.069663446	53875.9705363518	58976.5477790786	128863.846984285	59822.1682097052	99674.8378484277	134053.911904913	81088.4596303846	115183.472390345	76391.3859356691	40919.2262334056	217819.946531848	138822.523914679	125367.154650607	80792.2960718802	104214.482206896	39651.7202543153	63569.2401057105	94585.0049976677	77906.3062934104	148067.27834988	21864.9004105127	38336.1789913419	102882.823027089	124696.020911663	91474.651162864	239140.089246371	110474.487318684	14872.2200954901	42899.1577693237	47014.4209530456	15366.9663141056	16889.9432965434	6742.91160806422	53747.8625222059	36240.6236496004	135321.468470569	43535.0423524313	44002.286306052	144848.477811363	38398.5825912453	78780.1401067115	33289.8326605882	171908.093394335	126775.300857977	68950.7559058988	134653.494571849	166587.058936556
HGF	289.63370032707	462.35726194503	296.00767338782	248.270437965851	575.556520104422	449.278914638205	240.900617870245	799.474398070329	357.066559134052	67.1530304579297	147.462887904438	287.739980267482	1292.85603506726	588.716376979252	435.334018045056	98.8054752065623	238.708816049668	142.189010398045	243.056336151563	511.20761408468	189.455198914783	304.987139944408	146.711200950156	78.6122668445084	270.852400239217	361.543175891039	419.106646990275	233.654765466607	233.286355049336	48.0543008838437	243.662029161241	210.983059562592	39.0936299244986	85.0189739605397	4.05771723066901	164.229330643397	209.490496801389	925.691691215322	235.087931666265	250.231244301495	703.831281882232	309.737187134317	194.971692233874	278.080433702802	1001.03578542569	723.111236610192	251.502942828857	414.318444836459	262.182691901396
ZRANB1	599.664140113792	675.95087646138	615.181164692947	661.422769847953	697.183558315168	553.244283314814	589.008316991645	707.742411022058	725.884675910491	1133.9704915964	528.94296748331	632.377696746049	669.436472394994	811.64036073081	1166.4884815866	642.235588842655	206.157613861077	604.303294191691	895.972376401839	628.137900104049	714.426029427256	262.554146560838	297.121003604937	362.825846974654	721.154997540949	514.758119332668	856.715122926379	785.929665660406	694.342158102923	549.694319866407	691.247215775023	826.531573544174	1252.05274217651	1142.21143277421	1106.74237466497	621.917629157781	1048.68478104696	941.89129581159	872.257291285865	671.673339967171	556.748590924792	854.168347417915	871.279749670124	854.839851753059	1339.67614406411	1059.7979499525	781.217105601139	646.246704717738	984.095451199335
NCDN	1398.1964899592	1268.69460188627	2386.07924548269	1127.64053885253	1652.82457282817	1688.19955803447	1629.54763501757	1413.47609240072	1288.15151080006	1082.07951351528	1450.58601688605	1653.2856493335	3032.73347886963	1656.53457539141	1716.79201775038	1950.23187967238	1302.04808754364	982.922868391136	1553.65422716489	1428.28894823659	1172.71709719318	1143.03875926991	2449.70719569713	1629.0880529162	1407.09079752757	1319.41213884626	1584.72187057743	1651.76723812541	1395.77748240667	4982.41056237121	3886.04334919816	2541.58458864834	2282.22271991667	3842.8576230164	2067.40692902586	1684.4724241402	2341.36437601553	1744.92883794088	1220.83594858412	1538.7026513627	1366.15456508936	1709.80813040416	1284.98530912888	1261.66122698494	1910.63335784382	1501.06159698447	955.93375172561	1823.9018495518	1289.97525841763
ADGRA2	3479.68375181677	2901.95661810768	3625.45050405864	2657.06224448948	3674.87408308182	3399.91509231722	3409.18518378676	4542.40730025889	2913.48232933937	1974.90957755821	734.910153306356	3348.83818842381	3647.38791588042	4278.66253896637	5916.40890992984	2220.77068083321	893.349660064666	2289.07773134992	2235.16513049182	2845.94787047142	3607.05764190828	2203.86359385915	2688.88343926294	1283.19407880036	2932.41747255895	2841.64118124115	4186.23990582993	3486.61461715755	2180.75454196457	1288.08967491083	2809.95653371783	4455.65770632958	2929.90907515229	703.069949882376	6059.18625469649	2803.56518540968	2083.81429465382	5854.99994693691	2284.40617736391	2788.76136741272	3551.64093011342	3860.31121352438	1796.17671470456	1730.27825415077	8782.85300638224	4228.35150790316	2580.68727619522	6343.12532121905	2779.31860546861
ZFP64	854.623383359452	823.493453557011	844.265364097434	807.35272193475	977.360128479208	828.009900531568	882.881845597755	894.554267857587	637.296010606347	1183.57216182101	699.647288807468	975.389763618584	780.096183871089	745.13265287123	778.950780062816	802.206358224708	726.976848878534	789.479679826354	976.037993016472	984.726954163116	868.95373357004	582.127627980847	758.213349448283	818.776994672802	862.031787758251	739.620338484412	708.700491359755	818.297425378724	836.205482119411	721.986569376773	730.986087483723	624.248846334679	687.836569752664	895.286760575771	945.448114745879	725.121853332594	658.046619364365	700.440046352927	760.387861734332	1302.73897800822	702.928934084947	934.361585892121	1331.90037257265	738.973004376891	730.97408654292	675.924083603883	751.170293847249	835.392081708296	711.898837037817
MNAT1	627.199738384323	559.289303874137	1005.13909963429	680.374711677407	564.69696312132	407.197693983387	604.143434344749	433.885602972842	647.239636303751	592.930734838766	630.724417286916	882.727736074819	785.57438740951	564.083892586815	487.005711581561	745.746086678101	618.472841583231	816.760129495746	728.215846352133	747.967284123898	852.019190650283	615.278404061761	805.062304373543	708.719821090491	460.365225174397	430.985920040842	765.01040554271	395.493564058196	370.420901598608	807.546666072397	515.559572431295	725.390209939426	1019.60413181463	1656.02175366617	734.44681875109	892.043468084899	941.474938566245	471.331352777135	789.571191182558	893.369442374636	640.666936072288	732.774913030356	575.166492089928	411.97101289304	429.546954128494	480.798829280498	687.738135700148	522.401517402492	1338.22415658004
SAMD4A	596.604629194844	1062.82123849702	1271.54600568333	960.86345075333	1005.59497663527	1009.94929571563	1083.42215052639	915.98071738711	1074.81554129212	1008.05855948779	629.121559809694	1529.73627927515	1565.6705712806	1072.74469529065	4056.22794261566	1242.12597402535	1106.7408744121	1231.75363658771	1403.05461496118	1106.48907018329	1305.01821375379	840.703681411976	5757.48998686745	1185.2311001172	1279.63084447382	810.165348414371	1729.51879276217	1439.35381497395	728.231729951306	1045.47405825338	1624.06494114767	1543.2214511305	657.195616568598	85.0189739605397	597.498862216011	1186.39986399219	1355.52674400899	1869.89721625495	1334.32667421611	1369.68681091345	902.347797284913	1599.45046277911	819.490393920502	754.42191736038	1603.89005025454	2952.38538404338	1378.81480603962	1074.07553362495	1378.27984562053
RUNX3	535.414410815886	941.870637505832	149.290826578205	303.231069271268	427.866545134231	1397.34406233205	1117.47616457087	719.125212334617	246.782710490117	657.794457440175	282.102915991098	333.25816923635	1016.75457673086	1220.53960164527	1104.4824493428	1383.27665289187	495.50163331522	237.257244094412	970.319020401141	273.481578045301	527.087648377442	548.976851899934	204.655960989293	252.768673392342	993.68450242561	773.790577669236	239.719348950292	545.194452755417	1052.15298645562	651.663202229685	357.649845378302	238.171598166019	80.3004290341052	126.419517802194	45.6493188450263	536.661965709024	126.926595120842	1272.05466567839	228.602747344437	439.002182985079	690.296064922959	248.672611048454	1709.65802627578	146.764673343146	1339.14452654663	1457.70042935705	326.063549773695	463.856519762558	893.970150858231
MRE11	984.142678928247	844.080789895937	1011.57404905577	1095.42223774245	1131.56583763926	1076.78417557917	1108.6473461149	1135.60182506472	807.241613434706	1553.67693195846	960.913057594679	853.466043166261	1090.16250414569	1048.11221089821	1026.97490903804	1209.19081562317	864.415258119252	1325.99518999107	1037.04036758	1079.4308221788	690.082623980105	738.599291082761	718.761597932275	979.629786831566	1001.23147333011	953.4598998346	783.512234488538	865.837572465003	889.798293414528	520.392916888453	614.906751703046	561.171436774729	773.41992174954	672.019542001136	706.042798136407	1086.78535196259	871.234007285779	1243.51250519925	1535.36738819278	1140.30817030374	1174.85683206496	1357.39931178816	1179.57873801494	1233.33821984854	993.061522663399	1064.26159956121	947.030992687421	648.498435396197	1304.54096352326
PLEKHB1	1566.46959050133	3354.87801756403	778.628879998395	2130.19826163066	1980.78319371786	2756.31995289059	2667.56443348465	1914.98892670112	3956.6590615943	1500.25974863966	1801.6118043977	902.235531347191	63.5471610456786	1198.37036569208	2560.33241473383	446.977149743972	3927.84506408999	3009.94294685629	1804.3358601369	1946.26112432239	1181.18436865306	2766.10075619145	4938.86614291028	8074.08451467597	1300.59465254187	1402.08207235793	763.401550851768	1328.08964094223	1909.6379671775	14899.1773862298	8080.58583402965	4084.80603977884	1939.88931192917	4889.69994586965	1666.70735249729	673.071027227036	4706.14239579121	2877.35834019429	1243.53409371052	3740.29859903288	1760.48055250287	606.231454153628	690.32164781556	2116.501078738	1002.09902046066	1351.21050297795	603.161924837347	1342.03148436157	911.26692567117
SERPINB1	18490.6641571482	9437.57810003567	16640.7792039326	10306.0659668572	11734.8372759404	7983.05509481108	17499.9794395269	8585.98007240856	12079.6972904009	8446.01978532234	14830.4388079979	7482.86513656057	2901.25659394754	10265.5878705483	8810.02374797414	7398.64808391996	28576.3387213398	15733.3793366023	5846.69633707328	13214.0886861889	17093.3042596299	13609.0565967368	3477.9184695831	8966.63609823361	9507.50623502242	12883.2824384587	9833.31987103479	5620.86377358414	8719.8656495468	4779.64485376377	2734.66182942766	2450.23109894082	8227.62422221812	4769.93408689915	3305.01068437991	12951.6814199208	4736.94982179142	7322.2212775132	21898.8461587327	14544.1423222957	9508.94108778842	9476.04506007127	6653.40899748095	16270.2801904445	7089.65121319009	5722.39879835967	26355.5052876806	7865.29525985735	10157.7585980409
CYP3A43	2.03967394596528	0.857805680788553	0	1.89519418294542	0	7.42609776261496	1.26125977942536	1.33915309559519	0	0.76310261884011	1.60285747722215	0	2.19128141536823	3.6948726588656	1.29179233841263	2.35251131444196	3.61680024317679	4.13340146505945	0	1.93273200032015	1.05840893248482	0	1.23286723487526	1.20941948991551	0.838552322722034	3.30679734046682	0	1.01149249119743	0.788129577869379	0	7.32031847265531	32.6262463241121	1.05658459255402	0	0	0.897428036302715	4.92918816003269	1.54281948535887	1.621296080457	0	0	0.735717784167024	1.21857307646171	0	1.06323503497152	3.18832114907492	6.67706927864221	2.25173067845902	0.910356569102068
SLC7A9	64.2497292979063	13.7248908926169	6.43494942147434	51.1702429395264	10.8595569831023	200.504639590604	15.1351173531044	121.193355151365	9.94362569740399	6.10482095072088	25.6457196355544	120.298070846292	14.2433291998935	16.0111148550843	56.8388628901557	39.9926923455133	14.4672009727071	17.3602861532497	7.62529682044119	25.125516004162	51.8620376917563	25.1945898214945	81.3692375017669	70.1463304150998	1590.7337562037	23.1475813832677	19.3062562912987	20.2298498239487	15.7625915573876	23.4411223823628	29.2812738906212	109.841695957844	12.6790151106482	1276.76320025958	188.683851226109	18.845988762357	39.4335052802615	25.4565215084213	37.2898098505109	24.1451200641794	20.753999337553	22.8072513091777	0	28.3230071363965	4.78455765737184	14.6662772857446	11.128448797737	6.75519203537706	60.9938901298385
SPAST	804.651371683303	874.961794404325	857.135262940382	1184.49636434089	1033.82982479134	1242.63369227757	899.278222730285	924.685212508479	757.523484947686	624.21794221121	935.267337959125	1056.67224392013	754.896447594355	1055.50195621594	786.701534093292	1230.36341745314	792.079253255716	1028.39028450679	1022.74293604167	1130.64822018729	1070.05143074216	1006.45756181654	774.240623501661	1019.54062999878	1073.3469730842	740.722604264568	893.718780818034	870.89503492099	915.806569484218	1215.42219552551	924.451647118185	930.935561781333	1739.13823934391	1328.51388006165	1533.81711319288	1173.83587148395	1203.95420808799	1184.88536475561	1146.2563288831	867.029311395532	796.773105002578	1253.66310422061	1279.5017302848	772.445649174451	1278.54012955325	1323.15327686609	1090.58798217823	1076.32726430341	1011.4061482724
NRXN3	82.6067948115938	160.409662307459	64.3494942147434	202.78577757516	238.910253628251	69.3102457844063	54.2341705152907	180.785667905351	153.674215323516	45.7861571304066	167.498606369715	243.847440904646	180.780716767879	331.306915078282	2770.89456589509	341.114140594084	68.719204620359	56.2142599248085	53.3770777430883	134.32487402225	132.301116560603	100.778359285978	896.294479754312	61.6803939856912	566.022817837373	131.169627838517	198.693554331282	322.666104691981	115.855047946799	1383.0262205594	252.028107415704	1297.43706215553	219.769595251235	14.0466130891327	97.3852135360562	64.6148186137955	3057.32895626028	138.082343939619	61.6092510573659	51.5827565007468	172.348429281418	1179.35560801974	34.7293326791588	455.742933012926	266.871993777851	257.616348845254	121.300091895334	319.745756341181	75.5595952354716
OSBPL5	2100.86416434424	1140.88155544878	1320.45162128653	3013.35875088322	1689.74706657072	3116.48569437741	2952.60914363478	1392.0496428712	1186.90732188104	5392.08310472422	940.075910390791	1858.1174996934	2248.2547321678	1753.83288874154	4433.43130543215	2114.90767168332	951.218463955495	1817.04328404013	2199.89813269728	1656.35132427437	1874.44221943062	1840.53108801234	718.761597932275	2123.74062429164	2401.61385227591	1859.52237112251	1892.81754389274	4324.13039986903	2658.36106615341	251.9920656104	772.816478756039	937.460811046155	351.842669320487	535.989183664272	102.457360074392	3151.76726349513	671.601886804455	1167.91435041666	1117.07299943487	2402.43944638585	1653.10116462596	3140.77922060903	2992.81547578997	1632.43513858867	1919.67085564108	1541.23444346282	2326.95864360681	1990.52991975777	1564.90294228645
AQR	2327.26797234638	2001.2606532797	1891.87512991346	2605.89200154996	1995.9865734942	2342.93384410502	1759.45739229838	2120.54892687498	1722.05517759587	2721.22393878383	2147.82901947768	2620.54716492193	1339.96858549767	2147.95263902054	1581.15382221706	2281.9359750087	1150.14247733022	2938.02176136425	2501.09735710471	1864.12001430878	2127.40195429449	1810.0323740179	1226.70289870088	1315.84840502808	1912.73784812896	1803.30681633457	1669.99116919734	1689.19246029971	2269.02505468594	1312.70285341231	2703.28903597343	1198.47078163905	1586.99005801613	2148.39250721155	1807.71302626304	2530.74706237366	1832.42569849215	2109.80564622825	2068.77379866313	2419.99953370525	1840.78950646122	1737.76540620251	3269.43156414677	2845.17480779256	2345.49648714717	2351.06801532785	2173.38605019804	2053.57837875462	3460.26531915696
CPS1	583.34674854607	97.7898476098951	550.831670478204	128.873204440289	123.798949607366	6567.14578807249	58.0179498535668	261.134853641062	69.6053798818279	64.8637226014094	8983.21473109154	1947.52822802511	450.308330858171	131.78379149954	1254.33036059866	1246.83099665424	3920.61146360364	82.6680293011889	284.042306561434	427.133772070753	26.4602233121206	21.2164966917849	177.532881822037	50.7956185764516	8795.57531303142	117.94243847665	225.239656731818	235.677750449002	244.320169139507	109.001219077987	36.6015923632766	322.99983860871	47.5463066649307	14.0466130891327	29.4184499223503	111.281076501537	117.068218800776	154.281948535887	116.733317792904	83.4104147671651	65.8713892017987	453.202155046887	190.097399928027	136.46539802082	162.143342833157	178.545984348196	402.84984647808	150.865955456754	104.691005446738
C8B	18.3570655136875	72.913482867027	20.5918381487179	3.79038836589085	62.9854305019934	11.1391466439224	109.729600810007	24.1047557207134	26.2150132022469	7.6310261884011	12.0214310791661	9.75389763618584	0	64.0444594203371	3.87537701523789	4.70502262888392	18.0840012158839	1.65336058602378	40.9859704098714	38.654640006403	1.05840893248482	2.65206208647311	366.161568757951	133.036143890706	7.54697090449831	28.6589102840458	31.3726664733603	12.1379098943692	34.6777014262527	21.0970101441265	1038.43946333525	477.430737876174	30.6409531840665	0.739295425743824	105.500647997394	58.3328223596765	1975.3721551331	6.94268768411491	141.052758999759	0	11.7305213647039	2.9428711366681	28.6364672968502	0	21.7963182169161	25.5065691925994	41.175260551627	54.0415362830164	82.8424477882882
FHL1	1213.60599784934	973.609447695008	1826.23864581442	1514.26015217339	1559.43238277349	1518.63699245476	1440.35866810377	999.67778586181	785.546430094915	790.574313118354	895.997329767182	2059.69805084124	1849.44151457079	1725.50553169024	22128.4027570083	2178.42547717325	1001.85366735997	897.774798210912	1084.69847270776	801.117414132702	1411.91751593475	1890.92026765533	4326.13112717728	1071.54566806514	3843.9238473578	1033.92530178596	2430.97943801269	2679.443609182	1573.89476700515	5246.12318917279	4331.53701624833	7524.69994388439	4079.47311185105	4609.50697951274	6576.54520160679	681.147879553761	2935.33154929947	1908.46770338892	820.375816711241	1867.95428860151	1964.41115468926	10334.6277141942	1658.47795706439	2157.6981800273	2859.5706265559	3636.59910263485	1057.20263578502	2202.19260353292	1227.16065514959
RTF2	4309.83104782464	3980.21835885889	7916.27477829773	3960.95584235594	4254.77442597948	3652.40241624612	3990.62594210185	3983.98045939569	7906.99036138116	5390.55689948654	3883.72366730927	4512.80330634198	8039.81151298603	3516.28714702043	4623.3247791788	4575.63450658961	5490.30276914236	4470.6870246083	5025.07060467074	4100.2909386792	5243.35785152981	6270.80080346567	6857.20756037618	4575.23393035039	4181.02188109206	5009.79797080723	3825.05202771355	3896.26907609251	4492.33859385546	6175.56369163347	4411.01475966573	4326.24026257727	6594.14444212961	4841.6457431963	6626.25223768249	3959.45249616758	6108.49642732052	3638.73975621889	3942.99206767142	5980.30723771424	4197.72195296942	4376.78509800963	5770.55280358444	4029.59146986005	3683.04616114134	3737.98771517544	3883.82863041022	4109.40848818771	3691.49588770888
GABRA1	0	0.857805680788553	1.28698988429487	0	2.17191139662046	0	0	9.37407166916633	13.5594895873691	0	0.801428738611075	1.62564960603097	0	4.92649687848747	5.16716935365052	0	0	0	0.953162102555148	5.79819600096045	1.05840893248482	0	61.6433617437628	6.04709744957757	28.5107789725492	2.20453156031121	0	2.02298498239487	3.15251831147751	12.8926173102995	84.70654232644	584.009809201607	2.11316918510803	0	19.2741568456778	0.897428036302715	86.2607928005721	0	1.621296080457	0	0	5.15002448916917	0	5.149637661163	6.91102772731488	5.73897806833486	0	0	0
NLRP2	1614.40192823152	2334.08925742565	141.568887272436	17.0567476465088	603.791368260488	4.95073184174331	65.5855085301189	2747.27257561353	338.083273711736	22.1299759463632	279.698629775265	27.6360433025266	212.554297290718	1022.24810228615	20.6686774146021	1486.78715072732	1558.8409048092	22.320367911321	5.71897261533089	3.8654640006403	1494.47341266857	49.0631485997525	11.0958051138773	13.3036143890706	638.97686991419	927.005521110865	46.6567860373051	86.9883542429793	3565.49821028107	1.17205611911814	111.896296653445	67.4275757364984	2.11316918510803	17.7430902178518	13.1875809996743	6774.68424604919	11.0906733600736	85.6264814374173	1214.35076426229	27.4376364365675	46.0197376615306	1837.82302484923	18.8878826851565	51.49637661163	98.3492407348655	349.439997938611	2053.19880318248	222.921337167443	4208.57841895886
SLC45A4	1337.00627158024	4072.00356670326	956.233484031087	1385.3869477331	2009.01804187393	2136.24078971224	1977.65533413897	2257.14254262569	16845.4058973749	1045.45058781095	2193.51045757851	2397.83316889569	1288.47347223652	1460.70632447153	1424.84694926913	1907.88667601243	2745.15138457118	5203.12576421683	7709.17508546604	1852.52362230686	2778.32344777266	2557.91388240331	885.198674640434	2101.97107347316	1211.70810633334	3721.24927380533	1361.89549588203	3771.85549967523	2390.39700967783	1740.50333689044	1629.29374005671	817.831241191077	2834.81646182242	2633.3703064995	5600.6642076309	1746.39495864508	1386.3341700092	2384.42751462213	1457.54517633084	1492.60742214927	1960.80176350012	5097.78852649331	2124.582158811	2484.70017151115	1418.88715416949	1580.13196148153	3577.79628847245	1301.50033214931	2468.88701540481
RNF10	8537.05530083768	7562.41488183189	11310.0671031833	6491.04007658808	7999.14967375316	7511.49788688503	9031.88128046503	7750.34854075716	6506.74706999218	4995.26974292736	8468.69748090323	9453.15245907011	8135.13225455455	6358.8758459077	9567.01405828394	8466.68822067661	9327.72782715293	6768.85823918135	6930.44164767848	6034.95567099967	8509.60781717798	8804.84612709072	10769.0952966354	4797.76711649484	8467.7013548471	8522.71901216315	8954.8852097807	7311.06772637505	6228.5880539017	8329.80283857261	8448.69327722604	8760.14713802411	8928.13980708143	7088.36454203178	11449.8635956403	10150.80851862	11017.9678347131	7785.06712312086	10924.2929901192	7206.22083370008	6449.98205499256	6928.25437350087	8300.91979685718	9516.53039782923	7267.21146403034	7080.62360786558	8152.70158922214	7250.57278463804	10423.5827162187
ZNF839	236.602177731972	307.952239403091	350.061248528204	291.859904173595	258.457456197835	210.40610327409	406.125648974967	324.075049134036	313.676192454471	305.241047536044	275.69148608221	357.642913326814	302.396835320816	341.159908835257	377.203362816488	298.768936934129	271.260018238259	360.432607753184	363.154761073512	319.867146052985	211.681786496965	221.447184220505	680.542713651142	333.799779216682	341.290795347868	330.679734046682	302.464681897012	171.953723503564	205.701819823908	506.328243459036	1049.94282093513	980.962472811638	777.646260119756	473.149072476047	890.668932131847	376.91977524714	911.899809606048	391.104739538473	337.229584735055	242.548706099256	397.033030805362	272.951297925966	264.430357592192	610.232062847816	212.647006994304	258.891677304884	243.713028670441	387.297676694951	366.873697348133
ZDHHC6	2302.7918849948	2388.13101531533	1774.75905044262	2418.26777743836	1600.69869930928	1616.41394632919	1894.4121886969	1643.8104248431	2248.16337358579	1748.26809976269	2026.81327994741	2314.92503898811	1280.80398728273	1548.15164406469	1538.52467504944	1555.00997884614	1714.3633152658	2766.07226041778	2689.82345341063	1946.26112432239	1916.77857673001	2120.32363813525	1366.01689624178	2114.06526837232	2228.03352147244	2118.55482945908	1730.32322010764	2600.5471948686	2538.56537031727	1620.95361274039	1141.96968173423	1169.10715994735	1585.93347342358	1394.31117295285	1238.61818466171	1259.98896296901	1630.32898393081	1636.16006422308	2243.87377535248	2339.88163531047	1883.19985293361	2263.80362188193	2094.72711843768	1344.05542956354	1472.58052343555	1638.79707062451	2056.5373378218	2139.14414453607	1529.39903609147
GRAMD1B	1578.70763417713	625.340341294855	990.982210907049	1938.78364915317	1251.02096445339	1604.03711672483	1072.07081251156	2258.48169572129	642.719806441294	117.517803301377	1505.0831711116	1492.34633833643	464.551660058065	1416.36785256515	1628.95013873833	496.379887347253	372.530425047209	1320.20842793999	162.037557434375	1377.07155022811	2839.71116585678	2282.09942541011	1358.61969283253	805.473380283732	2808.31172879609	1567.42193938127	1174.46392438734	2443.765858733	3385.80466652685	2960.61375689242	3574.40693421941	934.198186413744	1069.26360766466	15152.5990460454	956.606837130218	406.53490044513	2645.74174489755	1524.30565153456	625.820287056401	2753.64119277391	1508.72551706038	4106.04095343616	2935.54254119627	532.987497930371	1314.69012074228	987.74189198341	2362.56967975957	434.584020942591	2190.31790525958
RNH1	8915.41481781424	6859.87202926606	9083.57460335318	6600.96133919891	7425.76506504536	6318.37151302489	8760.71042788858	6223.04443523085	9656.16451815177	12009.7090153057	5728.61262359196	11410.4345847314	14568.7344900757	7371.27095443687	9236.3152196503	6267.09014167338	10647.8599159125	6954.03462481601	8341.1215594601	8914.72635147669	9432.54040630474	10579.0756629412	4424.7605059673	9925.70575373662	8086.16004800857	6655.48078057955	7543.11521847948	10145.2696867103	10094.363633351	10871.9925609399	5488.14733492787	5607.36420157074	5607.29443268416	6200.47073571345	4345.81515404651	10418.2420734382	4159.00251002759	5986.13960319241	4962.78730227887	10131.0728778382	8745.55485128538	8326.85388120238	6197.05338034604	6285.13276544945	7009.90858556723	6341.57076551002	8308.49987239046	8840.29464363011	8312.46583247098
NDUFS1	3049.31254921809	2991.16840890969	3213.61374108429	3909.78559941641	3257.86709493069	3217.97569713315	5272.06587799802	3177.81029584739	3935.867844227	3044.77944917204	3181.67209228597	3295.19175142478	2757.72766124092	3313.06915078282	4534.19110782833	3394.67382673975	3215.33541618416	3923.42467063443	3290.31557802037	3995.92341066191	3613.40809550319	3252.75414905927	3353.3988788607	2959.44949182326	3533.65948795065	2676.30131421781	2978.79446027829	2756.31703851301	4546.71953472845	3955.68940202372	2462.76428615761	2529.62163166283	4259.09249258524	4970.28314727573	4316.39670412416	3168.81839618489	4577.98350363036	3108.00985325544	3270.15419428176	3765.54122455452	3231.30746207727	4468.7498210305	4826.15866932661	4454.436576906	3732.48659026752	3350.92552767774	3536.62102792083	3990.06676222938	3808.02152855395
RB1CC1	1734.74269104347	1839.99318529145	2401.52312409422	2234.43394169265	2397.79018186899	2251.34530503277	1953.69139832989	2243.08143512194	1690.41636855868	2021.45883730745	1533.13317696299	1958.90777526732	2599.9553993344	2118.39365774961	2923.32606182778	2872.41631493363	1374.38409240718	1759.1756635293	3830.75849016914	2147.26525235569	2476.67690201449	1066.12895876219	1840.67078166876	2786.50250476534	2856.10921119125	2050.21435108943	3761.50226742136	2303.16840245656	1990.02718412018	1666.66380138599	1613.60734332959	1693.30218422142	2289.61881206455	1719.60116028013	5059.97338664425	2703.05324534378	2452.27110961627	3152.75161833085	2542.19225415657	1176.52585040001	1665.73403378795	2919.32816757475	3633.1756274706	3030.56176359443	3122.18968019387	2730.47823206776	2288.00907281473	2348.55509763276	3743.3862121477
ERP44	4094.6454465253	4531.78741160593	3836.516845083	4167.53200829699	3503.2930827488	2966.72605616468	3197.2935408433	3287.62084968619	4450.22448257453	3889.53404822804	3978.29225846538	4174.66818828754	4278.47696350647	3375.88198598354	3269.52640852237	4305.09570542879	6575.3428420954	4366.5253076888	3442.8215144292	3305.93808654762	3572.13014713628	5139.69632358489	4131.33810406699	6256.32702133295	3207.46263441178	4086.09924703683	2545.20812106954	3467.3962598248	4757.93826159744	3988.50697335902	3499.11222992924	3783.55703205287	4843.38377226761	3393.36600416415	6403.07778999569	5051.62241634798	5974.17604995962	3223.72131465736	5520.51315395608	3028.01755713958	2927.21625439226	3387.98039608915	5108.2583365275	8195.64833774092	3939.81742208697	3470.80640288296	2664.15064217824	3350.57524954702	4290.51051017805
ALAS1	4374.08077712254	3656.8256172016	4109.35870055351	2245.80510679033	2278.33505505486	6340.64980631274	3357.47353283032	2718.48078405824	3379.02480517237	1066.05435851963	2341.77477422156	2072.70324768949	3205.84471068372	2067.89706474511	2280.01347729829	1700.86568034154	2007.32413496312	4220.20289582569	3955.62272560387	3531.10136458491	3066.21067740853	2894.7257673854	1488.07075249443	2056.01313285637	2993.63179211766	2675.19904843766	1921.77692832969	2459.94973859216	5030.63109554024	2030.00119831262	1964.98263001705	1206.08357244801	937.190533595412	2342.08790875643	1763.07813672568	3263.94576803297	5365.42131219559	1936.23845412538	6339.26767458686	3238.73860497242	2921.80216760855	2964.94267019311	2898.37606236418	1732.85307298135	2167.40461878944	2355.53166493655	3899.40845872705	2812.41161739531	3222.66225462132
BIRC3	10968.3466444283	17946.1526477773	2391.22720501987	3763.85564732961	4571.87348988607	8415.00644800318	2651.16805635212	8997.10007275629	8074.22406629204	24830.5961144384	4543.29951918618	3578.05478287417	5078.29468011587	10407.2246558048	4629.78374087086	15138.410308434	2213.48174882419	3533.23157233281	4110.0349862178	5498.62254091083	5981.06887747173	3064.45774091968	182.464350761538	12804.1241397355	2881.26578087291	3064.29886883259	4953.66359340905	4110.70548422637	7926.21916463234	342.240386782496	517.651091994911	378.464457359701	250.410548435302	197.391878673601	78.1110566903784	5433.92675981294	129.391189200858	5699.94658865834	17166.2828998787	2621.94053787839	5366.26235045338	5296.43232821841	5418.385184487	983.580793282134	6558.03369570433	8243.72316304811	10826.8678353183	1968.01261297318	7108.97444811805
AKAP11	2290.55384131901	2825.6119125175	4464.5679086189	3805.54991935441	2350.00813114334	3194.45972088487	2769.7264756181	3230.7068431234	3674.62167817702	1704.77125048881	2518.089096716	2014.17986187238	1211.77862269863	2713.26815582697	4038.14284987788	2281.9359750087	864.415258119252	4128.44138330137	2701.26139864129	3291.44259654522	2294.6305656271	2145.51822795675	3089.56529059739	1748.82058241783	2414.19213711674	1634.66015197076	1895.23082592915	1725.60618998282	3131.23881287504	2075.71138695822	4608.66335842742	2580.73608423727	6319.43244806557	3431.80936630283	9035.52184339221	2698.56610516226	9979.14142998619	3373.37480473717	1926.09974358291	2151.11069662689	2384.90522822403	3376.94462932664	4695.16206360698	2095.90252809334	4755.85031142761	4109.10829692776	2440.46882134373	3127.65391237958	2425.18990008791
GLRX2	332.466853192341	257.341704236566	599.737286081409	335.44937038134	304.067595526865	355.215009645082	303.963606841513	273.856808049216	488.141625145287	238.088017078114	359.841503636373	432.422795204239	396.621936181649	251.251340802861	271.276391066652	512.847466548347	448.483230153922	495.181495514122	377.452192611839	274.447944045461	504.861060795261	616.604435104998	130.683926896777	602.290905977925	341.290795347868	363.74770745135	267.874306041769	482.481918301176	497.309763635578	357.477116331032	92.0268607990953	116.366945222667	199.694487992709	128.637404079425	125.789234150739	304.22810430662	57.9179608803842	245.30829817206	549.619371274922	317.17907720672	428.615203710334	522.359626758587	458.183476749604	254.907064227569	308.869777659226	281.847589578223	299.355272659126	423.325367550295	336.831930567765
SNAPC1	336.546201084271	578.161028851485	1115.82022968365	477.588934102247	327.95862088969	306.945374188085	418.738246769221	292.604951387549	268.477893829908	338.817562765009	456.012952269702	443.802342446456	685.871083010256	443.384719063872	264.817429374589	670.465724615958	311.044820913204	541.475591922787	501.363265944008	416.503746068992	347.158129855022	298.356984728225	728.624535811277	447.48521126874	334.582376766092	345.009189188705	862.346114344674	347.953416971917	232.498225471467	434.832820192829	430.853030104855	340.400503314903	506.104019833374	345.99025924811	359.107974914207	460.380582623293	423.910181762812	428.903816929766	948.458207067343	452.172248474632	545.920417357373	397.287603450193	337.544742179894	285.804890194547	339.171976155915	464.857223535123	605.387614596894	425.577098228754	469.743989656667
DERA	1619.50111309643	1058.53221009308	1377.07917619551	1516.15534635634	2098.06640913537	1644.88065441921	1387.3857573679	1914.31935015332	1574.7087240798	2784.56145614756	1394.48600518327	2498.62344446961	929.103320116129	1634.36533943822	1463.60071942151	1712.62823691375	2238.79935052643	1371.46260610672	1189.54630398883	1664.08225227565	1175.89232399064	1706.60195264545	1322.86654302115	1560.15114199101	1931.18599922884	1420.82059062058	1711.01696381634	953.83741919918	1651.91959521422	1258.78827193288	1393.99778914993	580.747184569196	1881.7771593387	1339.60331144781	1532.80268388522	2039.85392651607	1085.6536922472	1427.87943369963	2021.75621232988	1321.39657078509	1073.79387876905	1195.54139927141	1098.54362843023	1534.59202302658	1391.24304326023	1166.28787633161	1672.60585429987	1132.62053126489	2085.62689981284
STRAP	2889.19814445982	2569.12801396172	6178.83843449966	4859.27788507207	5186.52441512966	4538.58341591818	2812.60930811856	5004.41511823923	3697.2208274893	9472.39280766229	3389.24213558624	4693.25041261142	5471.62969417447	4075.44454272876	3943.84200917376	3241.76059130102	6224.51321850725	3760.56865291108	3106.35529222723	4561.24752075555	2923.32547152308	4324.1872319944	4381.61015274666	5067.467662746	3767.6155859901	2896.75447024893	5712.23858018799	2903.99494222783	3434.66870035475	7136.64970931034	5549.84716205453	4824.33428979205	8852.06571641754	4539.27391406708	10507.4587688174	3878.68397290033	8325.39880229522	3604.797727541	6806.20094575847	2728.39856725227	2892.92703809543	4086.91229104782	2825.87096431471	4562.57896779042	5020.06421761803	4879.40668654426	3527.71826888264	3945.0321486602	6732.08682850979
ABCC2	28.5554352435139	24.876364742868	19.304848264423	53.0654371224719	36.9224937425479	47.0319524965614	60.5404694124175	58.2531596583908	19.887251394808	27.471694278244	36.8657219761094	34.1386417266504	14.2433291998935	64.0444594203371	27.1276391066652	25.8776244588616	47.0184031612982	45.4674161156539	34.3138356919853	26.091882004322	37.0443126369688	26.5206208647311	62.8762289786381	626.479295776236	452.818254269898	40.7838338657574	61.9409056012499	32.3677597183179	17.3388507131263	16.4087856676539	51.2422293085872	145.730566914368	30.6409531840665	38.4433621386788	61.8801877677024	14.3588485808434	82.5639016805476	47.0559943034455	24.319441206855	992.144933546279	50.5314766479551	19.1286623883426	17.6693096086948	100.417934392679	45.7191065037753	42.7235033976039	141.33129973126	58.5449976399345	23.6692707966538
DEF6	1410.43453363499	1229.23554057	1530.2309724266	921.064372911476	970.844394289346	1094.11173702527	1563.96212648745	1334.46605976061	1267.36029343276	2048.9305315857	943.281625345235	716.911476259659	1313.67320851325	1363.40801112141	1073.4794332209	931.594480519016	2256.88335174232	1508.6915347467	1357.30283403853	943.173216156233	1500.82386626348	1673.45117656453	241.64197803555	1194.90645603653	1225.96349581961	1757.01165356804	1144.70011260492	1027.67637105659	845.663037053843	358.64917245015	535.429008285646	890.696524648261	148.978427550116	283.889443485628	36.5194550760211	1078.70849963586	146.643347760973	1384.68048810959	2026.62010057125	980.07237351419	1387.8109122242	865.20411418042	767.701038170879	1462.49709577029	811.779949200755	805.369922256325	1044.96134210751	1384.8143672523	1575.82722111568
PLEKHO1	1788.79405061155	1408.5169278548	2401.52312409422	2676.01418631894	2932.08038543762	1844.14761104938	1922.15990384426	2481.45068613789	1315.2704899748	1519.33731411066	1385.67028905855	2297.04289332177	9000.688413625	2380.72961652907	8602.0451814897	2634.81267217499	2976.6266001345	1430.15690691057	1536.4973093189	1259.17489820858	2224.7755760831	4424.96559128038	1758.06867693212	2912.28213171656	3626.7387957728	2163.74772644546	3149.3330575181	4983.62350412975	1806.39299247662	1837.78399477724	1492.29920863988	2564.42296107521	437.426021317363	793.263991823123	452.435471219594	1869.34259961856	918.061294806089	2992.29839185353	1444.57480768718	2439.75463193958	3394.63241338584	3840.44683335187	1142.41225918286	535.562316760953	2517.20894529507	2947.92173443467	2326.95864360681	3807.6765772742	1987.30839034981
GCLM	622.10055351941	1238.67140305867	1643.48608224455	693.641070958025	1075.09614132713	784.690996916314	570.089420300265	1182.47218341055	759.331416892668	731.815411467666	979.345918582734	627.500747927956	1737.68616238701	1383.11399863536	445.668356752357	1580.887603305	604.005640610524	527.422026941585	868.33067542774	1153.84100419113	599.05945578641	936.177916525008	840.815454184925	1107.82825276261	1517.77970412688	1218.00368707195	812.471618925486	501.700275633927	1202.68573582867	746.599747878254	1501.71104667615	1016.85134376816	5126.54844307208	1124.46834255636	1944.66098279812	694.609300098301	2152.82292889428	1136.28655096681	1895.29511805423	1108.48051203733	815.722408745562	405.38049907603	1026.64781691899	1006.75416275737	1366.2570199384	1690.44787323952	627.644512192368	736.315931856099	933.115483329619
UBR2	2720.92504391768	2307.49728132121	1786.34195940128	2223.06277659498	2241.41256131232	2095.39725201785	2285.40272031876	2834.31752682722	2920.7140571193	1586.49034456859	2234.38332324768	1983.29251935779	1717.96462964869	2617.20146669647	3060.25604969952	1743.21088400149	2741.534584328	1890.61783011819	1640.39197849741	2758.97493045701	2439.63258937752	1522.28363763556	1613.82321045171	1776.63723068589	2765.54556033727	2717.08514808357	2188.04237968052	2013.88154997409	1566.01347122646	1535.39351604476	1766.28827147355	1655.23823017662	4253.80956962247	2945.35297616339	3032.12920061742	2744.3349350137	2442.4127332962	2915.92882732826	2096.3358320309	1821.85905938808	1943.6571553517	2289.55374432778	2154.43719918431	4178.93096203378	3273.70067267731	2914.76319448429	2429.34037254599	2091.85780028843	3004.17667803682
EHD2	12731.6447707153	4104.60018257323	15160.7408369935	6799.95672840818	8781.03777653653	5932.21442936892	8460.53060038534	5004.41511823923	12593.1499627759	8676.47677621206	4063.24370475815	5613.36808962495	20459.9945752932	7669.32401558537	12721.5709486876	8177.32932900025	5175.64114798598	7254.11957117933	10484.7831281066	4683.00963677572	9481.22721719904	6627.5031540963	3519.83595556886	4108.398007243	7727.25965388354	6045.9278041535	11614.3220139071	13130.1840282339	7311.47809389422	1616.26538826391	2595.57577844721	5313.72798465373	1817.32549919291	1335.16753889335	636.047175907367	8813.64074452896	2170.07508745439	5752.40245116055	7175.85645210267	8477.13215344188	4463.01220537118	8195.89611562065	6203.14624572835	4137.73386074447	7604.78858763379	5316.20668396752	5401.74904642155	10375.9749663392	3779.80047491179
DEPDC1	115.241577947038	223.029477005024	561.127589552563	282.383933258868	97.7360128479208	210.40610327409	102.162042133455	338.136156637786	58.7577882119327	202.222193992629	153.072889074715	95.9133267558275	1778.22486857132	144.100033695758	93.0090483657093	289.358891676361	72.3360048635357	221.550318527186	143.927477485827	163.315854027053	151.35247734533	79.5618625941933	9.86293787900205	156.015114199101	134.168371635525	159.828538122563	285.571707642126	258.942077746543	92.9992901885867	21.0970101441265	21.9609554179659	26.1009970592897	5.28292296277008	9.61084053466971	73.0389101520421	201.023880131808	219.348873121455	53.9986819875604	702.02120283788	240.353695184331	138.961560781877	185.40088161009	486.819944046454	0	69.1102772731488	63.7664229814984	403.962691357854	132.852110029082	500.696113006137
CCDC28A	1486.92230660869	1072.25710098569	929.206696460895	983.605780948675	1661.51221841465	872.566487107258	789.548621920278	1045.87856765984	1225.77785869816	1017.21579091387	1239.00882989272	858.342991984354	1011.27637319244	1022.24810228615	1001.13906226979	976.292195493413	1793.93292061569	757.23914839889	903.597673222281	892.922184147909	1239.39685993973	1852.46536740147	2325.18760497473	1624.25037495653	1122.8215601248	1290.75322856222	818.907037689252	1166.25084235064	870.095053967794	2347.62840659363	1284.1930120601	1232.1845695073	1807.81623785992	1479.33014691339	1442.51847550283	1007.81168476795	2393.12085169587	1181.79972578489	1230.56372506686	1034.94764638732	1100.86431268759	920.382947992947	895.041924661128	1647.88405157216	1180.19088881839	839.166126436519	778.991415841592	952.482076988165	1000.48186944317
RRAGD	570.088867897296	1484.0038277642	918.910777386536	534.444759590609	988.21968546231	564.383429958737	634.413669050958	1013.06931681776	1068.48777948468	730.289206229986	1330.37170609438	703.906279411412	1112.07531829938	1147.87377268758	1094.1481106355	468.14975157395	1070.57287198033	299.258266070304	451.79883661114	971.197830160875	753.587159929194	1003.80549973007	617.666484672504	1602.48082413805	559.314399255597	789.222298591414	562.294714484074	1171.30830480663	603.707256647944	1432.25257756236	1324.97764355061	1517.12045407121	2676.32877293932	141.944721742814	2278.40822502065	702.686152425026	1391.26335816923	948.833983495705	844.695257918096	528.997630497021	942.051100365449	651.845956771983	393.599103697133	1756.02644245658	2438.52955270718	1440.48349515205	894.727283338057	1191.16552890482	741.940603818185
HSF2	269.236960867417	425.471617671122	471.038297651922	390.410001686757	393.115962788304	403.484645102079	334.233841547722	451.294593215579	244.974778545135	485.33326558231	469.63724082609	362.519862144907	835.973859962979	528.366790217781	890.044921166302	432.862081857321	401.464826992623	300.084946363316	283.089144458879	365.286348060508	317.522679745447	365.984567933289	663.282572362888	495.86199086536	436.88576013818	375.872631033062	433.586339208749	510.803708054704	297.124850856756	1238.86331790787	541.703566976493	613.373430893308	1190.77083580838	956.648280912508	871.394775286169	282.689831435355	814.548343445403	463.61725535034	322.637920010942	397.296975601497	376.279031467809	497.345222096908	296.113257580196	517.538584946882	584.779269234336	508.856055392357	675.496842022637	412.066714158	477.026842209484
PHF20	1658.25491806977	1838.27757392987	2703.96574690352	2033.54335830044	1804.8583705916	2262.48445167669	2036.93454377196	1918.33680944011	1963.41409225104	2616.67888000274	1674.98606369715	1882.50224378387	3428.25977434359	2094.9927975768	2693.38702559033	2274.87844106538	1435.86969654118	1695.52128096738	2160.81848649252	1641.85583427197	1796.11995842674	1296.85836028535	1587.93299851933	1614.57501903721	1750.05869752089	1474.8316138482	2289.40022520983	2091.76647179629	1880.47717279634	1368.96154712999	1731.77819867388	1795.5310893703	1666.23390245768	1636.80007259683	2875.90708723666	2041.64878258868	2608.7728336973	2257.91631682271	2264.95062439843	1938.19463787913	1323.74421861697	1636.97206977163	2109.34999535522	1601.53731262169	3371.51829589469	2614.42334224143	2329.18433336636	1862.18127108561	1784.29887544005
HSD17B6	93.8250015144029	76.3447055901813	151.864806346794	595.090973444863	106.423658434403	220.307566957577	413.693207651519	90.3928339526753	136.498861846182	110.649879731816	27.2485771127766	245.473090510677	60.2602389226263	89.9085680323963	257.066675344113	308.178982191897	14.4672009727071	152.935854207199	189.679258408475	85.0402080140866	64.5629448815742	188.296408139591	25.8902119323804	102.800656642819	358.061841802309	142.192285640073	198.693554331282	605.884002227263	111.914400057452	42.194020288253	157.909727052993	40.2390371330716	12.6790151106482	7.39295425743824	14.2020103073415	238.715857656522	115.835921760768	134.225295226222	126.461094275646	335.836669983586	157.91086452486	277.365604630968	174.865236472256	12.8740941529075	98.3492407348655	114.141897136882	247.051563309762	457.101327727181	91.0356569102068
NR1H3	2335.42666813025	1038.80267943494	767.045971039742	951.387479838603	1233.64567328042	2032.27542103563	2309.36665612784	1489.80781884965	1485.21609280316	1349.16543010932	891.188757335515	1263.12974388607	2346.86239585937	1078.90281638876	1192.32432835486	2161.95789797216	1985.62333350406	2652.81706027515	2041.67322367313	2421.71319640115	1470.13000722142	1583.28106562445	442.599337320217	2220.49418348488	1642.72400021246	2326.88306190849	1595.17942606855	1424.18142760599	962.306214578511	843.88040576506	423.5327116322	680.801006629806	618.101986644099	613.615203367374	130.861380689075	1045.50366229266	269.87305176179	1248.91237339801	1100.8600386303	2493.53239935525	2189.0957562132	1549.42165345575	1823.59460892495	813.642750463755	1157.3313355665	780.50101729354	3112.62712872705	1943.24357551013	1936.3284224801
TYMP	4229.26392695901	7657.63131239942	6248.33588825158	3773.33161824434	4474.13747703815	2481.55433567383	7935.84653214439	9828.7141451209	2965.00838977137	7753.12260741552	2550.14624626044	2215.76041302022	11208.4044396085	6027.56893082942	3990.34653335661	9941.71281483172	3660.20184609491	3939.13159620165	9135.10559088854	5880.33711097406	4661.23293866316	9373.7134446392	1534.91970741969	10625.9596383977	5907.60111357673	3400.48993178005	10903.2082405109	5369.00214327598	4884.82712363441	744.255635640018	945.366842754343	1516.03291252708	332.824146654515	694.937700199194	548.806255447983	8119.92887246696	605.057846644013	2452.31157197792	4299.67720537196	4369.169226159	11521.1766757338	1596.50759164244	1272.19029182603	700.350721918169	3575.65942260922	2970.2399824782	5632.10793653471	5341.10516930479	20201.722624944
NCAPH2	2316.04976564358	1960.08598060184	2629.32033361442	1199.65791780445	1791.82690221188	1753.79675493757	1915.85360494713	1517.26045730935	1410.18691708638	2183.23659250156	1840.08038385103	1243.62194861369	3774.48223797177	1433.61059163985	1546.27542907992	2623.05011560278	4173.78748062601	1745.94877884111	1981.62401121215	2170.45803635953	2258.64466192261	2455.8094920741	2501.4876195619	2513.17370004444	1802.88749385237	1488.05880321007	1954.75844949399	2668.31719177883	1257.85480627953	3795.11771370453	2073.74164732507	1906.46032687229	1465.48282987242	2389.40281600404	2557.37628462914	1399.09030859593	1327.1839120888	1468.76415006164	2868.07276632843	3677.7407879575	2507.62452865477	2300.58951109028	1206.3873456971	2049.55578914288	1230.16293546205	1348.65984605869	2042.07035438474	1474.88359439066	2255.86357823492
TOMM34	2186.53047007478	2460.18669250157	3409.23620349711	1883.82301784775	2447.74414399126	1596.61101896222	1973.8715548007	1844.01381263458	2428.95656808405	3748.36006374262	3062.25921023292	1391.55606276251	5697.33167995739	1666.38756914839	1873.09889069831	1830.25380263584	3562.54823952914	3183.54580838878	2629.77424094965	1696.93869628109	1922.07062139244	3163.91006916242	1999.71065496767	2185.42101827733	1810.43446475687	2036.98716172756	2362.60311364767	1965.32991039661	2641.02221544029	3191.50881235869	1871.91000943614	1990.20102577084	2533.68985294453	1948.78274226072	2540.1309863988	2025.49507793523	2590.28837809718	1705.58694106423	2326.55987545579	3009.35996436272	1826.35194170466	2044.55972220016	3181.0850161033	1616.98622560518	1445.99964756127	1702.56349360601	1954.15560888262	1794.62935073184	1703.27714078997
SEC63	3287.95440089603	4986.42442242386	4776.01946061826	4269.87249417604	4799.92418653122	3781.12144413145	2985.40189789984	4348.23010139758	3266.02905861097	3034.85911512712	3854.87223271927	3599.18822775258	3922.39373350913	4789.78659010944	4054.93615027724	3279.40077233209	6933.4060661699	2909.91463140185	3260.76755284116	4940.0629928183	4877.14836089006	3303.14332870226	5091.74168003481	4471.22385421765	3699.69284784961	3614.32949313023	5242.45301043306	4003.48728015944	3719.97160754347	3902.9468766634	3475.05975494766	4024.9912548513	10498.2245116167	5424.21053868244	3761.50387283017	3508.04619390731	7082.01108892697	4706.37084008723	4208.88462486636	3870.90174847094	3825.05231269075	3502.7523704192	3948.78605427418	12199.4916192952	6867.96670839853	6120.30127776422	4598.27504322494	4820.95538258076	5040.64432311815
KPNA6	2701.54814143101	3798.36355453171	5885.40474088043	3288.16190741031	3229.63224677463	3575.6660726991	3838.01350879138	3820.60378173308	3242.52594332619	2750.22183829976	3353.17784234874	3121.24724357947	3918.01117067839	3724.43164013653	4363.67451915786	4194.52767365001	2701.74978165306	2414.73313588773	4373.10772652302	2664.27106244133	3292.71018896028	2606.97703100307	2724.63658907432	1847.9929805909	3157.14949504846	2374.28049045518	3540.28474741689	3661.60281813471	4227.52705569135	4402.24278340773	3215.7113290593	2889.5978827722	4275.9978460661	5640.08480299963	3902.50954659592	4171.24551273502	4468.30906706964	4118.5566161655	4139.16889340671	3407.75444542168	2647.48843723394	2838.39921131638	4800.56863472092	3545.52552971073	4417.20995278918	4403.07150687246	4115.30036540315	3559.98620264371	3677.84053917235
VIM	33565.8942917776	27784.3260007412	30418.0059153092	51966.2244963635	65500.5038992799	34561.05898721	46560.6660172667	31370.3308408651	22465.3623483531	26801.6901789024	21043.114389711	58221.0149903933	192845.912240896	46721.6647713555	40332.3403899191	44340.1332546021	37958.3185521404	26488.4899486869	37467.8490893403	21971.2973796395	46812.3686748712	60843.6083878661	89019.1786941679	36098.7529349982	45434.4419497253	37543.1724721	123418.461051509	71990.9550759949	33816.2757976414	70488.6270598839	19065.2465821399	37969.3379304576	26988.3402476072	7166.72985716063	10828.0184300402	31829.0801635484	19206.5816655674	45621.1721820618	33735.9288421492	45101.9867744296	43076.2791467872	31542.4285605928	31930.2703225262	23930.3662114245	64993.431217739	64860.6547998609	42653.1185519665	65998.2261856338	29490.0906994924
RTEL1-TNFRSF6B	91.7853275684376	326.823964380439	460.742378577563	242.584855417014	106.423658434403	131.194393806198	331.711321988871	226.316873155587	536.051821687324	714.264051234343	124.221454484717	131.677618088509	213.649937998402	114.541052424834	213.145735838084	164.675792010937	79.5696053498893	306.698388707411	192.53874471614	147.853998024491	285.770411770902	164.427849361333	559.721724633367	83.4499448041704	234.79465036217	499.32639841049	264.656596659886	490.573858230755	487.852208701145	180.496642344193	649.416824502707	486.131070229271	240.901287102316	360.776167762986	502.14250729529	554.610526435078	314.235745202084	51.6844527595221	121.597206034275	274.376364365675	318.528772441574	192.75805945176	104.187998037476	131.315760359657	65.3889546507484	66.9547441305733	531.93985253183	236.431721238197	218.485576584496
FAS	1857.12312780139	762.589250221024	624.190093883011	1237.56180146336	638.541950606416	1086.68563926266	1156.57521773306	765.995570680449	619.216691156521	1929.88652304664	1218.97311142745	876.225137650695	1401.32446512798	1142.94727580909	648.47975388314	578.717783352722	415.932027965331	1669.067511591	805.4219766591	692.884422114774	2338.02533185897	567.541286505245	427.804930501714	607.128583937588	719.477892895505	432.088185820998	1143.89568525945	772.780263274839	598.190349602858	356.305060211914	275.034822615478	544.858313612673	424.747006206714	257.274808158851	79.1254859980456	540.251677854234	240.297922801594	1125.4868145693	938.730430584601	599.237979774633	937.539361379025	1059.43360920051	1624.96719746169	450.593295351763	1051.00783206935	1109.53575987807	1519.0332608911	707.043433036132	1420.15624779923
RNASET2	2751.52015310716	11747.6487983992	14851.8632647628	5160.61376016039	1935.17305438883	1274.8134492489	5400.71437549941	5488.51896229689	2159.57470828165	1868.83831353943	5280.61395870837	5130.55015663375	2519.97362767346	3409.13583991333	4296.50131756041	3152.36516135223	7606.13091140078	6733.31098658184	2061.68962782679	1798.4071262979	9176.40544464341	5811.99406250582	3379.28909079308	11338.3077179579	3510.18002291443	7219.84086001922	8094.95237747244	9354.28255859386	11509.8443552044	1534.22145992564	2754.53126528201	2483.94488680907	4225.28178562351	1466.76212467575	790.240430672789	3418.30339027704	2319.18302929538	2605.82211077113	6760.80465550568	12218.5282579322	4661.52872077386	3528.50249286505	4386.25378872393	4271.62443993471	2084.47228606166	1705.11415052527	20606.5486387696	2753.86661975538	1953.62519729304
CD44	14263.4399041352	28075.9799322094	27602.072048472	13016.1936484692	29920.2513998435	8531.34864628415	16214.7557242925	16805.032196624	23255.4286083105	23294.4705427132	16817.1806510148	19363.1124574349	24081.0871141892	33321.5932618696	15236.690631577	33690.3145341233	24131.2912224755	15991.303588022	25656.2643144769	22052.4721236529	11780.0914185561	9645.5498085027	8167.74543104858	4358.74784165551	12055.8667437747	15580.5268024995	42860.6933940285	14721.2617168874	12163.991904836	7478.89009609284	2947.99682491647	4400.19308757859	4379.5431361364	7919.33260056784	1501.35537534753	16072.9361301816	21800.5669347846	24835.5366655644	55287.8176396641	12881.4215542397	10810.1266114733	8560.81213656749	22784.2700971429	22869.5408532249	21950.487296987	23226.9195710108	20333.9016432251	22751.4867751499	24316.5343172853
KCNG1	189.689676974771	110.656932821723	47.6186257189101	32.2183011100722	245.425987818112	27.2290251295882	47.9278716181638	68.2968078753547	69.6053798818279	206.03770708683	84.951446292774	125.175019664385	294.727350367027	145.33165791538	99.4680100577725	143.50319018096	513.585634531104	40.5073343575826	31.4543493843199	121.762116020169	46.5699930293322	538.368603554041	85.0678392063927	84.6593642940859	73.792604399539	459.644830324888	36.199230546185	51.5861170510691	56.7453296065953	90.2483211720966	24.0524749815817	89.1784066192398	13.7355997032022	570.736068674232	15.2164396150088	54.7431102144656	36.9689112002452	204.42358181005	121.597206034275	20.8526036917913	175.055472673273	38.9930425608523	18.2785961469257	669.452895951191	76.5529225179494	134.547152490962	64.5450030268747	157.621147492131	264.0034050396
AGPAT4	399.776093409195	939.297220463466	875.15312132051	854.732576508386	794.919571163089	659.685017912296	605.404694124175	834.961955103601	658.991193946137	605.140376740208	616.298699991917	832.332598287859	1108.78839617632	740.206155992742	1048.93537879106	938.652014462342	698.04244693312	847.347300337186	552.834019481986	523.770372086761	390.5528960869	932.199823395298	1398.07144434854	960.279074992917	1222.60928652873	922.596457990243	1292.71474417154	1414.06650269401	884.281386369443	2373.41364121423	595.037315848696	742.79087464562	980.510501890127	1110.42172946722	331.718383607191	487.303423712374	468.272875203106	621.756252599625	513.950857504868	921.904584268667	714.659455449651	611.381478642797	503.270680578687	494.365215471648	1012.73137081037	920.787147852837	830.182280311182	905.195732740525	484.3096947623
SLAMF7	743.461153304344	607.326421998296	3549.51810088525	744.811313897551	538.634026361875	1149.80747024488	682.341540669122	878.484430710445	753.907621057721	368.578564899773	456.814381008313	742.921869956155	1987.49224373898	762.375391945936	388.829493862202	265.833778531941	180.840012158839	1388.82289225997	276.417009740993	481.250268079717	806.507606553435	1588.58518979739	97.3965115551453	214.067249715046	1398.70527430035	564.36007943967	161.689896439626	231.631780484212	272.692833942805	7.03233671470883	130.719972725988	130.504985296449	106.715043847956	56.9257477822744	22.3174447686795	445.124306006147	55.4533668003678	1301.36823590021	72.9583236205649	682.648394541798	704.733629679517	393.609014529358	312.563994112429	77.2445649174451	741.606436892635	680.387733212588	214.779061796325	412.066714158	1128.84214568656
BTN3A1	2500.64025775343	2161.67031558715	1214.91845077436	2981.14044977315	1461.69636992557	1932.02310124033	1642.16023281182	2281.24729834641	1629.85064840176	1926.07100995244	1242.21454484717	1040.41574785982	1060.58020503822	2462.01681502411	1913.1444531891	1613.82276170718	752.294450580772	602.649933605667	1257.22081327024	1684.37593827901	1194.94368477537	781.032284466331	869.171400587056	573.264838219953	1836.42958676125	1478.13841118867	1624.94323785097	1933.97364316949	1773.2915502061	1224.79864447845	832.42478631909	1114.7300827405	757.571152861229	396.26234819869	539.676391678978	1706.01069701146	1560.08805265035	2077.40643703572	1512.66924306638	1600.16295698061	2234.21314607745	1323.55629371648	1665.78939552316	1135.49510428644	2081.81419847424	2072.4087468987	1213.00091895334	1339.77975368312	3340.09825203549
MIPEP	1150.37610552442	946.159665909775	800.507708031408	1993.74428045859	1094.64334389671	1521.11235837563	838.737753317867	783.404560923186	1588.26821366716	767.681234553151	964.118772549123	929.871574649717	554.394198088162	715.573671600305	1033.4338707301	773.976222451405	1273.11368559823	1263.16748772217	1301.06626998778	1051.40620817416	631.870132693439	1112.54004527547	1619.98754662609	908.27403692655	891.381119053522	706.552365079744	708.700491359755	593.746092332893	1257.85480627953	437.176932431066	626.410109302933	477.430737876174	845.267674043213	388.869393941251	1014.42930766725	870.505195213633	1417.1415960094	839.293800035225	531.785114389895	1572.72532054405	954.683969527438	1429.49965463653	851.173293908506	1065.97499586074	665.585131892171	843.629776045224	915.871336053757	855.657657814427	988.647234044846
PRKCH	1241.14159611987	1207.79039855028	613.894174808652	909.693207813803	1587.66723092956	1120.10307919442	990.088926848911	1071.99205302395	1396.62742749902	1353.74404582236	1074.71593847745	1115.19562973725	2186.89885253749	2566.70487369197	1623.78296938468	912.77439000348	889.73285982149	761.37254986395	1441.18109906338	1345.18147222282	1603.48953271451	999.827406600362	674.378377476765	839.337126001366	1127.01432173841	773.790577669236	1241.23139406141	793.010113098788	855.120591988276	315.283096042779	1084.45289373479	1644.36281473525	1146.39428292111	409.569665862078	407.800581682235	1229.47640973472	504.009489363343	1817.44135375275	1384.58685271028	1060.19027190897	1758.6758569083	956.433119417131	1060.76786305992	1434.1740886339	2229.60386833528	1928.93429519033	1031.60720355022	1272.22783332935	1669.59394773319
INSRR	20.3967394596528	51.4683408473132	50.1926054874999	7.58077673178169	17.3752911729637	28.466708090024	15.1351173531044	27.4526384597014	39.774502789616	9.92033404492143	75.3343014294411	61.774685029177	387.856810520177	34.4854781494123	3.87537701523789	2.35251131444196	7.23360048635357	5.78676205108322	11.4379452306618	36.7219080060829	4.23363572993929	30.4987139944408	54.2461583345113	67.7274914352687	7.54697090449831	49.6019601070023	6.43541876376622	8.09193992957947	29.160794381167	3.51616835735441	42.876151054124	163.131231620561	4.22633837021606	5.17506798020677	4.05771723066901	9.87170839932986	108.442139520719	12.342555882871	27.562033367769	17.5600873194032	41.507998675106	5.88574227333619	7.92072499700113	38.6222824587225	41.4661663638893	47.1871530063088	8.90275903818962	22.5173067845902	20.9382010893476
IFNGR1	4079.34789193056	6157.32917670024	3290.83313414198	3667.20074399939	13261.6909877645	4266.29316462229	3797.65319584977	6612.73798604905	3768.63413931611	4098.62416579023	3705.80648733761	3882.05125920197	4134.94803079985	6560.86221792569	5102.57973672989	3872.23362357147	3457.66103247701	3045.4901994558	2824.2193098709	3616.141572599	7119.9168888254	4472.7027088369	2332.58480838399	2882.04664446867	4295.06499698226	4690.14089456211	5115.35348984868	4578.01501515958	3199.01795657181	2382.79009016718	2324.72399495896	3203.89738902781	3919.9288383754	2281.46568384544	1879.73750710742	3035.99904681208	2921.77628185938	4474.9479172834	3187.46809417846	5406.31188346125	4925.91662537834	3296.75139085243	3914.66600813325	3118.1056038342	6735.06232902709	6332.00580206279	11890.747540382	3733.36946488505	4169.43308648747
B4GALT7	1494.06116541957	1906.04422271217	2109.37642035929	1499.09859870983	1303.14683797228	1862.71285545592	1749.36731406298	1373.97107608067	1506.00731017046	1679.58886406708	1735.09321909298	1476.08984227612	2158.41219413771	1204.52848679019	1251.74677592184	3128.84004820781	3030.87860378215	1733.54857444593	1936.82539239206	1790.67619829662	1257.38981179197	2547.30563405742	3813.25835746917	2296.68761134956	1359.29331513242	2059.03247733067	2393.97578012103	2207.0766157928	1640.09765154618	1837.78399477724	3883.95182963455	5544.28679201079	1989.54878777921	2242.28302628102	2727.80040831724	1583.96048407429	3321.04052282203	1103.11593203159	1559.68682939963	2043.55516179554	1713.55846704405	1447.8925992407	1193.59232839425	1889.91702164682	935.646830774937	865.948024088748	2016.47492214995	1956.75395958089	1337.31380001094
SH2D2A	212.126090380389	206.731169070041	2685.94788852339	361.982088942576	241.082165024871	167.087199658837	315.314944856341	341.484039376774	190.736820195658	277.7693532578	380.678650840261	209.708799177996	681.488520179519	493.881312068369	289.361483804429	322.294050078548	701.659247176297	600.996573019643	225.89941830557	227.096010037618	233.908374079146	656.385366402095	73.9720340925154	632.526393225813	272.529504884661	153.214943441629	298.442545169659	223.539840554633	148.956490217313	83.2159844573878	86.7980618900558	112.016779046118	25.3580302212964	25.8753399010338	15.2164396150088	112.178504537839	12.3229704000817	337.877467293592	497.737896700298	144.870720385076	233.708079496793	253.822635537623	78.5979634317805	48.9215577810485	367.34770458266	237.211093491174	153.572593408771	265.704220058164	401.467246974012
VRK2	569.069030924313	658.794762845609	625.477083767306	657.632381482062	734.106052057716	866.378072305078	616.756032139003	752.604039724497	631.872214771399	641.769302444533	504.900105324977	666.516338472699	380.187325566388	785.776252118751	552.887120840606	988.054752065623	383.380825776739	667.957676753606	529.958129020662	819.478368135744	588.475366461562	380.570909408891	220.683235042671	366.4541054444	523.256649378549	389.099820394929	717.549192159934	489.562365739558	1000.92456389411	305.906647089834	296.995778033444	293.636216917009	550.480572720642	638.01195241692	379.396561067552	589.610219850884	370.92140904246	601.699599289959	658.246208665541	637.650670785828	528.775809208959	586.367073981118	567.855053631158	674.602533612354	719.810118675719	768.385396927056	814.60245199435	616.974205897771	918.549778223986
TNFRSF1B	2503.69976867238	3900.44243054555	1921.47589725224	1743.57864830979	3136.24005671995	2371.40055219504	2315.67295502497	4104.50423799926	2121.60813743702	2398.43153101447	1719.86607305937	1448.4537989736	6921.16235044055	4713.42588849288	5127.12379115973	2183.13049980214	3085.1306074298	1421.06342368744	1781.45996967557	2205.24721236529	2335.908513994	4016.54802996352	918.486089982066	1326.73318043732	2645.63257818802	3410.41032380145	4066.38023135478	3733.41878500973	2168.14446871866	1043.12994601514	1346.93859896858	1968.4501948881	534.631803832332	734.120357763617	328.67509568419	1957.29054717622	1150.96543536763	4153.27005458608	4024.05687169427	3120.20801556645	4437.7464670472	1725.99392165584	3563.71696211228	1186.99148089807	9395.80800404332	3941.40260448642	2329.18433336636	2920.49468996135	3881.76041065122
VEZT	3806.03158317121	2864.21316815298	3920.17118756217	3034.20588689562	3127.55241113347	3187.03362312225	3552.96879864125	3569.51257630898	2955.96873004646	1992.46093779153	3600.81932257956	4678.61956615714	1704.81694115648	3039.64857402677	3046.04633397698	2672.45285320607	1974.77293277453	5142.77810282696	2512.53530233537	2792.79774046262	5196.78785850048	2592.39068952746	2616.14427240529	1945.95595927406	2948.34996669067	2866.99329418473	6075.83974034079	2372.96138434918	2872.73231133388	1339.66014415203	2571.52330346563	2096.78009709627	2749.23310982555	2302.16595576627	2888.08023892867	4081.50270910475	3436.8764445828	3300.09087918262	5499.43630491013	2200.49844221271	2506.72218085749	3684.47466310846	4749.99785204776	2240.09238260591	2808.00372735978	2880.9669903041	4645.01452817543	2474.65201562646	4356.9665397225
POU2F2	136.658154379674	178.423581604019	204.631391602884	233.108884502287	340.990089269413	334.174399317673	200.540304928633	427.189837494866	234.127186875239	1127.10256802684	149.867174120271	178.821456663407	552.202916672794	283.273570513029	387.537701523789	223.488574871986	491.884833072043	182.696344755627	339.325708509633	175.878612029134	407.487439006657	298.356984728225	154.108404359407	316.867906357864	549.251771382932	281.07777393968	139.970358111915	260.965062728938	139.49893528288	406.703473333994	157.909727052993	235.996515077744	95.0926133298614	110.15501843583	63.9090463830369	275.510407144933	166.360100401103	644.898544880008	116.733317792904	330.349142696272	384.400161643373	302.380009292647	115.764442263863	151.914311004309	374.790349827461	691.228025119443	211.440527157003	396.304599408787	436.06079659989
BRD9	1392.0774681213	1556.05950495044	2066.90575417756	1557.84961838114	1363.96035707765	1840.43456216807	1990.26793193322	1940.43283551743	2156.86281036417	2631.94093237954	1271.06597943716	1415.94080685298	2031.31787204635	1363.40801112141	1703.87409436626	2434.84921044743	1862.65212523605	1922.85836154565	2724.13728910261	1004.05427416632	2054.37173795304	1576.65091040826	1608.89174151221	1249.33033308273	1396.18961733219	1430.74098264198	1569.43775101349	1855.07722885609	2127.16173066945	2006.56007593025	1853.0863333636	2167.47029746518	1472.8789220203	1477.8515560619	2026.82975671917	2296.51834489865	1232.29704000817	1317.56784049647	2417.35245596138	2863.39173852018	1506.01847366852	1419.93532344236	1623.74862438523	1449.62300161739	1040.90709923712	1178.40349669809	2392.61649151346	1522.1699386383	2064.68869872349
SNX1	4839.12643680263	5197.44461989785	3743.85357341377	5166.29934270923	5275.5727823911	5146.28574949217	4067.5627886468	4433.26632296788	3307.61149334556	6790.0871024393	4486.3980787448	6691.17377842349	6835.70237524119	4941.27636912293	5585.71007129621	5175.52489177231	3956.77946603541	4645.94324672682	6518.67561937466	5859.07705897054	4905.72540206715	4609.28390629026	3275.72824306356	4364.79493910509	4903.85398327846	3618.73855625086	4024.5500093903	4458.65890119829	5431.78905067576	5281.28487274633	7304.63207592819	4815.63395743895	4396.44848961726	5266.740612999	4024.24106351599	5785.7185500436	4130.6596781074	5045.0197171235	5467.01038330099	7152.44306628441	4724.69306658381	4715.95099651062	3460.13825061303	5268.07932736975	5801.01035080461	5433.53690225348	4148.68571179636	4602.53750677023	6333.35065124309
TBPL1	544.59294357273	651.074511718512	657.651830874678	543.920730505337	788.403836973228	398.533913260336	332.972581768296	770.682606515032	468.254373750479	412.8385167925	886.380184903849	629.126397533987	894.042817470237	694.636059866733	605.850606715523	435.214593171763	773.995252039833	382.752975664505	480.393699687795	510.24124808452	831.909420933071	672.297738920933	1003.55392918846	968.745011422326	674.196067468515	488.303740608934	548.619449611071	549.240422720206	465.784580520803	1601.02865871538	575.167879994346	629.686554055364	966.774902186924	913.029850793622	797.34143582646	476.534287276742	825.639016805476	640.270086423931	567.453628159949	684.843405456724	613.596502153741	538.545418010262	452.090611367295	499.514853132811	698.013800458803	679.112404752958	847.987798387561	540.415362830164	591.731769916344
BMAL2	1324.76822790445	1533.75655724993	6885.39588097754	1383.49175355016	2486.83854913043	1559.48053014914	1155.31395795363	3394.08352078601	1882.05715472683	11155.7971848236	704.455861239135	2058.07240123521	840.356422793716	1771.07562781624	1298.25130010469	4808.53312671937	1160.99287805975	1663.28074953992	2296.16750505535	2159.82801035777	1283.85003510409	1021.04390329215	572.050396982119	990.514562240805	1681.29740705768	664.666265433831	4561.10304881931	1166.25084235064	2343.89736458353	380.918238713395	331.505850833105	505.706818023738	694.176077307988	95.3691099209533	1528.74496665455	3792.53088141527	664.208104564406	985.090241401638	4033.78464817701	1507.97249855375	1212.75543955092	1069.73365817885	1798.00457431926	154.48912983489	1226.44161283965	1719.78042781101	3680.17801741163	1188.91379822636	4501.71323420972
BCLAF1	2882.05928564894	3630.23364109716	4097.77579159486	4487.81982521476	4799.92418653122	3672.2053436131	3230.08629510836	3905.64000330337	2862.86023487986	3047.06875702856	4316.49518615925	3067.60080658045	2812.50969662512	4212.15483110679	3578.26477740298	3502.88934720408	3627.65064390632	3672.94054185182	2901.42544017787	3666.39260460732	4518.34773277771	3714.21295210559	3664.08142204926	3150.53777122991	3675.37483049068	3186.65037042986	3279.65028748436	3368.26999568745	3375.55898201455	6550.62164975127	3758.4606558176	3768.33145043495	6693.46339382969	6150.93794218861	6927.53774205966	4393.80766573809	4581.68039475039	4094.64291414244	3119.37365879926	4387.82681893587	4017.25239351243	4262.01312367957	4885.25946353501	6017.35160706897	5783.99859024507	5712.19617068263	4628.32185497883	3909.00445780486	4889.52513264721
SLC39A9	3899.85658468561	4001.6635008786	4920.16232765928	4213.01666868768	3633.60776654603	3031.08557010734	3194.77102128445	3806.54267422933	5344.2468293684	2762.4314802012	4117.7408589837	5543.46515656562	3843.50760255587	3639.44956898262	2838.06776749255	4495.64912189858	4539.08430518687	4961.73511865736	4879.2368029798	4686.87510077636	5209.4887656903	2857.59689817478	7940.89785983153	5103.75024744347	4101.35941043347	3642.98840341428	4127.51670961056	3027.39702615392	3173.79781007999	3541.95359197501	6351.94491470119	7475.76057439823	9061.26946574324	8678.58900280675	8093.11701656933	4628.9338112494	14692.6776080175	4011.33066193306	4328.86053482018	6379.79922423067	3797.07953097492	4478.31415222468	5200.86989033859	5909.20921618455	4506.52169572678	4107.19530423831	4363.46477359269	3994.5702235863	4152.13631167453
ANK1	1976.44405364036	179.281387284808	263.832926280448	126.978010257343	197.643937092462	774.789533232827	271.170852576453	183.463974096541	343.507069546683	434.968492738863	493.680102984422	185.324055087531	191.73712384472	390.424877620132	133.054610856501	454.034683687298	65.1024043771822	352.992485116077	100.082020768291	153.652194025452	226.499511551752	511.84798268931	207.121695459043	424.506240960345	322.842644247983	244.703003194545	820.515892380193	155.769843644405	1567.58973038219	2870.36543572032	69.0201455993215	867.858152221383	76.0740906638891	2197.18600531064	1201.08430027803	123.845069009775	432.536261042869	196.709484383256	739.311012688391	66.9478329052246	297.774773104021	933.625868107954	294.894684503734	422.270288215366	179.686720910187	231.472115422839	310.483721456863	625.981128611607	567.152142550588
IBSP	16.3173915677222	6.86244544630843	90.0892919006408	62.541408037199	32.5786709493069	8.66378072305078	104.684561692305	26.7830619119038	48.8141625145287	107.597469256456	20.837147203888	56.8977362110841	6.57384424610469	46.8017203456309	9.04254636888841	108.21552046433	25.3176017022375	138.055608932985	9.53162102555148	64.746522010725	154.527704142784	38.4549002538601	0	39.9108431672119	67.0841858177627	72.74954149027	527.70433862883	121.379098943692	80.3892169426766	0	0	3.26262463241121	7.39609214787811	0	1.01442930766725	16.1537046534489	108.442139520719	10.0283266548327	178.34256885027	273.278858908212	28.8751295131172	50.0288093233576	268.086076821577	0	7.9742627622864	15.3039415155596	247.051563309762	76.5588430676066	95.5874397557171
TFB1M	385.498375787438	363.709608654347	424.706661817306	466.217769004574	362.709203235617	370.067205170312	282.522190591282	450.625016667782	358.874491079035	420.469542980901	422.352945248037	404.786751901712	258.571207013451	397.814622937863	365.577231770774	442.272127115088	578.688038908286	416.646867677992	358.388950560736	328.564440054426	312.230635083023	376.592816279181	292.189534665436	535.772834032572	371.478678965861	319.657076245126	286.376134987597	312.551179780007	303.429887479711	282.465524707471	227.975632434123	288.198509196324	771.306752564432	410.308961287822	221.145589071461	235.126145511311	234.136437601553	422.73253898833	295.075886643173	442.294699357467	484.560767141998	370.066045436013	261.993211439268	440.294020029437	304.61683751934	344.338684100091	496.328816379071	285.969796164295	620.86318012761
RABEP1	3506.19951311432	1858.8649102688	1841.68252442596	2554.72175861043	2102.41023192861	3469.22533810162	1463.06134413342	1925.03257491809	1974.26168392094	1552.91382933962	2461.18765627461	1931.2717319648	4670.71633685738	2237.86120705293	2486.70025144431	1232.71592876759	1895.20332742464	1432.6369477896	1586.06173865177	1897.94282431439	1904.0776695402	1592.5632829271	3720.79331485352	2265.24270461176	2556.74603197948	1942.19230463418	1842.13862112808	1926.89319573111	1611.72498674288	3927.56005516488	4504.08738024663	4333.85305338623	4584.52054709187	3699.43431042209	5554.0004594782	1408.06458895896	4202.13290642787	2788.64621978616	1344.05445069885	1702.23096452465	2185.48636502406	3082.65751565983	1748.65236472256	2420.32970074661	3458.70356876235	3505.87793552278	1705.99120069309	2760.62181179076	1957.26662356945
HMGB3	906.635068981567	1745.63456040471	4698.80006756056	879.370100886677	1407.39858501006	813.157705006338	1103.60230699719	1315.04833987448	754.811587030212	4694.60731110436	1285.49169673216	1617.52135800082	7822.87465286458	1316.60629077578	735.029840556786	1411.50678866518	2394.32176098303	920.921846415244	1532.68466090868	1159.63920019209	1772.83496191208	792.96656385546	3994.48984099583	2204.77173011598	1127.01432173841	2146.11147396297	2568.53651408819	1121.74517273795	1528.97138106659	1254.10004745641	5193.24307645804	8715.55793471449	3058.81239544388	453.927391406708	2384.92330232571	1185.50243595589	2197.18562233457	1057.60275721351	1710.46736488213	1234.69363964554	770.605018881316	832.832531677071	1793.73956855164	669.452895951191	1012.73137081037	1165.01254787198	1378.81480603962	970.495922415837	3026.93559226438
NUP160	1699.04839698908	1580.07806401252	1683.38276865769	1770.11136687103	1898.25056064628	2420.90787061248	1740.538495607	1973.24208635951	1602.73166922703	3230.21338555019	1509.09031480465	1692.30123987824	2063.09145256919	2260.03044300613	1716.79201775038	2792.43093024261	1392.46809362306	1751.73554089219	1767.16253813725	2212.01177436641	1773.89337084456	916.287450876459	1139.16932502474	1223.9325237945	1761.79843003899	1466.01348760696	1691.71070752505	1798.43364934904	1763.83399527167	677.448436850284	1312.42852616892	1131.04320590255	1604.95199608955	1698.90088835931	1517.58624427021	2088.31504047642	1574.87561713045	2273.34451167629	2717.29223084593	2119.28303836047	1637.76125207212	2706.70572795048	2300.05668182148	2386.85705594905	2703.80669393257	2666.71180908626	1867.35370826027	1655.02204866738	3351.93288743381
BAK1	1730.66334315154	1755.92822857417	1840.39553454166	1555.95442419819	1122.87819205278	1316.89466990372	1756.93487273953	1155.01954495085	1676.85687897131	880.620422141487	1500.27459867993	1237.11935018957	2184.70757112212	1173.73788129964	1613.44863067737	1945.5268570435	1822.8673225611	1827.79012784929	2018.7973332118	1433.12077823739	2093.53286845498	1631.01818318096	597.9406089145	1571.03591740025	1908.54508651535	2126.27068992016	2217.80619146293	2235.39840554633	1780.38471640693	412.563753929585	705.887852720334	541.595688980261	635.007340124963	529.335524832578	427.074738527913	2032.67450222565	725.822956564814	899.463759964221	1974.73862599662	1018.48506452538	1489.77621331739	864.468396396253	1872.94681852165	666.878077120609	1119.05487430752	966.698972399516	1859.56379410186	1373.55571386	3549.48026292896
MUSK	33.6546201084271	3.43122272315421	3.8609696528846	11.3711650976725	6.51573418986139	16.0898784856657	6.30629889712682	22.0960260773206	7.23172777993017	18.3144628521626	6.4114299088886	11.3795472422168	13.1476884922094	11.0846179765968	33.5866007987284	7.05753394332588	3.61680024317679	2.48004087903567	6.67213471788604	11.5963920019209	28.5770411770902	9.28221730265588	0	3.62825846974654	30.1878836179932	7.71586046108925	5.63099141829545	2.02298498239487	5.51690704508565	1.17205611911814	33.4643130178528	25.0134555151526	4.22633837021606	1.47859085148765	2.0288586153345	9.87170839932986	1.23229704000817	61.7127794143548	8.10648040228499	1.0975054574627	13.5352169592737	26.4858402300129	3.04643269115428	18.0237318140705	83.4639502452643	25.5065691925994	2.2256897595474	6.75519203537706	18.2071313820414
[truncated: 18,762 more rows]
[truncated: 128 more columns]
