# Supplementary material for: Construction of T-Cell-Related Prognostic Risk Models and Prediction of Tumor Immune Microenvironment Regulation in Pancreatic Adenocarcinoma via Integrated Analysis of Single-Cell RNA-Seq and Bulk RNA-Seq
Source: Int J Mol Sci. 2025 Mar 7;26(6):2384. doi: 10.3390/ijms26062384 (PMC11942068; doi:10.3390/ijms26062384)
Supplement: Supplementary file 1 [file ijms-26-02384-s001.zip › Supplementary Table S5/Tcell.geneset.GSVAscore.xls]

path	TCGA-2J-AAB1-01	TCGA-2J-AAB4-01	TCGA-2J-AAB6-01	TCGA-2J-AAB8-01	TCGA-2J-AAB9-01	TCGA-2J-AABA-01	TCGA-2J-AABE-01	TCGA-2J-AABF-01	TCGA-2J-AABH-01	TCGA-2J-AABI-01	TCGA-2J-AABK-01	TCGA-2J-AABO-01	TCGA-2J-AABP-01	TCGA-2J-AABR-01	TCGA-2J-AABT-01	TCGA-2J-AABU-01	TCGA-2J-AABV-01	TCGA-2L-AAQA-01	TCGA-2L-AAQE-01	TCGA-2L-AAQI-01	TCGA-2L-AAQJ-01	TCGA-2L-AAQL-01	TCGA-2L-AAQM-01	TCGA-3A-A9I5-01	TCGA-3A-A9I7-01	TCGA-3A-A9I9-01	TCGA-3A-A9IB-01	TCGA-3A-A9IC-01	TCGA-3A-A9IH-01	TCGA-3A-A9IJ-01	TCGA-3A-A9IL-01	TCGA-3A-A9IN-01	TCGA-3A-A9IO-01	TCGA-3A-A9IR-01	TCGA-3A-A9IS-01	TCGA-3A-A9IU-01	TCGA-3A-A9IV-01	TCGA-3A-A9IX-01	TCGA-3A-A9IZ-01	TCGA-3A-A9J0-01	TCGA-3E-AAAY-01	TCGA-3E-AAAZ-01	TCGA-F2-6879-01	TCGA-F2-6880-01	TCGA-F2-7273-01	TCGA-F2-7276-01	TCGA-F2-A44G-01	TCGA-F2-A44H-01	TCGA-F2-A7TX-01
CD8+ Navie T cell	-0.02214111951961	-0.152053359428723	-0.288188140203844	-0.186691717043808	-0.0885679776705784	-0.0435078104490782	-0.242530997631128	-0.118558554106637	-0.251457581115031	-0.0501962417851863	-0.159412358020814	-0.111925337655795	0.0356954485475428	0.142567113044485	0.018457626517003	-0.171330549238699	-0.244886295428727	-0.291371040336929	-0.0549519283834705	-0.262256474838142	-0.0363822313142778	-0.204659032060565	-0.208673203053745	-0.160460052988876	-0.0642552831015784	-0.23774865765178	-0.0947424747854934	-0.204887886210994	-0.192032446386856	-0.307945207602848	-0.115774536836254	-0.104734332108913	-0.231994428226214	-0.200790181315768	-0.249528300061351	-0.238995773886534	-0.26069471028389	0.14040264820118	-0.266837714987174	-0.155737952379161	-0.0102129154769236	-0.142336941338068	-0.222925201443462	-0.198327862805791	0.0661516664798375	0.11426418068313	-0.226123180831198	-0.189643328165219	-0.112091996124808
CD8+ Central memory T cell	0.0169320949911218	-0.0688367842968822	-0.247628067266356	-0.144909590797357	-0.0931753339742238	-0.0725001887127587	-0.252654538750155	-0.0579201453201951	-0.24359036668928	-0.0336978473758404	-0.142307462022489	-0.0960001642922216	0.244998239317819	0.23181861720183	0.0201883279237584	-0.0932467876856982	-0.127207535030981	-0.25982665911314	-0.0484032615077699	-0.242119593181449	-0.044087656670507	-0.0547194920927377	-0.175588146387067	-0.2377412918091	-0.0240293208400813	-0.190521344083289	-0.045689233452709	-0.170874734554732	-0.233509372116201	-0.380064664962517	-0.200103289398669	-0.171005309550378	-0.273704490607184	-0.229645057612794	-0.3097406254563	-0.224518003536988	-0.300540319049882	0.178718173265248	-0.257318890551462	-0.130132596856977	0.0722145767726957	-0.194016846291386	-0.206091098886896	-0.244089657928031	0.177151064173339	0.129803196264524	-0.197909648798132	-0.118680280448129	0.0616680164745807
CD8+ Effector T cell	-0.488715174111644	-0.626341856056049	-0.796150466415413	-0.700230507969481	-0.577221154771909	-0.676745230722263	-0.824608205494976	-0.590323276236047	-0.808803878582753	-0.371937950730466	-0.675271088776875	-0.663505470397979	-0.0425193652147447	-0.329132602319746	-0.567165503024565	-0.489890891492659	-0.585073733890373	-0.818251761180491	-0.628181501637334	-0.725442893884993	-0.515109077083715	-0.522030892075752	-0.343136996796812	-0.829268015123582	-0.61268695728855	-0.677352021530858	-0.587260061737923	-0.62798091361315	-0.785225524726818	-0.849717026932265	-0.664797957024401	-0.476150120779551	-0.631073855841261	-0.711653236588953	-0.734587011781762	-0.782862629234079	-0.65605053537016	-0.453854304701437	-0.657492140363774	-0.673515632415187	-0.442604008428475	-0.69835434274977	-0.652640850614631	-0.655728623374919	-0.402558213557218	-0.44368560423809	-0.755568025723138	-0.690082128219005	-0.15884061703388
CD8+ Effector memory T cell	0.136956888531879	0.0598792001544433	-0.0833605205783545	0.0213653020469554	0.0245581593598091	0.0701927575715293	-0.0190419303081612	0.0880038561004783	-0.0100312950648622	0.0704095621842289	-0.0059530687483027	-0.00918045438873388	0.250241573444777	0.183759644651268	0.0912696005483928	0.045037733301724	-0.0678238813637796	-0.0855425721302039	0.0437586969405364	-0.0134147952291832	0.154348889343131	0.0474995217499606	-0.0620569022399695	-0.0998549664724616	0.0735343206416943	0.0784361107556993	0.0299565494526963	0.00708160100064449	-0.114522829620282	-0.330147246772899	-0.247363957837153	-0.188653337246196	-0.265248404080914	-0.203033864824111	-0.440264272410671	-0.0132817760472758	-0.0787983812116601	0.152818368892675	-0.0406027279994168	-0.00106667696919734	0.103905704990133	-0.135912651552474	-0.0535708380693476	-0.238248160643201	0.112378394363536	0.138431256425485	-0.00895911016077872	-0.00905393681352752	0.196915645753882
CD8+ Tissue resident memory T cell	0.157531503174148	0.152287752141841	0.1448372131106	0.118522800888044	0.125559902743011	0.149661395253973	0.135615776858267	0.16374253705273	0.0545431822985324	0.09723708189009	0.100262419186454	0.134639290094528	0.228902257293527	0.3650436609859	0.14333209696977	0.0957406439169156	0.0885090154981798	0.0866184577094585	0.158495859924306	0.103613533227555	0.24728961914933	0.168339630626379	-0.222777503780158	0.0424273863237328	0.20546645448284	0.203220753561041	0.126310809555249	0.122140291678727	0.079507536048296	-0.223655598644193	-0.225290269882081	-0.0421770175971098	-0.287879125556483	-0.178700780054621	-0.331032169266542	0.137051195713917	-0.282477659805142	0.242087293169118	0.100860543051045	0.0716447207676539	0.200905423341684	0.0637188520957378	0.103711831630942	-0.159812434506095	0.178412702666648	0.196090477655966	0.0830375707382457	0.0944859920409281	0.333627696056457
CD8+ Exhausted T cell	-0.303632320199036	-0.42320819671255	-0.431038276212917	-0.338634550867862	-0.392650578112614	-0.38140476216375	-0.490306844341238	-0.394719767889907	-0.587105385101546	-0.171913991988384	-0.513158085036007	-0.457636623505415	0.015604908033054	-0.280495604765103	-0.223961995948858	-0.332664655316307	-0.492559797330281	-0.533757825808102	-0.263334305161185	-0.582421139146909	-0.240403524276268	-0.480382331687139	-0.426975294656682	-0.317472303701263	-0.26100308337001	-0.534276638704804	-0.423246482067397	-0.386174755049277	-0.4953627020694	-0.552239565859863	-0.601133840372493	-0.466881919554453	-0.616745201644413	-0.533192608459204	-0.664522861047988	-0.465928589523394	-0.546781383289281	-0.260110730187549	-0.418451940893274	-0.431498798418617	-0.370684242195777	-0.453330531524048	-0.458787863048451	-0.646407751142717	-0.365895567652769	-0.22393418424364	-0.486767760653038	-0.513274370805484	-0.14323256792088
CD8+ Mucosal associated invariant T cell	-0.0239854152066296	-0.0272831876418406	-0.204428039632377	-0.134056683539638	-0.101180317517702	-0.0889783351047794	-0.165660495464542	-0.0622754456912094	-0.0988021798394734	-0.196411376472555	-0.102120435221049	-0.15712359789364	-0.0899209939106777	0.100205248653782	-0.0550157552898351	-0.137562785202885	-0.286686958151378	-0.330390268450903	-0.154095619338837	-0.114299816333845	-0.0463189121859313	-0.0353791446506592	-0.178386970272772	-0.0922999560989187	-0.0681629052851989	-0.148136849946938	-0.160612754886445	-0.159454964303204	-0.229462260187411	-0.644442184310138	-0.189631052362871	-0.0993568565379178	-0.00527226825181364	-0.478148738737473	-0.287488041751156	-0.206591293593787	-0.00330651887430179	0.0656104002713884	-0.22518818200644	-0.132930280581264	0.0308796788270166	-0.378554463888812	-0.216591368553151	-0.382481931437314	0.117350553687668	0.0918601982780729	-0.114389919341098	-0.131216103746938	-0.117343621051348
CD4+ Navie T cell	-0.02214111951961	-0.152053359428723	-0.288188140203844	-0.186691717043808	-0.0885679776705784	-0.0435078104490782	-0.242530997631128	-0.118558554106637	-0.251457581115031	-0.0501962417851863	-0.159412358020814	-0.111925337655795	0.0356954485475428	0.142567113044485	0.018457626517003	-0.171330549238699	-0.244886295428727	-0.291371040336929	-0.0549519283834705	-0.262256474838142	-0.0363822313142778	-0.204659032060565	-0.208673203053745	-0.160460052988876	-0.0642552831015784	-0.23774865765178	-0.0947424747854934	-0.204887886210994	-0.192032446386856	-0.307945207602848	-0.115774536836254	-0.104734332108913	-0.231994428226214	-0.200790181315768	-0.249528300061351	-0.238995773886534	-0.26069471028389	0.14040264820118	-0.266837714987174	-0.155737952379161	-0.0102129154769236	-0.142336941338068	-0.222925201443462	-0.198327862805791	0.0661516664798375	0.11426418068313	-0.226123180831198	-0.189643328165219	-0.112091996124808
CD4+ Central memory T cell	0.320416452184429	0.205702553600605	0.134549304973563	0.196492571175121	0.251776800637983	0.340015433180052	0.183121070734093	0.224890790051411	0.145094831888737	0.272599716364319	0.18903223670303	0.267072185534401	0.35618282578895	0.408318202916628	0.334277592377475	0.223002842062796	0.11629347043346	0.137950000528098	0.291365194926416	0.128254621450225	0.289228533318264	0.16632181777323	0.0220114228111507	0.143734275151516	0.273637529239218	0.155410232129087	0.267902749766794	0.195574862408021	0.198867642675903	0.0794595171657411	0.144358849952236	0.192638570154758	0.0144803458793914	0.0174763198417556	-0.241157778098945	0.169316700559717	0.0169356997333613	0.402336800653031	0.170959289579878	0.211318281963048	0.331195968932963	0.238182904039434	0.253756227580884	0.0850907208934451	0.371861506044865	0.390069831754603	0.173315096366293	0.188123591975724	0.229671009073043
CD4+ Effector T cell	-0.368899222529459	-0.473819921886505	-0.618884997252083	-0.592144658565779	-0.447508382753812	-0.534907762597429	-0.699872087016299	-0.4422078902293	-0.679673604106788	-0.29257793035105	-0.532737819136601	-0.547968811943573	0.104624775783631	-0.181184986152557	-0.492516040542634	-0.380917493986767	-0.3953173993679	-0.698983590738447	-0.523506113016117	-0.593602400020168	-0.398248626223557	-0.344363462901351	-0.234992295351227	-0.70824245347316	-0.476586286145068	-0.52984327639183	-0.475232085707874	-0.498655503637624	-0.672829965767427	-0.738116533401387	-0.532313049465008	-0.443885277287303	-0.488246151754808	-0.580055422795805	-0.613559301575382	-0.599107200340032	-0.601289910237363	-0.311978896565762	-0.573269101808593	-0.555649738236351	-0.292838606765408	-0.602125651266638	-0.505296422198536	-0.484292757458007	-0.315053062968422	-0.310530773407607	-0.651320041672456	-0.567539202476099	-0.0513726877614881
CD4+ Effector memory T cell	0.27794993015497	0.204888782993642	-0.00706061454571037	0.137794960474809	0.147368231138854	0.189261250420843	0.0617196755116279	0.263250113377257	0.0696991729491152	0.179895756885638	0.130442189455047	0.179530514582013	0.369881364415464	0.357176572186764	0.199094884751884	0.196808648423807	0.127191944110596	-0.0137014028529199	0.204351293131793	0.0794393430457464	0.259544483040681	0.267155466683051	0.02630721595554	-0.0268551543060712	0.279431170828362	0.222080944005764	0.161717470774296	0.0834699112221494	-0.0147296064614839	-0.27885743591313	-0.148106529705262	-0.0613566909070139	-0.174064566028684	-0.0883251443258837	-0.372215115004202	0.0780698728810048	-0.0113442799263465	0.371842061848187	0.0272260948653286	0.109502340296937	0.277293589095882	-0.0300047621923951	0.060911733001945	-0.131876470396616	0.263950972090424	0.300777406338253	0.074155297131665	0.162784203774066	0.34445042036875
CD4+ Tissue resident memory T cell	0.17261901361502	0.123851820319312	0.0228429293042468	0.0132277640214601	0.081609212243122	0.10640497171745	0.0242669388740104	0.0698433230321659	0.0633013041757252	-0.0133115427016134	-0.00559218380388528	0.0774511248342091	0.230725170889662	0.520501538294362	0.186320721043661	0.0408274189256487	0.0906936937213713	0.0612930451938951	0.0127212400016414	-0.0146300435911658	0.230199710845245	0.0559545369616115	-0.0895411628814533	-0.015482469108403	0.234517762021877	0.027402919072664	0.0741457613585668	0.0192913936363717	-0.0637393666898283	-0.250915483963938	0.0328582360749982	0.0278990387339248	-0.137401844064809	-0.0967914770841801	0.138252715670001	-0.0472910987431304	-0.166480951425432	0.370244954853054	0.231704369003121	-0.00899420957962369	0.234487062149523	0.0139488172076659	0.074412005277284	0.175939352186555	0.301251961657451	0.294106822515759	0.0523548296285336	0.0834603595469037	0.341474875168035
CD4+ Exhausted T cell	-0.446579880963332	-0.539596462829435	-0.602132913729397	-0.492575177307765	-0.532123498835038	-0.484927609643528	-0.577223812931415	-0.476843274492528	-0.619919463383146	-0.273214837346344	-0.572224255772144	-0.518706251178078	-0.0371062955230166	-0.378624119163269	-0.495683090362247	-0.479221524595462	-0.542863640287988	-0.616978573453052	-0.314591313910666	-0.684423026006419	-0.209482231744628	-0.569249463907142	-0.517059787249721	-0.395292184687252	-0.318287264778491	-0.486083029830456	-0.553710207398741	-0.527928638835168	-0.536888778317123	-0.660177921926172	-0.695101728417601	-0.616042458861136	-0.670295751411669	-0.554924360840081	-0.733398743522044	-0.473084247582625	-0.740374955312486	-0.366306994382741	-0.565747356640586	-0.555448973374758	-0.508945307773924	-0.590510872853796	-0.544518637845157	-0.670729083483177	-0.572751746335685	-0.313623092916519	-0.597941831819875	-0.663938371341178	-0.239771373328685
CD4+ Regulatory T cell	-0.0991187789513769	-0.00787134528782756	-0.182802048128375	-0.14340645047884	-0.0928213221685296	-0.0515692807296817	-0.0604888708911537	-0.0187718924343966	-0.162869729727423	0.0741595088181023	-0.250618507711523	-0.245297614037199	0.104475029569921	0.150716492061427	0.0228972808712447	-0.0631995579079727	-0.276432182670114	-0.134033761285058	-0.0359883433597757	-0.158173792758568	-0.140220955114733	-0.216621042713565	-0.43282200520699	-0.345126116187555	-0.112644089084593	-0.143884907710724	-0.105058474663555	-0.161217179992243	-0.107340127235513	-0.41643659104278	-0.195201472984343	-0.302236679914091	-0.251949877546731	-0.23503972473003	-0.406046869422376	-0.0878578771046366	-0.34873257478659	0.176509239073876	-0.216100454463981	-0.084558972355085	0.0307065082010548	-0.208144850556066	-0.0740098142736508	-0.373352285315793	0.0793801594630695	0.0104092450312202	-0.13085224449359	-0.106575042384094	0.0956667709906632
CD4+ Type 1 helper T cell	-0.515775764548893	-0.548537222961358	-0.617728993278052	-0.563175800254494	-0.520864772524041	-0.53773058937769	-0.625266879872943	-0.447157235217127	-0.652321416161877	-0.392446904460883	-0.657750348297803	-0.568131167448522	-0.0402248472460514	-0.351485483408301	-0.473113705974761	-0.537882282087775	-0.557776719349614	-0.669528989172808	-0.416942801652265	-0.673312167077233	-0.344168446710832	-0.581473980018147	-0.591608984340205	-0.531998781179927	-0.374086277614931	-0.523445427582092	-0.579014971849991	-0.578395251548689	-0.596526106767993	-0.746871436448744	-0.712033832837224	-0.669782167054925	-0.74532291037683	-0.633531162064131	-0.787678524296665	-0.554461733167861	-0.806433771756969	-0.283776497004473	-0.641141477028251	-0.573624919469217	-0.475793650726732	-0.62422531582615	-0.561291484054426	-0.705977450869209	-0.429223511257376	-0.243680462769832	-0.622710654120418	-0.593191302127973	-0.232852399438035
CD4+ Type 17 helper T cell	-0.00602840744336223	-0.037143593906324	-0.152898649889081	-0.0757973234708905	-0.00740686421398336	-0.0199453689765928	-0.0773667718611769	-0.0685884818035136	-0.0642664064672739	-0.096621995870519	-0.0724390544082916	-0.00157313603086977	-0.0678738438927621	0.0885426850856758	-0.0211815790304226	-0.0215586041243668	-0.0574514154681755	-0.0668646891407333	-0.00228435812699529	-0.0623137487679749	0.0136612913857459	-0.00740978003546418	-0.574830609692001	-0.0687457744894423	-0.0125850134922203	-0.0553781114365184	-0.0781258894201922	-0.1095579259187	-0.0745361484855445	-0.709984213907545	-0.498334958140815	-0.395718587648962	-0.533206301514777	-0.715231418449749	-0.688604609976848	-0.0676149176858376	-0.661426604960643	0.0818240361820855	-0.102109091319295	-0.0367480785470608	-0.00527286350445514	-0.16850473758287	-0.0597985688137413	-0.329307786974169	0.0789272399610877	0.0298970800238937	-0.0446528125858277	-0.0775946669178441	-0.0304182566585193
CD4+ Follicular helper T cell	-0.215833568528309	-0.263788142363738	-0.216341586930456	-0.167743397231363	-0.219754303490848	-0.195115772734807	-0.211968647493289	-0.230446293255837	-0.265094993547187	-0.167773444450546	-0.236756961065602	-0.230100894060283	-0.13725738392193	-0.140846390881941	-0.171518653283243	-0.13927137901581	-0.316117647862658	-0.344632600324696	-0.115181456835767	-0.352123528109434	-0.0676773516645031	-0.238936129251463	-0.0454292086036458	-0.148408502188491	-0.145809186632134	-0.191648575802416	-0.205758839764086	-0.259830178127717	-0.260827979746127	0.204086205947009	-0.0405459335940029	0.0599956884131875	0.00990434732705068	-0.0413494753767104	0.0488124449956962	-0.239822647933143	0.123873441720812	-0.0720460240224409	-0.259156819836268	-0.3211060336054	-0.142007918511111	-0.279704663568374	-0.176782107100242	-0.275160579392196	-0.220068604041284	-0.103836016756118	-0.304485173829618	-0.26370785963607	-0.196501949908163
[truncated: 128 more columns]
