# Supplementary material for: Construction of T-Cell-Related Prognostic Risk Models and Prediction of Tumor Immune Microenvironment Regulation in Pancreatic Adenocarcinoma via Integrated Analysis of Single-Cell RNA-Seq and Bulk RNA-Seq
Source: Int J Mol Sci. 2025 Mar 7;26(6):2384. doi: 10.3390/ijms26062384 (PMC11942068; doi:10.3390/ijms26062384)
Supplement: Supplementary file 1 [file ijms-26-02384-s001.zip › Supplementary Table S6/unicox_p.xls]

Characteristics	Hazard.Ratio	CI95	Upper	Lower	P.value
ITGA3	1.48	1.22-1.8	1.797	1.218	7.7621766475391e-05
GPRC5A	1.33	1.15-1.53	1.526	1.152	8.66482160150459e-05
RAB27B	1.5	1.23-1.81	1.815	1.235	3.99992659103909e-05
CTNNA1	2.5	1.61-3.88	3.882	1.605	4.90464292796367e-05
DSG2	1.77	1.37-2.28	2.283	1.365	1.44669684374374e-05
LAMA3	1.5	1.27-1.77	1.771	1.27	1.81915359635025e-06
LAMC2	1.42	1.21-1.67	1.666	1.206	2.36236935189174e-05
LAPTM4A	4.24	2.07-8.71	8.707	2.066	8.25132964929034e-05
SLC44A1	1.99	1.41-2.8	2.797	1.412	8.21312454120763e-05
DHRS9	1.16	1.08-1.25	1.252	1.078	8.52002122045075e-05
SEMA3C	1.42	1.2-1.69	1.688	1.198	5.67783346559891e-05
FNDC3B	2.05	1.5-2.8	2.802	1.497	7.45852375520275e-06
ITGB5	1.9	1.41-2.54	2.542	1.413	1.98210795945321e-05
CIRBP	0.46	0.32-0.65	0.646	0.323	9.78270198175787e-06
JAG1	1.92	1.41-2.63	2.626	1.407	4.00599961963332e-05
PLS3	2.47	1.62-3.77	3.771	1.617	2.84099435740873e-05
PCSK1N	0.84	0.77-0.92	0.916	0.771	7.04078944994267e-05
KLF5	1.45	1.2-1.75	1.746	1.203	9.3811041781819e-05
MSLN	1.19	1.09-1.3	1.305	1.093	8.28831844773933e-05
CAV2	1.76	1.38-2.23	2.233	1.379	4.70072950608206e-06
MET	1.82	1.47-2.25	2.254	1.471	3.70178225647317e-08
CCDC6	2.72	1.69-4.39	4.393	1.687	4.09042609100713e-05
PPFIBP1	2.24	1.55-3.22	3.221	1.553	1.53370984871711e-05
PERP	1.65	1.3-2.1	2.095	1.299	3.99624587224633e-05
SMC4	2.01	1.44-2.79	2.789	1.443	3.44994094920244e-05
STAT1	1.65	1.29-2.11	2.107	1.291	6.26623952405409e-05
SOCS2	0.56	0.42-0.73	0.735	0.424	3.32627821113822e-05
TNFSF10	1.86	1.45-2.4	2.404	1.446	1.52355106944827e-06
RAB9A	4.11	2.17-7.79	7.791	2.167	1.49548198449506e-05
EFNB2	1.85	1.4-2.45	2.455	1.396	1.89934926134027e-05
PTPN12	2.49	1.63-3.79	3.795	1.628	2.4809557190392e-05
ANO1	1.68	1.35-2.09	2.092	1.349	3.66076432005005e-06
ARHGAP32	1.98	1.44-2.71	2.713	1.443	2.26866502233292e-05
KRT7	1.41	1.21-1.65	1.649	1.206	1.61292857139228e-05
FLNB	1.57	1.28-1.94	1.938	1.275	2.25843662412696e-05
LMO7	1.61	1.27-2.04	2.042	1.274	7.08665968887099e-05
YAP1	2.08	1.44-2.99	2.993	1.441	8.94042646424278e-05
MYOF	1.97	1.48-2.63	2.627	1.478	3.8134180965876e-06
IQGAP1	2.29	1.58-3.31	3.312	1.582	1.12946599785179e-05
EPHA2	1.4	1.19-1.64	1.64	1.187	5.17747622566175e-05
MPZL2	1.45	1.21-1.74	1.744	1.209	6.54245255087246e-05
EPS8	2.14	1.56-2.92	2.923	1.561	2.14069537966946e-06
SAV1	2.14	1.48-3.1	3.098	1.479	5.43425521024024e-05
TMEM123	2.18	1.47-3.22	3.221	1.473	9.6820697362617e-05
TSPAN7	0.74	0.64-0.85	0.85	0.639	2.78608492303733e-05
PCDH1	1.71	1.31-2.24	2.242	1.311	8.07230202606895e-05
GBP2	2.07	1.47-2.91	2.909	1.467	3.29035602305383e-05
CLDN1	1.51	1.25-1.82	1.819	1.25	1.73722594973168e-05
CDCP1	1.62	1.28-2.06	2.059	1.279	6.68390469515607e-05
LIPH	1.56	1.26-1.92	1.922	1.261	3.86737425725617e-05
ITGA2	1.54	1.25-1.89	1.894	1.247	5.67873661080555e-05
ARF6	3.23	2.01-5.19	5.185	2.01	1.25402213368659e-06
TPM4	2.31	1.54-3.46	3.464	1.543	4.90096667240949e-05
ADAM9	1.71	1.34-2.19	2.188	1.342	1.57293208564029e-05
KRT19	1.43	1.2-1.71	1.711	1.198	7.80871666590003e-05
MYEOV	1.31	1.17-1.48	1.477	1.168	5.46801340673013e-06
RHOD	1.4	1.18-1.65	1.651	1.184	7.5848133567289e-05
PAK2	3.3	1.92-5.67	5.665	1.923	1.47541473838667e-05
ANXA2	1.76	1.35-2.28	2.282	1.351	2.50265201332979e-05
TSPYL2	0.45	0.32-0.63	0.628	0.318	3.28903109154533e-06
AHNAK2	1.38	1.19-1.6	1.599	1.191	1.75630450601754e-05
ZFP36L1	2.14	1.48-3.09	3.085	1.484	4.65761652268828e-05
SPATS2L	2.36	1.56-3.58	3.578	1.563	4.64539475087439e-05
FAM3C	1.84	1.36-2.49	2.494	1.359	8.10038736570271e-05
CD2AP	2.22	1.56-3.17	3.169	1.56	9.86111305815839e-06
ASPH	1.63	1.3-2.04	2.043	1.304	1.86256653916851e-05
CTNND1	2.53	1.68-3.8	3.801	1.678	9.02382990400283e-06
SAMD9	1.8	1.42-2.28	2.283	1.423	1.0509828573576e-06
APOL6	1.89	1.38-2.59	2.588	1.378	7.64150561004474e-05
