# Supplementary material for: Construction of T-Cell-Related Prognostic Risk Models and Prediction of Tumor Immune Microenvironment Regulation in Pancreatic Adenocarcinoma via Integrated Analysis of Single-Cell RNA-Seq and Bulk RNA-Seq
Source: Int J Mol Sci. 2025 Mar 7;26(6):2384. doi: 10.3390/ijms26062384 (PMC11942068; doi:10.3390/ijms26062384)
Supplement: Supplementary file 1 [file ijms-26-02384-s001.zip › Supplementary Table S7/lasso_gene.xls]

Row-names	Active-coefficients	TCGA-2J-AAB1-01	TCGA-2J-AAB4-01	TCGA-2J-AAB6-01	TCGA-2J-AAB8-01	TCGA-2J-AAB9-01	TCGA-2J-AABA-01	TCGA-2J-AABE-01	TCGA-2J-AABF-01	TCGA-2J-AABH-01	TCGA-2J-AABI-01	TCGA-2J-AABK-01	TCGA-2J-AABO-01	TCGA-2J-AABP-01	TCGA-2J-AABR-01	TCGA-2J-AABT-01	TCGA-2J-AABU-01	TCGA-2J-AABV-01	TCGA-2L-AAQA-01	TCGA-2L-AAQE-01	TCGA-2L-AAQI-01	TCGA-2L-AAQJ-01	TCGA-2L-AAQL-01	TCGA-2L-AAQM-01	TCGA-3A-A9I5-01	TCGA-3A-A9I7-01	TCGA-3A-A9I9-01	TCGA-3A-A9IB-01	TCGA-3A-A9IC-01	TCGA-3A-A9IH-01	TCGA-3A-A9IJ-01	TCGA-3A-A9IL-01	TCGA-3A-A9IN-01	TCGA-3A-A9IO-01	TCGA-3A-A9IR-01	TCGA-3A-A9IS-01	TCGA-3A-A9IU-01	TCGA-3A-A9IV-01	TCGA-3A-A9IX-01	TCGA-3A-A9IZ-01	TCGA-3A-A9J0-01	TCGA-3E-AAAY-01	TCGA-3E-AAAZ-01	TCGA-F2-6879-01	TCGA-F2-6880-01	TCGA-F2-7273-01	TCGA-F2-7276-01	TCGA-F2-A44G-01	TCGA-F2-A44H-01
APOL6	0.242337988121394	12.053817472902	12.3094133717067	11.5902786305406	10.9958548509523	11.2642101674231	11.4153871822651	11.2211662754499	12.2811455737477	10.9225182326804	10.837150010355	11.6125831789058	11.012327729108	11.7464444598325	12.0043843835596	11.2178203746787	12.2985571486347	10.7259307105931	11.3109318774023	12.0623447649497	12.6826043567334	11.4682688250461	11.2476990502027	9.99517526061778	10.0255689574177	12.1548842243019	11.7560591126424	11.8364931523179	10.9196057272182	11.8808890098953	11.1229902006129	9.9713763277908	10.5814439871225	10.3531414661069	9.48510067867345	11.4969010352282	11.1333766132066	11.4401411641263	11.7263289462672	11.7122955275314	11.6068738526698	11.8172181195319	11.0681661286981	11.9384053741474	10.6038030306256	12.1940222605943	11.9298472386611	12.0599774307564	10.9216476581373
ARF6	0.221817418817992	12.9184090866533	12.7318580830465	13.7950773847053	12.4824528442799	12.6732952867674	12.5315855678725	12.5827315280444	12.4923631133928	12.6050695965673	12.140674852615	12.7828265552269	13.1731017253531	12.7080022825205	12.9631886735747	12.2641063522074	13.2325893797771	12.6525995221099	13.3884268073109	13.0816592139233	13.3724480380987	13.312809949322	13.2355989950864	12.1474334471364	12.5257459100339	12.8311451358182	12.2545095837167	13.5159790103812	12.3265270617515	12.3768064817478	11.3786955500082	11.7847770405337	11.7921336266907	11.6320516547565	12.0895852894497	12.0004456817803	13.355387876407	12.5116596106621	12.7167230223178	13.1441317952443	13.327277706406	12.5645206968715	12.4479368958956	12.7573303432706	11.8496847706602	12.6288163891069	12.8421668403612	13.2308841831674	12.5721506460177
CCDC6	0.073665973664727	13.2342815171595	12.4865490175788	11.5218383645474	12.0692501033946	12.7773822408523	12.6604598972845	12.1247221865353	12.2453833435055	12.5839836813099	11.9121053397027	12.4944769871524	12.1911728321482	11.1603112649771	12.4672938845115	12.2836748739781	13.1192974520946	12.2728579893471	12.3120558345102	12.697746608575	12.4215634731923	12.7456653237167	12.1727131632065	10.6032976986925	11.8591959126247	12.0872670597797	12.2946279738837	12.3563014781746	12.1582698244708	12.7285148622671	11.6781145464653	11.220606904981	10.8658366743581	11.7880380287399	12.3004879552016	10.9965061105975	12.2596401068137	11.1731101618821	12.479911023759	12.2682445056636	12.6144910030869	11.9195623375088	13.0013798656992	12.8788921562975	12.5271066960598	12.5463391352396	12.6264940851506	12.2410185632178	11.8385398078583
DSG2	0.0104242722546218	13.5248154460556	13.3399111516555	13.3476671887573	12.1217282564051	14.0523719885703	12.9995615009935	12.781636768133	13.1946140041026	13.9291597152412	12.7792962958647	12.5016722415648	12.4557431653673	10.1595601377497	13.3927926993147	14.9721179212208	13.5719420397199	11.7858598952765	13.4299761786815	12.5814075442196	14.0607198763454	13.443285110426	12.3436619978541	13.7435106680563	12.5442674063256	13.5135563940863	12.8963835209513	14.1983574187772	12.9481444109438	13.4204711420837	9.63812110219798	11.8811176986729	11.5388805822676	12.0361279851619	13.0587475884531	12.4513785006864	13.9474112293762	13.3554135973873	12.688340004515	14.1131027776146	12.5361505543914	12.5709535486508	13.3486273371562	13.1411942665127	12.8749326671687	13.5415948983882	13.6360231101616	14.5377474679002	12.7543258692126
EFNB2	0.0173359894386158	12.1733091751877	11.5482159195716	12.76295198069	11.9360365838347	12.4411527941634	13.0685297049039	12.0728702293571	12.6209155721425	13.1333859277206	12.6593398871172	11.6447154113231	12.6579787186926	11.6660351963945	11.7459970769669	12.4491169740146	12.3338289606578	10.4294076753949	12.3394692627745	12.0891031095336	13.0040643534504	11.8537764560408	12.1298171322877	10.4181158918151	10.1973849222103	12.3730944590042	11.7239814471139	12.6498771473442	11.3795190171992	11.9700308849816	8.59908907845738	10.857306201072	10.5793945868858	9.80041591994646	9.33629433899051	9.60935631649967	12.2940778738521	10.1323587388623	11.717763601875	11.1124845657472	12.5794786867509	11.4512538083671	11.9269196424651	13.1529195086192	9.52630005629249	11.300008520862	11.8252258622857	12.5924982053162	11.612364314907
EPS8	0.156990244159049	12.4736070711165	11.6445201252948	12.1208809840199	12.5248254060932	12.5559164005763	13.0739238882018	11.9545319546523	12.8579665387386	12.6534410861133	13.400125425233	11.8699295259426	12.1479006763531	10.9645957431412	12.3753097101609	11.6644394417469	12.03948208639	10.7773770701786	12.5354125680203	12.1819945423161	12.9650169129784	12.1766164452953	12.0869263128111	10.8678917246112	11.2056630493437	12.1294589982547	11.1530318812353	12.8707921059919	10.9427731815444	12.0531814577918	8.63355824076733	10.1899084458198	10.7684565376766	9.94505873503389	8.85274904346449	8.33348675423148	12.6560683933545	10.1714241897644	12.3460906533378	13.2999894984316	11.6225257776046	11.7283139818717	12.2807486356491	12.8257617451261	11.0090273314462	12.7148404832905	12.2798624213197	12.5673246701334	12.0654307706215
LAPTM4A	0.266566152963419	13.7924824453255	13.8385881893338	13.8813966194916	14.1667879543801	14.1237932237095	14.0497204570224	13.9008948528369	13.5877581124423	13.7986046082312	13.6260878529881	13.8968802886935	14.4196150408399	13.747509311864	13.9016146470484	14.1849350002517	14.7383285603029	14.1924128844493	13.853332034513	14.1852352722821	14.382337341581	14.7334503260487	14.3100317164469	13.6006258090358	13.7115241124384	13.9700642891537	13.5587078400338	14.1621627246756	14.2448525339376	14.0742431547545	12.6978828437751	12.7787876161886	13.2687396440959	13.5905365890281	14.0559102091539	12.9254884102516	14.0151320973077	13.3489531070483	13.9946414825968	13.9534472135273	14.0314034037345	13.7895990166266	13.8970297905773	14.3631200692658	14.0772963159211	14.2120921960791	13.9913153740076	13.8605217221163	14.190007094513
MYEOV	0.0940433794164834	14.0406995003536	12.3261392895829	13.2055212312796	11.5457952527346	10.89779873116	11.9134953596133	9.20459148119502	11.6862013711952	7.73763271026732	9.7136438882019	11.8383871104983	12.5846581998289	8.218774542095	10.2847127398272	10.2864092093967	11.9844271759958	10.3193678425862	12.6227192948343	12.2300155810993	12.0120245430154	12.1848389296031	10.967212454617	1.1588974718136	10.6919846251013	10.3320548675635	11.2876180378356	11.2373785062256	10.6219546070913	12.4407855907778	1.11906137833911	3.38015286974377	2.68654707829279	4.39746806844856	1.30952014103075	0	11.6624959890111	1.15852901177006	9.92511654482767	12.2515526245875	9.63588849736592	10.3265851726393	13.1464493882313	11.5571346515905	9.80071763555916	8.02769021765504	8.25344965570769	11.1951576739607	5.7824488330407
PPFIBP1	0.396298427160219	11.1869359597844	10.758266414826	11.8109687096425	12.0075044989656	11.511776822194	11.7348540476313	11.7097923665034	11.6770852369714	11.3361933925757	12.7630751159089	10.9891261267796	11.5438499582866	11.2808313101214	11.5996624911379	11.7229478487564	12.0346365552278	10.5174765879788	11.5460629056154	11.3907625110451	11.3408292661981	11.1573393980636	10.920599502553	10.5790852494045	10.6327756607343	11.7186626839706	10.7121368281714	11.9514272995294	12.0591670970923	11.1624496666313	9.89943801515491	11.4038204280812	10.9186667960679	10.2417321852707	9.92983739929993	9.12129329147002	11.7605367344795	10.8432321841242	11.8664489301558	12.0417856930234	11.2946738649787	11.3596037671378	11.7752908468667	11.7210300160013	11.399803925318	11.7825748580163	11.796806627325	11.818654723752	11.8570480827152
RAB27B	0.082064613375332	12.1131404750654	10.4888109237757	9.92199469172606	10.6847736445623	9.42939818936963	11.6266409433494	11.1428585469833	10.8330932265863	10.9491479562837	9.55876945277314	10.1757494321694	9.44455532789499	9.04739339302427	10.4827229844073	9.14999305915572	10.8274528551939	9.45668141735087	11.7074001624261	9.71387217244758	11.1373964321836	11.5995393761835	10.0102848910525	5.96908973154117	9.85707176303305	10.246010411212	9.56654232296566	10.8289344283772	11.1451171019142	10.6741962283517	6.85625743379343	7.97717886051163	6.24869358126678	6.89890333919988	10.6040690766535	6.6498176542865	10.833343766703	9.79081971872805	10.5152985793641	10.8877337869241	8.98881963875299	9.98117792312167	11.9903818469219	12.2638391118395	9.84177740066017	10.8340848996268	9.47184309278187	11.4856725606753	9.13937911301673
RAB9A	0.191697997429319	10.1064633953989	10.4118685619629	10.0289403809434	9.99254083413376	10.3173131026091	10.2366160308135	10.0104571089845	10.0114339760273	10.304630169596	10.0645674641121	10.0646179763971	10.1739409446094	10.3165419209659	10.2988873294093	9.79516518508487	10.0202264438402	10.4256188493579	10.2013472256407	10.2673548839537	10.4334846474166	10.7364837805728	10.5179294658529	9.54949669993421	10.4046624308918	9.87550371014428	9.87163368265809	10.3264987168748	10.3133887868968	10.3131698882101	9.8397955953874	9.10609085063981	9.35928297201322	9.12911104121044	9.43204623012491	8.31522372574563	10.2114077312828	9.64966103300326	10.216433539677	10.283268261614	9.41247115933553	10.087899158331	9.60210916430926	9.99224233177473	10.2267622943432	10.2626878354764	10.144121184356	10.0624928918204	9.69241526961376
RHOD	0.204002531623839	11.1837769759734	10.8964735003294	13.5167255567123	9.83082131393428	11.331413512298	10.7093831471874	10.3527774256516	10.5940568460188	11.3417313708001	11.0494217139164	10.0537807614504	11.7300378697828	7.00106271797429	9.77388624016119	9.36025563992597	11.2446249744863	11.4021415526773	11.0258738889858	11.9430860026962	10.3800847553265	11.4361161130905	12.2474023660142	6.54635497031317	11.7176866435157	11.0970182299993	11.5051032273927	11.5722042800813	11.6724583930127	11.9731451651131	5.35226092586703	6.15108567252469	6.95294148678578	5.93605654591936	7.26016549218249	2.82508870175583	11.2868708842957	6.50712361386235	9.65940014608206	10.174130245364	11.1955393271085	10.2602001334753	9.6753338594511	10.8285345936831	10.9159645960881	9.52400690138962	9.61597778824194	10.3745082052569	10.2436870548213
SAV1	0.0716166483938208	10.264329470254	10.8945244966348	11.7578078339988	11.6447499216993	11.1461254175125	10.6304802725772	10.2623365650986	10.8272566303589	11.3076656651461	11.2534942562083	10.7217903915512	10.8451839981053	10.6650195272604	11.0502740014265	11.367099934011	10.6487285149898	10.5903595910121	11.3689012263374	10.8354650992195	11.0207859009687	11.778840687778	11.6489512370293	10.6549559240931	10.1100917444752	10.8734464146784	10.8451601702572	11.0982032540103	10.7177822271198	10.2879263221961	9.612428862418	10.1585714199802	10.2489610504818	10.06232550371	9.80424216299718	9.00076727324509	10.9005832885023	10.3872360649307	10.8989548031799	11.4170640858209	10.7896793721669	10.8776620605636	11.2355424641214	11.0676346173398	11.689088464147	11.3557976714621	10.8849617059758	12.3529733538599	11.1967885933818
STAT1	0.0309412812730464	13.3306890957879	13.8291807487381	14.0839003997714	13.5913475528868	12.7050827699053	12.2456805269953	12.8092794073271	14.2772353612699	12.5504616391833	12.1638927076694	12.878975735902	12.9609405495451	13.6636329166336	13.3339527827045	12.8825525376627	12.7803365189627	11.8309579477287	12.2145493277296	13.7431763133457	13.2642381865933	13.0308017826888	12.3767723627627	10.3932030408093	13.0439102159819	13.1180477350739	12.3022046617418	12.9551962384909	12.4700105553787	13.4788035893703	11.8587867614122	11.7817807491744	11.2953218058281	11.4993402569263	12.1588630251816	11.036770261249	13.3068961767308	11.4227615016804	13.0421420308981	12.9016015886314	12.4862470226664	13.6011125558768	12.4911656344803	13.9608544254432	12.2374446059236	13.5424308191195	13.1812422682956	12.7321294176665	12.4108977601119
TNFSF10	0.261535315326191	12.3742927532969	12.7421907155843	11.7109448684108	12.1562814466629	12.7092998636075	10.9083055119378	11.5653620210546	12.4175284043969	11.7698860094061	10.2531832728242	12.3290594096105	11.89122074479	11.2185165573218	12.3127718076366	11.2940190296656	12.232386639686	11.6083928047983	10.5757520812244	11.9559500677769	12.1183842564924	13.2143880061414	11.5806381220277	10.3420483603472	11.3576789350998	12.0975172695875	12.0533267545406	13.7785635125039	11.4104061944007	11.7778015204549	10.5394876607432	9.93638935561821	10.0722379206146	11.5326513567072	8.23435733727534	9.91091098485424	12.2362162552798	8.41931252603703	12.0667747683803	12.1393741048366	11.6320356301326	11.7654334086137	10.3840582042067	11.9645939734803	10.8205960860005	12.0202841278174	12.471684772401	11.3745695219906	11.5670439924377
TSPYL2	-0.0856756945012133	10.2833441528412	10.4370822384815	10.1367722041358	10.4625272942043	10.0392002544439	11.3374866498555	10.6165554283391	9.99164481868889	10.5566050513828	12.0875328303598	10.7971511194715	10.4996746558894	11.3677367531431	10.7433107126282	11.4292418789063	10.6634516287276	10.5103394032652	10.2753878365637	10.2684701837662	9.89905965506048	9.97965914113677	10.8162446428184	14.2527383731626	10.9580347322134	10.2519752865741	10.2566955014428	9.94016874986284	11.7854922344113	10.2897441557065	13.6388108718703	13.7689908139685	13.6497589700708	12.0208031034767	13.0430370755746	11.9693953803624	10.4660246041978	12.9664219912442	10.5572643888545	11.9660502319749	10.1702796515349	10.9557698758008	10.1896372998433	9.72672735886952	10.6872742376502	10.7519657528537	10.6612363756503	10.310207364816	10.3742454803635
[truncated: 129 more columns]
