# Supplementary material for: Construction of T-Cell-Related Prognostic Risk Models and Prediction of Tumor Immune Microenvironment Regulation in Pancreatic Adenocarcinoma via Integrated Analysis of Single-Cell RNA-Seq and Bulk RNA-Seq
Source: Int J Mol Sci. 2025 Mar 7;26(6):2384. doi: 10.3390/ijms26062384 (PMC11942068; doi:10.3390/ijms26062384)
Supplement: Supplementary file 1 [file ijms-26-02384-s001.zip › Supplementary Table S9/GSE57495_KM_riskScore.xls]

## Sheet: Sheet1
Row.names	status	time	APOL6	SAV1	DSG2	ARF6	PPFIBP1	TNFSF10	EFNB2	RAB27B	RAB9A	EPS8	CCDC6	STAT1	RHOD	LAPTM4A	TSPYL2	MYEOV	score	levle
GSM1383778	1	406	1.81178	0.569278	0.0858322	2.55439	3.91017	3.0528	0.169574	0.416998	1.92693	1.75624	0.884608	0.338246	1.83549	3.33429	-0.745164	0.921366	22.8228	low
GSM1383779	1	1091	2.05316	0.531565	0.0774838	2.45527	3.60481	2.88383	0.174005	0.298113	1.92326	1.67753	0.912151	0.349559	1.82278	3.22519	-0.765479	0.701906	44.748	high
GSM1383780	1	186	1.83125	0.387283	0.0723133	2.54162	3.38486	2.76461	0.174655	0.653218	2.01754	1.66765	0.842067	0.343952	1.96158	3.3284	-0.75608	0.667493	44.7052	high
GSM1383781	0	2395	1.77238	0.487386	0.0760437	2.44014	3.46502	2.7697	0.1617	0.363195	1.96794	1.65983	0.87087	0.327073	1.72958	3.35951	-0.783091	0.323022	43.8131	low
GSM1383782	1	151	1.79956	0.545009	0.0844453	2.49924	3.72143	2.51328	0.164827	0.415939	1.90919	1.75089	0.888291	0.3407	1.79487	3.37308	-0.785615	0.706146	44.5441	low
GSM1383783	1	619	1.84146	0.522486	0.0706053	2.52827	3.6749	2.86346	0.169447	0.239233	1.95514	1.71572	0.866991	0.341168	1.74289	3.30179	-0.751972	0.920577	44.825	high
GSM1383784	1	376	2.18819	0.598215	0.0984216	2.50837	3.21796	2.9562	0.153112	0.544829	2.0234	1.82099	0.869133	0.368274	1.55966	3.33472	-0.725001	0.85808	45.1974	high
GSM1383785	0	1910	2.1844	0.572288	0.0728367	2.49417	3.67502	2.82064	0.170591	0.359011	1.91303	1.61213	0.871123	0.355283	1.76028	3.23201	-0.765309	0.976066	45.1264	high
GSM1383786	1	526	1.97545	0.560932	0.0662618	2.47505	3.61173	2.9494	0.162729	0.30053	1.88876	1.6522	0.888618	0.35567	1.50527	3.37718	-0.78612	0.862177	44.6687	high
GSM1383787	1	850	1.82308	0.482201	0.0576062	2.42788	3.69669	2.66123	0.15825	0.25495	1.75073	1.63272	0.847297	0.326702	1.62468	3.30833	-0.896116	0.406565	43.3856	low
GSM1383788	0	1357	1.94853	0.515118	0.0970166	2.55088	3.77976	3.24417	0.194209	0.306505	2.03355	1.47394	0.947487	0.358524	1.98472	3.39798	-0.808945	0.352972	45.1992	high
GSM1383789	1	615	1.82869	0.514654	0.0934797	2.44514	4.00573	2.94821	0.179671	0.521397	2.04426	1.64145	0.832109	0.347856	1.90269	3.36084	-0.718766	0.578608	45.3488	high
GSM1383790	1	477	1.73513	0.526818	0.090692	2.42377	3.87716	2.53431	0.176635	0.366156	1.86419	1.67788	0.887251	0.314176	1.78919	3.29749	-0.853099	0.948965	44.4795	low
GSM1383791	1	1132	1.92109	0.501453	0.068719	2.46988	3.55761	2.86155	0.175644	0.433494	1.79259	1.63472	0.858575	0.327654	1.54542	3.34617	-0.822573	0.663332	44.1581	low
GSM1383792	1	278	2.04934	0.504771	0.0620783	2.45187	3.60318	2.81435	0.173436	0.31616	1.87084	1.52298	0.85775	0.344535	1.88741	3.31336	-0.856953	0.658008	44.3959	low
GSM1383793	0	1736	1.53202	0.598749	0.0728171	2.38166	3.14597	2.54296	0.14022	0.315806	1.96136	1.55689	0.856123	0.309766	1.75317	3.34062	-0.776525	0.562422	43.1169	low
GSM1383794	1	947	2.09046	0.516744	0.0851819	2.51192	3.12184	2.79307	0.150904	0.287187	2.04901	1.70604	0.887608	0.356389	1.65713	3.34189	-0.674472	0.842903	44.5466	low
GSM1383795	1	904	2.07209	0.546596	0.0844527	2.48677	3.23712	2.93919	0.157247	0.363482	1.94006	1.73463	0.87356	0.345703	1.71224	3.31249	-0.760174	0.457987	44.3262	low
GSM1383796	0	1623	1.59091	0.488318	0.069749	2.48735	3.02107	2.32307	0.146657	0.235699	1.68102	1.58659	0.821112	0.314167	1.32633	3.22638	-0.955421	0.316529	41.5023	low
GSM1383797	1	235	1.90791	0.589335	0.0795127	2.47571	3.59838	3.00163	0.155939	0.211573	1.99167	1.70479	0.907717	0.361218	1.75817	3.35594	-0.746492	0.819335	44.9951	high
GSM1383798	0	1134	1.86245	0.526405	0.0695616	2.45716	3.45021	2.94899	0.164099	0.375014	1.90089	1.73665	0.870583	0.350232	1.76518	3.37706	-0.755592	0.567635	44.4893	low
GSM1383799	0	1485	2.06444	0.597458	0.0798821	2.449	3.53834	2.94246	0.167196	0.263469	1.9305	1.58266	0.872409	0.367983	1.59521	3.27176	-0.724833	0.715496	44.5362	low
GSM1383800	1	872	2.11651	0.575584	0.0820418	2.45996	3.60412	2.98387	0.164504	0.589194	2.03984	1.7266	0.88204	0.360187	1.86903	3.32286	-0.705867	0.852689	45.746	high
GSM1383801	1	485	1.79833	0.603207	0.0937834	2.46802	3.49947	2.88776	0.170464	0.532615	2.08436	1.83877	0.916611	0.355341	1.9036	3.33655	-0.708213	0.912387	45.5159	high
GSM1383802	1	88	1.795	0.563207	0.0734696	2.49825	3.34119	2.70789	0.154599	0.482297	1.94534	1.73717	0.887392	0.339416	1.57301	3.36304	-0.786224	0.879601	44.3775	low
GSM1383803	1	952	2.23237	0.519881	0.0773124	2.3995	3.47168	2.92621	0.161529	0.511702	2.06337	1.76195	0.922969	0.347385	1.67979	3.3836	-0.743873	0.564246	45.1024	high
GSM1383804	1	790	1.92251	0.511149	0.060829	2.45523	3.87137	2.96882	0.168374	0.239895	1.88627	1.65325	0.858129	0.352462	1.67699	3.33402	-0.837339	0.699957	44.6447	high
GSM1383805	1	266	1.96903	0.520301	0.0928893	2.55159	3.67352	2.83655	0.187935	0.460076	1.93779	1.79071	0.914729	0.359139	2.0474	3.2925	-0.696332	0.935288	45.6959	high
GSM1383806	1	318	1.90435	0.604648	0.0946932	2.46425	3.87096	3.1163	0.150537	0.417699	2.03049	1.7734	0.917264	0.33895	1.80645	3.3787	-0.752607	0.477888	45.4168	high
GSM1383807	1	645	2.09779	0.623245	0.0854511	2.61068	3.69483	2.79999	0.17566	0.364763	2.03008	1.72303	0.88788	0.366713	1.73266	3.38374	-0.756969	0.808848	45.4512	high
GSM1383808	1	916	1.92639	0.510935	0.0791829	2.5031	3.7385	3.11383	0.176309	0.276711	1.80957	1.30311	0.875899	0.359821	2.02182	3.31185	-0.759286	0.343289	44.4138	low
GSM1383809	1	585	2.09594	0.512426	0.0892255	2.38757	3.27928	2.96253	0.175798	0.447514	2.01307	1.79739	0.868513	0.363971	1.665	3.39107	-0.714661	0.651144	44.8086	high
GSM1383810	1	418	1.87656	0.60396	0.0926066	2.49669	3.71136	2.67438	0.162116	0.444381	1.97704	1.76871	0.887489	0.34688	1.8217	3.37301	-0.719143	0.846197	45.1868	high
GSM1383811	0	908	1.91218	0.514772	0.072093	2.52095	3.05816	2.46867	0.129731	0.43452	1.85733	1.80511	0.87993	0.353727	1.61223	3.38165	-0.850754	0.617268	43.5904	low
GSM1383812	0	1004	1.96154	0.537013	0.0747909	2.49992	3.38404	2.76673	0.158235	0.406488	1.9292	1.76556	0.880874	0.344704	1.52413	3.36578	-0.780339	0.789795	44.4313	low
GSM1383813	1	538	1.87597	0.556767	0.086021	2.46621	3.67652	2.91007	0.162024	0.404209	1.96963	1.7496	0.891322	0.352268	1.70246	3.40284	-0.770102	0.820308	45.0789	high
GSM1383814	0	860	2.19195	0.512901	0.0777952	2.4599	3.26075	2.94389	0.164341	0.6412	1.93411	1.7551	0.893393	0.324854	1.5752	3.33578	-0.659837	0.966634	45.2008	high
GSM1383815	1	135	1.97157	0.544691	0.0731721	2.46066	3.47765	2.62833	0.153685	0.416713	1.93632	1.74788	0.907305	0.357019	1.60623	3.42188	-0.773228	0.853688	44.6064	high
GSM1383816	1	601	2.14891	0.592406	0.0804467	2.44176	3.51409	3.02888	0.132898	0.388847	1.98872	1.67335	0.913144	0.379852	1.58045	3.37341	-0.767054	0.542185	44.8351	high
GSM1383817	0	813	2.05594	0.534628	0.0827916	2.5049	3.3321	2.86206	0.162899	0.576487	1.93777	1.81463	0.920484	0.362855	1.58753	3.40755	-0.714942	0.963595	45.2141	high
GSM1383818	0	1107	2.0019	0.512806	0.0799441	2.55319	3.30392	2.64394	0.160963	0.360239	1.9263	1.73956	0.89604	0.357105	1.66035	3.3991	-0.849885	0.846597	44.4149	low
GSM1383819	1	990	1.84181	0.539286	0.0730462	2.41605	3.48795	2.75398	0.149945	0.26825	1.82098	1.65865	0.888483	0.345938	1.60217	3.33257	-0.859161	0.570372	43.7131	low
GSM1383820	1	469	2.03872	0.525854	0.0853619	2.52523	3.55399	2.63255	0.151047	0.305161	1.98838	1.78807	0.910978	0.367398	1.79422	3.40202	-0.785345	0.886581	44.993	high
GSM1383821	1	487	1.74753	0.545828	0.0642288	2.45925	3.16605	2.63811	0.132757	0.216413	1.86822	1.72826	0.902211	0.347407	1.65543	3.29019	-0.829135	0.581615	43.3372	low
GSM1383822	1	493	1.90552	0.498932	0.0857124	2.47435	3.62942	3.10875	0.151164	0.426882	1.83688	1.66775	0.903405	0.354367	1.51983	3.36325	-0.720014	0.349486	44.3785	low
GSM1383823	1	265	1.95647	0.581568	0.0894653	2.50456	3.4691	2.77521	0.159516	0.559558	2.00895	1.75964	0.893868	0.350139	1.54763	3.35919	-0.688979	0.808445	44.9571	high
GSM1383824	0	1004	2.03566	0.47054	0.0723608	2.51084	3.44586	2.64648	0.173579	0.414253	1.83632	1.71718	0.893964	0.325524	1.47944	3.31471	-0.714815	0.917875	44.3626	low
GSM1383825	1	365	2.01598	0.508505	0.0672614	2.52309	3.26587	3.00023	0.142108	0.233979	1.83871	1.54549	0.872985	0.372307	1.50003	3.33041	-0.766672	0.385896	43.659	low
GSM1383826	0	657	2.09734	0.500215	0.0734373	2.51486	3.3472	2.92447	0.151297	0.409286	1.96282	1.71759	0.898259	0.369278	1.62042	3.32727	-0.78041	0.945787	44.9019	high
GSM1383827	0	345	2.04678	0.585283	0.0886636	2.49211	2.98335	3.05677	0.167055	0.432493	1.99912	1.77587	0.899524	0.365487	1.85263	3.37781	-0.748122	0.966315	45.164	high
GSM1383828	1	298	2.11014	0.547249	0.0872235	2.47381	3.05862	2.85303	0.152802	0.571926	1.91758	1.73962	0.910388	0.345568	1.55067	3.37929	-0.757776	0.921583	44.6845	high
GSM1383829	0	875	1.91179	0.580134	0.0697205	2.53421	3.81948	3.19543	0.15469	0.283238	2.10967	1.67893	0.871988	0.358244	1.78935	3.25659	-0.81804	0.682004	45.3002	high
GSM1383830	1	465	2.13731	0.499205	0.0749581	2.50148	3.33881	2.8028	0.148553	0.509918	1.8674	1.7078	0.905415	0.355864	1.69867	3.24979	-0.743528	0.910144	44.7874	high
GSM1383831	0	890	1.95469	0.581926	0.0672899	2.49586	3.52191	2.91102	0.162582	0.321285	1.85716	1.65828	0.884616	0.353679	1.82075	3.3285	-0.808724	0.845836	44.7795	high
GSM1383832	0	727	1.87848	0.502374	0.0825481	2.50092	3.21741	2.68982	0.169046	0.480689	1.93013	1.76206	0.901512	0.345576	1.86207	3.32393	-0.692063	0.808402	44.5857	low
GSM1383833	1	530	1.9162	0.533885	0.057345	2.46795	3.51312	2.71925	0.140927	0.373986	1.89508	1.77201	0.882572	0.354276	1.62349	3.40728	-0.859536	0.614596	44.2353	low
GSM1383834	0	769	1.62262	0.573128	0.0688716	2.44222	3.51957	2.52744	0.133897	0.253658	1.90848	1.72592	0.901599	0.347623	1.61952	3.38843	-0.833854	0.462261	43.4842	low
GSM1383835	1	634	1.94853	0.601475	0.0877349	2.42814	3.23359	2.94895	0.142967	0.353188	1.98103	1.67195	0.927945	0.352422	1.695	3.40225	-0.703117	0.604809	44.4997	low
GSM1383836	0	681	1.88495	0.534709	0.0721153	2.48248	3.58978	2.7778	0.158588	0.418637	1.95768	1.7144	0.877046	0.34808	1.61389	3.37178	-0.795905	0.603662	44.4325	low
GSM1383837	1	408	1.7356	0.568413	0.0683353	2.46916	3.75145	3.03131	0.170625	0.345257	1.95561	1.62644	0.903671	0.336822	1.63429	3.34296	-0.77011	0.71167	44.7043	high
GSM1383838	0	697	1.96119	0.565946	0.0802578	2.44439	3.38803	2.94478	0.155929	0.337866	1.98137	1.68597	0.904802	0.3586	1.62503	3.39642	-0.746833	0.658127	44.5647	low
GSM1383839	1	224	1.9231	0.576239	0.0884245	2.4956	3.94017	3.18872	0.163034	0.369132	2.00413	1.78209	0.872896	0.360289	1.8055	3.35011	-0.725775	0.750343	45.7668	high
GSM1383840	1	113	2.1289	0.548555	0.0743709	2.5451	4.22757	3.03181	0.185128	0.411479	1.91985	1.79501	0.894319	0.381321	1.63635	3.37555	-0.779241	0.767036	45.9659	high
